# Supplementary material for: Brain Genomics Superstruct Project initial data release with structural, functional, and behavioral measures
Source: Sci Data. 2015 Jul 7;2:150031. doi: 10.1038/sdata.2015.31 (PMC4493828; doi:10.1038/sdata.2015.31)
Supplement: Supplementary file 1 [file sdata201531-isa1.zip]

Archive with 4 entries (4 files):
- i_Investigation.txt
- s_study_Holmes.txt
- a_MRI_Holmes.txt
- a_battery_Holmes.txt
