# Supplementary material for: Brain Genomics Superstruct Project initial data release with structural, functional, and behavioral measures
Source: Sci Data. 2015 Jul 7;2:150031. doi: 10.1038/sdata.2015.31 (PMC4493828; doi:10.1038/sdata.2015.31)
Supplement: Supplementary file 1 [file sdata201531-isa1.zip › s_study_Holmes.txt]

Source Name	Characteristics[organism]	Term Source REF	Term Accession Number	Characteristics[organism part]	Term Source REF	Term Accession Number	Characteristics[development stage]	Term Source REF	Term Accession Number	Protocol REF	Sample Name
subset of Brain Genomics Superstruct Project participants	Homo sapiens	NCBITAXON	NCBITaxon:9606	brain	UBERON	UBERON:0000955	adult organism	UBERON	UBERON:0007023	Participants	Sub0001
subset of Brain Genomics Superstruct Project participants	Homo sapiens	NCBITAXON	NCBITaxon:9606	brain	UBERON	UBERON:0000955	adult organism	UBERON	UBERON:0007023	Participants	Sub0002
subset of Brain Genomics Superstruct Project participants	Homo sapiens	NCBITAXON	NCBITaxon:9606	brain	UBERON	UBERON:0000955	adult organism	UBERON	UBERON:0007023	Participants	Sub0003
subset of Brain Genomics Superstruct Project participants	Homo sapiens	NCBITAXON	NCBITaxon:9606	brain	UBERON	UBERON:0000955	adult organism	UBERON	UBERON:0007023	Participants	Sub0004
subset of Brain Genomics Superstruct Project participants	Homo sapiens	NCBITAXON	NCBITaxon:9606	brain	UBERON	UBERON:0000955	adult organism	UBERON	UBERON:0007023	Participants	Sub0005
subset of Brain Genomics Superstruct Project participants	Homo sapiens	NCBITAXON	NCBITaxon:9606	brain	UBERON	UBERON:0000955	adult organism	UBERON	UBERON:0007023	Participants	Sub0006
subset of Brain Genomics Superstruct Project participants	Homo sapiens	NCBITAXON	NCBITaxon:9606	brain	UBERON	UBERON:0000955	adult organism	UBERON	UBERON:0007023	Participants	Sub0007
subset of Brain Genomics Superstruct Project participants	Homo sapiens	NCBITAXON	NCBITaxon:9606	brain	UBERON	UBERON:0000955	adult organism	UBERON	UBERON:0007023	Participants	Sub0008
subset of Brain Genomics Superstruct Project participants	Homo sapiens	NCBITAXON	NCBITaxon:9606	brain	UBERON	UBERON:0000955	adult organism	UBERON	UBERON:0007023	Participants	Sub0009
subset of Brain Genomics Superstruct Project participants	Homo sapiens	NCBITAXON	NCBITaxon:9606	brain	UBERON	UBERON:0000955	adult organism	UBERON	UBERON:0007023	Participants	Sub0010
subset of Brain Genomics Superstruct Project participants	Homo sapiens	NCBITAXON	NCBITaxon:9606	brain	UBERON	UBERON:0000955	adult organism	UBERON	UBERON:0007023	Participants	Sub0011
subset of Brain Genomics Superstruct Project participants	Homo sapiens	NCBITAXON	NCBITaxon:9606	brain	UBERON	UBERON:0000955	adult organism	UBERON	UBERON:0007023	Participants	Sub0012
subset of Brain Genomics Superstruct Project participants	Homo sapiens	NCBITAXON	NCBITaxon:9606	brain	UBERON	UBERON:0000955	adult organism	UBERON	UBERON:0007023	Participants	Sub0013
subset of Brain Genomics Superstruct Project participants	Homo sapiens	NCBITAXON	NCBITaxon:9606	brain	UBERON	UBERON:0000955	adult organism	UBERON	UBERON:0007023	Participants	Sub0014
subset of Brain Genomics Superstruct Project participants	Homo sapiens	NCBITAXON	NCBITaxon:9606	brain	UBERON	UBERON:0000955	adult organism	UBERON	UBERON:0007023	Participants	Sub0015
subset of Brain Genomics Superstruct Project participants	Homo sapiens	NCBITAXON	NCBITaxon:9606	brain	UBERON	UBERON:0000955	adult organism	UBERON	UBERON:0007023	Participants	Sub0016
subset of Brain Genomics Superstruct Project participants	Homo sapiens	NCBITAXON	NCBITaxon:9606	brain	UBERON	UBERON:0000955	adult organism	UBERON	UBERON:0007023	Participants	Sub0017
subset of Brain Genomics Superstruct Project participants	Homo sapiens	NCBITAXON	NCBITaxon:9606	brain	UBERON	UBERON:0000955	adult organism	UBERON	UBERON:0007023	Participants	Sub0018
subset of Brain Genomics Superstruct Project participants	Homo sapiens	NCBITAXON	NCBITaxon:9606	brain	UBERON	UBERON:0000955	adult organism	UBERON	UBERON:0007023	Participants	Sub0019
subset of Brain Genomics Superstruct Project participants	Homo sapiens	NCBITAXON	NCBITaxon:9606	brain	UBERON	UBERON:0000955	adult organism	UBERON	UBERON:0007023	Participants	Sub0020
subset of Brain Genomics Superstruct Project participants	Homo sapiens	NCBITAXON	NCBITaxon:9606	brain	UBERON	UBERON:0000955	adult organism	UBERON	UBERON:0007023	Participants	Sub0021
subset of Brain Genomics Superstruct Project participants	Homo sapiens	NCBITAXON	NCBITaxon:9606	brain	UBERON	UBERON:0000955	adult organism	UBERON	UBERON:0007023	Participants	Sub0022
subset of Brain Genomics Superstruct Project participants	Homo sapiens	NCBITAXON	NCBITaxon:9606	brain	UBERON	UBERON:0000955	adult organism	UBERON	UBERON:0007023	Participants	Sub0023
subset of Brain Genomics Superstruct Project participants	Homo sapiens	NCBITAXON	NCBITaxon:9606	brain	UBERON	UBERON:0000955	adult organism	UBERON	UBERON:0007023	Participants	Sub0024
subset of Brain Genomics Superstruct Project participants	Homo sapiens	NCBITAXON	NCBITaxon:9606	brain	UBERON	UBERON:0000955	adult organism	UBERON	UBERON:0007023	Participants	Sub0025
subset of Brain Genomics Superstruct Project participants	Homo sapiens	NCBITAXON	NCBITaxon:9606	brain	UBERON	UBERON:0000955	adult organism	UBERON	UBERON:0007023	Participants	Sub0026
subset of Brain Genomics Superstruct Project participants	Homo sapiens	NCBITAXON	NCBITaxon:9606	brain	UBERON	UBERON:0000955	adult organism	UBERON	UBERON:0007023	Participants	Sub0027
subset of Brain Genomics Superstruct Project participants	Homo sapiens	NCBITAXON	NCBITaxon:9606	brain	UBERON	UBERON:0000955	adult organism	UBERON	UBERON:0007023	Participants	Sub0028
subset of Brain Genomics Superstruct Project participants	Homo sapiens	NCBITAXON	NCBITaxon:9606	brain	UBERON	UBERON:0000955	adult organism	UBERON	UBERON:0007023	Participants	Sub0029
subset of Brain Genomics Superstruct Project participants	Homo sapiens	NCBITAXON	NCBITaxon:9606	brain	UBERON	UBERON:0000955	adult organism	UBERON	UBERON:0007023	Participants	Sub0030
subset of Brain Genomics Superstruct Project participants	Homo sapiens	NCBITAXON	NCBITaxon:9606	brain	UBERON	UBERON:0000955	adult organism	UBERON	UBERON:0007023	Participants	Sub0031
subset of Brain Genomics Superstruct Project participants	Homo sapiens	NCBITAXON	NCBITaxon:9606	brain	UBERON	UBERON:0000955	adult organism	UBERON	UBERON:0007023	Participants	Sub0032
subset of Brain Genomics Superstruct Project participants	Homo sapiens	NCBITAXON	NCBITaxon:9606	brain	UBERON	UBERON:0000955	adult organism	UBERON	UBERON:0007023	Participants	Sub0033
subset of Brain Genomics Superstruct Project participants	Homo sapiens	NCBITAXON	NCBITaxon:9606	brain	UBERON	UBERON:0000955	adult organism	UBERON	UBERON:0007023	Participants	Sub0034
subset of Brain Genomics Superstruct Project participants	Homo sapiens	NCBITAXON	NCBITaxon:9606	brain	UBERON	UBERON:0000955	adult organism	UBERON	UBERON:0007023	Participants	Sub0035
subset of Brain Genomics Superstruct Project participants	Homo sapiens	NCBITAXON	NCBITaxon:9606	brain	UBERON	UBERON:0000955	adult organism	UBERON	UBERON:0007023	Participants	Sub0036
subset of Brain Genomics Superstruct Project participants	Homo sapiens	NCBITAXON	NCBITaxon:9606	brain	UBERON	UBERON:0000955	adult organism	UBERON	UBERON:0007023	Participants	Sub0037
subset of Brain Genomics Superstruct Project participants	Homo sapiens	NCBITAXON	NCBITaxon:9606	brain	UBERON	UBERON:0000955	adult organism	UBERON	UBERON:0007023	Participants	Sub0038
subset of Brain Genomics Superstruct Project participants	Homo sapiens	NCBITAXON	NCBITaxon:9606	brain	UBERON	UBERON:0000955	adult organism	UBERON	UBERON:0007023	Participants	Sub0039
subset of Brain Genomics Superstruct Project participants	Homo sapiens	NCBITAXON	NCBITaxon:9606	brain	UBERON	UBERON:0000955	adult organism	UBERON	UBERON:0007023	Participants	Sub0040
subset of Brain Genomics Superstruct Project participants	Homo sapiens	NCBITAXON	NCBITaxon:9606	brain	UBERON	UBERON:0000955	adult organism	UBERON	UBERON:0007023	Participants	Sub0041
subset of Brain Genomics Superstruct Project participants	Homo sapiens	NCBITAXON	NCBITaxon:9606	brain	UBERON	UBERON:0000955	adult organism	UBERON	UBERON:0007023	Participants	Sub0042
subset of Brain Genomics Superstruct Project participants	Homo sapiens	NCBITAXON	NCBITaxon:9606	brain	UBERON	UBERON:0000955	adult organism	UBERON	UBERON:0007023	Participants	Sub0043
subset of Brain Genomics Superstruct Project participants	Homo sapiens	NCBITAXON	NCBITaxon:9606	brain	UBERON	UBERON:0000955	adult organism	UBERON	UBERON:0007023	Participants	Sub0044
subset of Brain Genomics Superstruct Project participants	Homo sapiens	NCBITAXON	NCBITaxon:9606	brain	UBERON	UBERON:0000955	adult organism	UBERON	UBERON:0007023	Participants	Sub0045
subset of Brain Genomics Superstruct Project participants	Homo sapiens	NCBITAXON	NCBITaxon:9606	brain	UBERON	UBERON:0000955	adult organism	UBERON	UBERON:0007023	Participants	Sub0046
subset of Brain Genomics Superstruct Project participants	Homo sapiens	NCBITAXON	NCBITaxon:9606	brain	UBERON	UBERON:0000955	adult organism	UBERON	UBERON:0007023	Participants	Sub0047
subset of Brain Genomics Superstruct Project participants	Homo sapiens	NCBITAXON	NCBITaxon:9606	brain	UBERON	UBERON:0000955	adult organism	UBERON	UBERON:0007023	Participants	Sub0048
subset of Brain Genomics Superstruct Project participants	Homo sapiens	NCBITAXON	NCBITaxon:9606	brain	UBERON	UBERON:0000955	adult organism	UBERON	UBERON:0007023	Participants	Sub0049
subset of Brain Genomics Superstruct Project participants	Homo sapiens	NCBITAXON	NCBITaxon:9606	brain	UBERON	UBERON:0000955	adult organism	UBERON	UBERON:0007023	Participants	Sub0050
subset of Brain Genomics Superstruct Project participants	Homo sapiens	NCBITAXON	NCBITaxon:9606	brain	UBERON	UBERON:0000955	adult organism	UBERON	UBERON:0007023	Participants	Sub0051
subset of Brain Genomics Superstruct Project participants	Homo sapiens	NCBITAXON	NCBITaxon:9606	brain	UBERON	UBERON:0000955	adult organism	UBERON	UBERON:0007023	Participants	Sub0052
subset of Brain Genomics Superstruct Project participants	Homo sapiens	NCBITAXON	NCBITaxon:9606	brain	UBERON	UBERON:0000955	adult organism	UBERON	UBERON:0007023	Participants	Sub0053
subset of Brain Genomics Superstruct Project participants	Homo sapiens	NCBITAXON	NCBITaxon:9606	brain	UBERON	UBERON:0000955	adult organism	UBERON	UBERON:0007023	Participants	Sub0054
subset of Brain Genomics Superstruct Project participants	Homo sapiens	NCBITAXON	NCBITaxon:9606	brain	UBERON	UBERON:0000955	adult organism	UBERON	UBERON:0007023	Participants	Sub0055
subset of Brain Genomics Superstruct Project participants	Homo sapiens	NCBITAXON	NCBITaxon:9606	brain	UBERON	UBERON:0000955	adult organism	UBERON	UBERON:0007023	Participants	Sub0056
subset of Brain Genomics Superstruct Project participants	Homo sapiens	NCBITAXON	NCBITaxon:9606	brain	UBERON	UBERON:0000955	adult organism	UBERON	UBERON:0007023	Participants	Sub0057
subset of Brain Genomics Superstruct Project participants	Homo sapiens	NCBITAXON	NCBITaxon:9606	brain	UBERON	UBERON:0000955	adult organism	UBERON	UBERON:0007023	Participants	Sub0058
subset of Brain Genomics Superstruct Project participants	Homo sapiens	NCBITAXON	NCBITaxon:9606	brain	UBERON	UBERON:0000955	adult organism	UBERON	UBERON:0007023	Participants	Sub0059
subset of Brain Genomics Superstruct Project participants	Homo sapiens	NCBITAXON	NCBITaxon:9606	brain	UBERON	UBERON:0000955	adult organism	UBERON	UBERON:0007023	Participants	Sub0060
subset of Brain Genomics Superstruct Project participants	Homo sapiens	NCBITAXON	NCBITaxon:9606	brain	UBERON	UBERON:0000955	adult organism	UBERON	UBERON:0007023	Participants	Sub0061
subset of Brain Genomics Superstruct Project participants	Homo sapiens	NCBITAXON	NCBITaxon:9606	brain	UBERON	UBERON:0000955	adult organism	UBERON	UBERON:0007023	Participants	Sub0062
subset of Brain Genomics Superstruct Project participants	Homo sapiens	NCBITAXON	NCBITaxon:9606	brain	UBERON	UBERON:0000955	adult organism	UBERON	UBERON:0007023	Participants	Sub0063
subset of Brain Genomics Superstruct Project participants	Homo sapiens	NCBITAXON	NCBITaxon:9606	brain	UBERON	UBERON:0000955	adult organism	UBERON	UBERON:0007023	Participants	Sub0064
subset of Brain Genomics Superstruct Project participants	Homo sapiens	NCBITAXON	NCBITaxon:9606	brain	UBERON	UBERON:0000955	adult organism	UBERON	UBERON:0007023	Participants	Sub0065
subset of Brain Genomics Superstruct Project participants	Homo sapiens	NCBITAXON	NCBITaxon:9606	brain	UBERON	UBERON:0000955	adult organism	UBERON	UBERON:0007023	Participants	Sub0066
subset of Brain Genomics Superstruct Project participants	Homo sapiens	NCBITAXON	NCBITaxon:9606	brain	UBERON	UBERON:0000955	adult organism	UBERON	UBERON:0007023	Participants	Sub0067
subset of Brain Genomics Superstruct Project participants	Homo sapiens	NCBITAXON	NCBITaxon:9606	brain	UBERON	UBERON:0000955	adult organism	UBERON	UBERON:0007023	Participants	Sub0068
subset of Brain Genomics Superstruct Project participants	Homo sapiens	NCBITAXON	NCBITaxon:9606	brain	UBERON	UBERON:0000955	adult organism	UBERON	UBERON:0007023	Participants	Sub0069
subset of Brain Genomics Superstruct Project participants	Homo sapiens	NCBITAXON	NCBITaxon:9606	brain	UBERON	UBERON:0000955	adult organism	UBERON	UBERON:0007023	Participants	Sub0070
subset of Brain Genomics Superstruct Project participants	Homo sapiens	NCBITAXON	NCBITaxon:9606	brain	UBERON	UBERON:0000955	adult organism	UBERON	UBERON:0007023	Participants	Sub0071
subset of Brain Genomics Superstruct Project participants	Homo sapiens	NCBITAXON	NCBITaxon:9606	brain	UBERON	UBERON:0000955	adult organism	UBERON	UBERON:0007023	Participants	Sub0072
subset of Brain Genomics Superstruct Project participants	Homo sapiens	NCBITAXON	NCBITaxon:9606	brain	UBERON	UBERON:0000955	adult organism	UBERON	UBERON:0007023	Participants	Sub0073
subset of Brain Genomics Superstruct Project participants	Homo sapiens	NCBITAXON	NCBITaxon:9606	brain	UBERON	UBERON:0000955	adult organism	UBERON	UBERON:0007023	Participants	Sub0074
subset of Brain Genomics Superstruct Project participants	Homo sapiens	NCBITAXON	NCBITaxon:9606	brain	UBERON	UBERON:0000955	adult organism	UBERON	UBERON:0007023	Participants	Sub0075
subset of Brain Genomics Superstruct Project participants	Homo sapiens	NCBITAXON	NCBITaxon:9606	brain	UBERON	UBERON:0000955	adult organism	UBERON	UBERON:0007023	Participants	Sub0076
subset of Brain Genomics Superstruct Project participants	Homo sapiens	NCBITAXON	NCBITaxon:9606	brain	UBERON	UBERON:0000955	adult organism	UBERON	UBERON:0007023	Participants	Sub0077
subset of Brain Genomics Superstruct Project participants	Homo sapiens	NCBITAXON	NCBITaxon:9606	brain	UBERON	UBERON:0000955	adult organism	UBERON	UBERON:0007023	Participants	Sub0078
subset of Brain Genomics Superstruct Project participants	Homo sapiens	NCBITAXON	NCBITaxon:9606	brain	UBERON	UBERON:0000955	adult organism	UBERON	UBERON:0007023	Participants	Sub0079
subset of Brain Genomics Superstruct Project participants	Homo sapiens	NCBITAXON	NCBITaxon:9606	brain	UBERON	UBERON:0000955	adult organism	UBERON	UBERON:0007023	Participants	Sub0080
subset of Brain Genomics Superstruct Project participants	Homo sapiens	NCBITAXON	NCBITaxon:9606	brain	UBERON	UBERON:0000955	adult organism	UBERON	UBERON:0007023	Participants	Sub0081
subset of Brain Genomics Superstruct Project participants	Homo sapiens	NCBITAXON	NCBITaxon:9606	brain	UBERON	UBERON:0000955	adult organism	UBERON	UBERON:0007023	Participants	Sub0082
subset of Brain Genomics Superstruct Project participants	Homo sapiens	NCBITAXON	NCBITaxon:9606	brain	UBERON	UBERON:0000955	adult organism	UBERON	UBERON:0007023	Participants	Sub0083
subset of Brain Genomics Superstruct Project participants	Homo sapiens	NCBITAXON	NCBITaxon:9606	brain	UBERON	UBERON:0000955	adult organism	UBERON	UBERON:0007023	Participants	Sub0084
subset of Brain Genomics Superstruct Project participants	Homo sapiens	NCBITAXON	NCBITaxon:9606	brain	UBERON	UBERON:0000955	adult organism	UBERON	UBERON:0007023	Participants	Sub0085
subset of Brain Genomics Superstruct Project participants	Homo sapiens	NCBITAXON	NCBITaxon:9606	brain	UBERON	UBERON:0000955	adult organism	UBERON	UBERON:0007023	Participants	Sub0086
subset of Brain Genomics Superstruct Project participants	Homo sapiens	NCBITAXON	NCBITaxon:9606	brain	UBERON	UBERON:0000955	adult organism	UBERON	UBERON:0007023	Participants	Sub0087
subset of Brain Genomics Superstruct Project participants	Homo sapiens	NCBITAXON	NCBITaxon:9606	brain	UBERON	UBERON:0000955	adult organism	UBERON	UBERON:0007023	Participants	Sub0088
subset of Brain Genomics Superstruct Project participants	Homo sapiens	NCBITAXON	NCBITaxon:9606	brain	UBERON	UBERON:0000955	adult organism	UBERON	UBERON:0007023	Participants	Sub0089
subset of Brain Genomics Superstruct Project participants	Homo sapiens	NCBITAXON	NCBITaxon:9606	brain	UBERON	UBERON:0000955	adult organism	UBERON	UBERON:0007023	Participants	Sub0090
subset of Brain Genomics Superstruct Project participants	Homo sapiens	NCBITAXON	NCBITaxon:9606	brain	UBERON	UBERON:0000955	adult organism	UBERON	UBERON:0007023	Participants	Sub0091
subset of Brain Genomics Superstruct Project participants	Homo sapiens	NCBITAXON	NCBITaxon:9606	brain	UBERON	UBERON:0000955	adult organism	UBERON	UBERON:0007023	Participants	Sub0092
subset of Brain Genomics Superstruct Project participants	Homo sapiens	NCBITAXON	NCBITaxon:9606	brain	UBERON	UBERON:0000955	adult organism	UBERON	UBERON:0007023	Participants	Sub0093
subset of Brain Genomics Superstruct Project participants	Homo sapiens	NCBITAXON	NCBITaxon:9606	brain	UBERON	UBERON:0000955	adult organism	UBERON	UBERON:0007023	Participants	Sub0094
subset of Brain Genomics Superstruct Project participants	Homo sapiens	NCBITAXON	NCBITaxon:9606	brain	UBERON	UBERON:0000955	adult organism	UBERON	UBERON:0007023	Participants	Sub0095
subset of Brain Genomics Superstruct Project participants	Homo sapiens	NCBITAXON	NCBITaxon:9606	brain	UBERON	UBERON:0000955	adult organism	UBERON	UBERON:0007023	Participants	Sub0096
subset of Brain Genomics Superstruct Project participants	Homo sapiens	NCBITAXON	NCBITaxon:9606	brain	UBERON	UBERON:0000955	adult organism	UBERON	UBERON:0007023	Participants	Sub0097
subset of Brain Genomics Superstruct Project participants	Homo sapiens	NCBITAXON	NCBITaxon:9606	brain	UBERON	UBERON:0000955	adult organism	UBERON	UBERON:0007023	Participants	Sub0098
subset of Brain Genomics Superstruct Project participants	Homo sapiens	NCBITAXON	NCBITaxon:9606	brain	UBERON	UBERON:0000955	adult organism	UBERON	UBERON:0007023	Participants	Sub0099
subset of Brain Genomics Superstruct Project participants	Homo sapiens	NCBITAXON	NCBITaxon:9606	brain	UBERON	UBERON:0000955	adult organism	UBERON	UBERON:0007023	Participants	Sub0100
subset of Brain Genomics Superstruct Project participants	Homo sapiens	NCBITAXON	NCBITaxon:9606	brain	UBERON	UBERON:0000955	adult organism	UBERON	UBERON:0007023	Participants	Sub0101
subset of Brain Genomics Superstruct Project participants	Homo sapiens	NCBITAXON	NCBITaxon:9606	brain	UBERON	UBERON:0000955	adult organism	UBERON	UBERON:0007023	Participants	Sub0102
subset of Brain Genomics Superstruct Project participants	Homo sapiens	NCBITAXON	NCBITaxon:9606	brain	UBERON	UBERON:0000955	adult organism	UBERON	UBERON:0007023	Participants	Sub0103
subset of Brain Genomics Superstruct Project participants	Homo sapiens	NCBITAXON	NCBITaxon:9606	brain	UBERON	UBERON:0000955	adult organism	UBERON	UBERON:0007023	Participants	Sub0104
subset of Brain Genomics Superstruct Project participants	Homo sapiens	NCBITAXON	NCBITaxon:9606	brain	UBERON	UBERON:0000955	adult organism	UBERON	UBERON:0007023	Participants	Sub0105
subset of Brain Genomics Superstruct Project participants	Homo sapiens	NCBITAXON	NCBITaxon:9606	brain	UBERON	UBERON:0000955	adult organism	UBERON	UBERON:0007023	Participants	Sub0106
subset of Brain Genomics Superstruct Project participants	Homo sapiens	NCBITAXON	NCBITaxon:9606	brain	UBERON	UBERON:0000955	adult organism	UBERON	UBERON:0007023	Participants	Sub0107
subset of Brain Genomics Superstruct Project participants	Homo sapiens	NCBITAXON	NCBITaxon:9606	brain	UBERON	UBERON:0000955	adult organism	UBERON	UBERON:0007023	Participants	Sub0108
subset of Brain Genomics Superstruct Project participants	Homo sapiens	NCBITAXON	NCBITaxon:9606	brain	UBERON	UBERON:0000955	adult organism	UBERON	UBERON:0007023	Participants	Sub0109
subset of Brain Genomics Superstruct Project participants	Homo sapiens	NCBITAXON	NCBITaxon:9606	brain	UBERON	UBERON:0000955	adult organism	UBERON	UBERON:0007023	Participants	Sub0110
subset of Brain Genomics Superstruct Project participants	Homo sapiens	NCBITAXON	NCBITaxon:9606	brain	UBERON	UBERON:0000955	adult organism	UBERON	UBERON:0007023	Participants	Sub0111
subset of Brain Genomics Superstruct Project participants	Homo sapiens	NCBITAXON	NCBITaxon:9606	brain	UBERON	UBERON:0000955	adult organism	UBERON	UBERON:0007023	Participants	Sub0112
subset of Brain Genomics Superstruct Project participants	Homo sapiens	NCBITAXON	NCBITaxon:9606	brain	UBERON	UBERON:0000955	adult organism	UBERON	UBERON:0007023	Participants	Sub0113
subset of Brain Genomics Superstruct Project participants	Homo sapiens	NCBITAXON	NCBITaxon:9606	brain	UBERON	UBERON:0000955	adult organism	UBERON	UBERON:0007023	Participants	Sub0114
subset of Brain Genomics Superstruct Project participants	Homo sapiens	NCBITAXON	NCBITaxon:9606	brain	UBERON	UBERON:0000955	adult organism	UBERON	UBERON:0007023	Participants	Sub0115
subset of Brain Genomics Superstruct Project participants	Homo sapiens	NCBITAXON	NCBITaxon:9606	brain	UBERON	UBERON:0000955	adult organism	UBERON	UBERON:0007023	Participants	Sub0116
subset of Brain Genomics Superstruct Project participants	Homo sapiens	NCBITAXON	NCBITaxon:9606	brain	UBERON	UBERON:0000955	adult organism	UBERON	UBERON:0007023	Participants	Sub0117
subset of Brain Genomics Superstruct Project participants	Homo sapiens	NCBITAXON	NCBITaxon:9606	brain	UBERON	UBERON:0000955	adult organism	UBERON	UBERON:0007023	Participants	Sub0118
subset of Brain Genomics Superstruct Project participants	Homo sapiens	NCBITAXON	NCBITaxon:9606	brain	UBERON	UBERON:0000955	adult organism	UBERON	UBERON:0007023	Participants	Sub0119
subset of Brain Genomics Superstruct Project participants	Homo sapiens	NCBITAXON	NCBITaxon:9606	brain	UBERON	UBERON:0000955	adult organism	UBERON	UBERON:0007023	Participants	Sub0120
subset of Brain Genomics Superstruct Project participants	Homo sapiens	NCBITAXON	NCBITaxon:9606	brain	UBERON	UBERON:0000955	adult organism	UBERON	UBERON:0007023	Participants	Sub0121
subset of Brain Genomics Superstruct Project participants	Homo sapiens	NCBITAXON	NCBITaxon:9606	brain	UBERON	UBERON:0000955	adult organism	UBERON	UBERON:0007023	Participants	Sub0122
subset of Brain Genomics Superstruct Project participants	Homo sapiens	NCBITAXON	NCBITaxon:9606	brain	UBERON	UBERON:0000955	adult organism	UBERON	UBERON:0007023	Participants	Sub0123
subset of Brain Genomics Superstruct Project participants	Homo sapiens	NCBITAXON	NCBITaxon:9606	brain	UBERON	UBERON:0000955	adult organism	UBERON	UBERON:0007023	Participants	Sub0124
subset of Brain Genomics Superstruct Project participants	Homo sapiens	NCBITAXON	NCBITaxon:9606	brain	UBERON	UBERON:0000955	adult organism	UBERON	UBERON:0007023	Participants	Sub0125
subset of Brain Genomics Superstruct Project participants	Homo sapiens	NCBITAXON	NCBITaxon:9606	brain	UBERON	UBERON:0000955	adult organism	UBERON	UBERON:0007023	Participants	Sub0126
subset of Brain Genomics Superstruct Project participants	Homo sapiens	NCBITAXON	NCBITaxon:9606	brain	UBERON	UBERON:0000955	adult organism	UBERON	UBERON:0007023	Participants	Sub0127
subset of Brain Genomics Superstruct Project participants	Homo sapiens	NCBITAXON	NCBITaxon:9606	brain	UBERON	UBERON:0000955	adult organism	UBERON	UBERON:0007023	Participants	Sub0128
subset of Brain Genomics Superstruct Project participants	Homo sapiens	NCBITAXON	NCBITaxon:9606	brain	UBERON	UBERON:0000955	adult organism	UBERON	UBERON:0007023	Participants	Sub0129
subset of Brain Genomics Superstruct Project participants	Homo sapiens	NCBITAXON	NCBITaxon:9606	brain	UBERON	UBERON:0000955	adult organism	UBERON	UBERON:0007023	Participants	Sub0130
subset of Brain Genomics Superstruct Project participants	Homo sapiens	NCBITAXON	NCBITaxon:9606	brain	UBERON	UBERON:0000955	adult organism	UBERON	UBERON:0007023	Participants	Sub0131
subset of Brain Genomics Superstruct Project participants	Homo sapiens	NCBITAXON	NCBITaxon:9606	brain	UBERON	UBERON:0000955	adult organism	UBERON	UBERON:0007023	Participants	Sub0132
subset of Brain Genomics Superstruct Project participants	Homo sapiens	NCBITAXON	NCBITaxon:9606	brain	UBERON	UBERON:0000955	adult organism	UBERON	UBERON:0007023	Participants	Sub0133
subset of Brain Genomics Superstruct Project participants	Homo sapiens	NCBITAXON	NCBITaxon:9606	brain	UBERON	UBERON:0000955	adult organism	UBERON	UBERON:0007023	Participants	Sub0134
subset of Brain Genomics Superstruct Project participants	Homo sapiens	NCBITAXON	NCBITaxon:9606	brain	UBERON	UBERON:0000955	adult organism	UBERON	UBERON:0007023	Participants	Sub0135
subset of Brain Genomics Superstruct Project participants	Homo sapiens	NCBITAXON	NCBITaxon:9606	brain	UBERON	UBERON:0000955	adult organism	UBERON	UBERON:0007023	Participants	Sub0136
subset of Brain Genomics Superstruct Project participants	Homo sapiens	NCBITAXON	NCBITaxon:9606	brain	UBERON	UBERON:0000955	adult organism	UBERON	UBERON:0007023	Participants	Sub0137
subset of Brain Genomics Superstruct Project participants	Homo sapiens	NCBITAXON	NCBITaxon:9606	brain	UBERON	UBERON:0000955	adult organism	UBERON	UBERON:0007023	Participants	Sub0138
subset of Brain Genomics Superstruct Project participants	Homo sapiens	NCBITAXON	NCBITaxon:9606	brain	UBERON	UBERON:0000955	adult organism	UBERON	UBERON:0007023	Participants	Sub0139
subset of Brain Genomics Superstruct Project participants	Homo sapiens	NCBITAXON	NCBITaxon:9606	brain	UBERON	UBERON:0000955	adult organism	UBERON	UBERON:0007023	Participants	Sub0140
subset of Brain Genomics Superstruct Project participants	Homo sapiens	NCBITAXON	NCBITaxon:9606	brain	UBERON	UBERON:0000955	adult organism	UBERON	UBERON:0007023	Participants	Sub0141
subset of Brain Genomics Superstruct Project participants	Homo sapiens	NCBITAXON	NCBITaxon:9606	brain	UBERON	UBERON:0000955	adult organism	UBERON	UBERON:0007023	Participants	Sub0142
subset of Brain Genomics Superstruct Project participants	Homo sapiens	NCBITAXON	NCBITaxon:9606	brain	UBERON	UBERON:0000955	adult organism	UBERON	UBERON:0007023	Participants	Sub0143
subset of Brain Genomics Superstruct Project participants	Homo sapiens	NCBITAXON	NCBITaxon:9606	brain	UBERON	UBERON:0000955	adult organism	UBERON	UBERON:0007023	Participants	Sub0144
subset of Brain Genomics Superstruct Project participants	Homo sapiens	NCBITAXON	NCBITaxon:9606	brain	UBERON	UBERON:0000955	adult organism	UBERON	UBERON:0007023	Participants	Sub0145
subset of Brain Genomics Superstruct Project participants	Homo sapiens	NCBITAXON	NCBITaxon:9606	brain	UBERON	UBERON:0000955	adult organism	UBERON	UBERON:0007023	Participants	Sub0146
subset of Brain Genomics Superstruct Project participants	Homo sapiens	NCBITAXON	NCBITaxon:9606	brain	UBERON	UBERON:0000955	adult organism	UBERON	UBERON:0007023	Participants	Sub0147
subset of Brain Genomics Superstruct Project participants	Homo sapiens	NCBITAXON	NCBITaxon:9606	brain	UBERON	UBERON:0000955	adult organism	UBERON	UBERON:0007023	Participants	Sub0148
subset of Brain Genomics Superstruct Project participants	Homo sapiens	NCBITAXON	NCBITaxon:9606	brain	UBERON	UBERON:0000955	adult organism	UBERON	UBERON:0007023	Participants	Sub0149
subset of Brain Genomics Superstruct Project participants	Homo sapiens	NCBITAXON	NCBITaxon:9606	brain	UBERON	UBERON:0000955	adult organism	UBERON	UBERON:0007023	Participants	Sub0150
subset of Brain Genomics Superstruct Project participants	Homo sapiens	NCBITAXON	NCBITaxon:9606	brain	UBERON	UBERON:0000955	adult organism	UBERON	UBERON:0007023	Participants	Sub0151
subset of Brain Genomics Superstruct Project participants	Homo sapiens	NCBITAXON	NCBITaxon:9606	brain	UBERON	UBERON:0000955	adult organism	UBERON	UBERON:0007023	Participants	Sub0152
subset of Brain Genomics Superstruct Project participants	Homo sapiens	NCBITAXON	NCBITaxon:9606	brain	UBERON	UBERON:0000955	adult organism	UBERON	UBERON:0007023	Participants	Sub0153
subset of Brain Genomics Superstruct Project participants	Homo sapiens	NCBITAXON	NCBITaxon:9606	brain	UBERON	UBERON:0000955	adult organism	UBERON	UBERON:0007023	Participants	Sub0154
subset of Brain Genomics Superstruct Project participants	Homo sapiens	NCBITAXON	NCBITaxon:9606	brain	UBERON	UBERON:0000955	adult organism	UBERON	UBERON:0007023	Participants	Sub0155
subset of Brain Genomics Superstruct Project participants	Homo sapiens	NCBITAXON	NCBITaxon:9606	brain	UBERON	UBERON:0000955	adult organism	UBERON	UBERON:0007023	Participants	Sub0156
subset of Brain Genomics Superstruct Project participants	Homo sapiens	NCBITAXON	NCBITaxon:9606	brain	UBERON	UBERON:0000955	adult organism	UBERON	UBERON:0007023	Participants	Sub0157
subset of Brain Genomics Superstruct Project participants	Homo sapiens	NCBITAXON	NCBITaxon:9606	brain	UBERON	UBERON:0000955	adult organism	UBERON	UBERON:0007023	Participants	Sub0158
subset of Brain Genomics Superstruct Project participants	Homo sapiens	NCBITAXON	NCBITaxon:9606	brain	UBERON	UBERON:0000955	adult organism	UBERON	UBERON:0007023	Participants	Sub0159
subset of Brain Genomics Superstruct Project participants	Homo sapiens	NCBITAXON	NCBITaxon:9606	brain	UBERON	UBERON:0000955	adult organism	UBERON	UBERON:0007023	Participants	Sub0160
subset of Brain Genomics Superstruct Project participants	Homo sapiens	NCBITAXON	NCBITaxon:9606	brain	UBERON	UBERON:0000955	adult organism	UBERON	UBERON:0007023	Participants	Sub0161
subset of Brain Genomics Superstruct Project participants	Homo sapiens	NCBITAXON	NCBITaxon:9606	brain	UBERON	UBERON:0000955	adult organism	UBERON	UBERON:0007023	Participants	Sub0162
subset of Brain Genomics Superstruct Project participants	Homo sapiens	NCBITAXON	NCBITaxon:9606	brain	UBERON	UBERON:0000955	adult organism	UBERON	UBERON:0007023	Participants	Sub0163
subset of Brain Genomics Superstruct Project participants	Homo sapiens	NCBITAXON	NCBITaxon:9606	brain	UBERON	UBERON:0000955	adult organism	UBERON	UBERON:0007023	Participants	Sub0164
subset of Brain Genomics Superstruct Project participants	Homo sapiens	NCBITAXON	NCBITaxon:9606	brain	UBERON	UBERON:0000955	adult organism	UBERON	UBERON:0007023	Participants	Sub0165
subset of Brain Genomics Superstruct Project participants	Homo sapiens	NCBITAXON	NCBITaxon:9606	brain	UBERON	UBERON:0000955	adult organism	UBERON	UBERON:0007023	Participants	Sub0166
subset of Brain Genomics Superstruct Project participants	Homo sapiens	NCBITAXON	NCBITaxon:9606	brain	UBERON	UBERON:0000955	adult organism	UBERON	UBERON:0007023	Participants	Sub0167
subset of Brain Genomics Superstruct Project participants	Homo sapiens	NCBITAXON	NCBITaxon:9606	brain	UBERON	UBERON:0000955	adult organism	UBERON	UBERON:0007023	Participants	Sub0168
subset of Brain Genomics Superstruct Project participants	Homo sapiens	NCBITAXON	NCBITaxon:9606	brain	UBERON	UBERON:0000955	adult organism	UBERON	UBERON:0007023	Participants	Sub0169
subset of Brain Genomics Superstruct Project participants	Homo sapiens	NCBITAXON	NCBITaxon:9606	brain	UBERON	UBERON:0000955	adult organism	UBERON	UBERON:0007023	Participants	Sub0170
subset of Brain Genomics Superstruct Project participants	Homo sapiens	NCBITAXON	NCBITaxon:9606	brain	UBERON	UBERON:0000955	adult organism	UBERON	UBERON:0007023	Participants	Sub0171
subset of Brain Genomics Superstruct Project participants	Homo sapiens	NCBITAXON	NCBITaxon:9606	brain	UBERON	UBERON:0000955	adult organism	UBERON	UBERON:0007023	Participants	Sub0172
subset of Brain Genomics Superstruct Project participants	Homo sapiens	NCBITAXON	NCBITaxon:9606	brain	UBERON	UBERON:0000955	adult organism	UBERON	UBERON:0007023	Participants	Sub0173
subset of Brain Genomics Superstruct Project participants	Homo sapiens	NCBITAXON	NCBITaxon:9606	brain	UBERON	UBERON:0000955	adult organism	UBERON	UBERON:0007023	Participants	Sub0174
subset of Brain Genomics Superstruct Project participants	Homo sapiens	NCBITAXON	NCBITaxon:9606	brain	UBERON	UBERON:0000955	adult organism	UBERON	UBERON:0007023	Participants	Sub0175
subset of Brain Genomics Superstruct Project participants	Homo sapiens	NCBITAXON	NCBITaxon:9606	brain	UBERON	UBERON:0000955	adult organism	UBERON	UBERON:0007023	Participants	Sub0176
subset of Brain Genomics Superstruct Project participants	Homo sapiens	NCBITAXON	NCBITaxon:9606	brain	UBERON	UBERON:0000955	adult organism	UBERON	UBERON:0007023	Participants	Sub0177
subset of Brain Genomics Superstruct Project participants	Homo sapiens	NCBITAXON	NCBITaxon:9606	brain	UBERON	UBERON:0000955	adult organism	UBERON	UBERON:0007023	Participants	Sub0178
subset of Brain Genomics Superstruct Project participants	Homo sapiens	NCBITAXON	NCBITaxon:9606	brain	UBERON	UBERON:0000955	adult organism	UBERON	UBERON:0007023	Participants	Sub0179
subset of Brain Genomics Superstruct Project participants	Homo sapiens	NCBITAXON	NCBITaxon:9606	brain	UBERON	UBERON:0000955	adult organism	UBERON	UBERON:0007023	Participants	Sub0180
subset of Brain Genomics Superstruct Project participants	Homo sapiens	NCBITAXON	NCBITaxon:9606	brain	UBERON	UBERON:0000955	adult organism	UBERON	UBERON:0007023	Participants	Sub0181
subset of Brain Genomics Superstruct Project participants	Homo sapiens	NCBITAXON	NCBITaxon:9606	brain	UBERON	UBERON:0000955	adult organism	UBERON	UBERON:0007023	Participants	Sub0182
subset of Brain Genomics Superstruct Project participants	Homo sapiens	NCBITAXON	NCBITaxon:9606	brain	UBERON	UBERON:0000955	adult organism	UBERON	UBERON:0007023	Participants	Sub0183
subset of Brain Genomics Superstruct Project participants	Homo sapiens	NCBITAXON	NCBITaxon:9606	brain	UBERON	UBERON:0000955	adult organism	UBERON	UBERON:0007023	Participants	Sub0184
subset of Brain Genomics Superstruct Project participants	Homo sapiens	NCBITAXON	NCBITaxon:9606	brain	UBERON	UBERON:0000955	adult organism	UBERON	UBERON:0007023	Participants	Sub0185
subset of Brain Genomics Superstruct Project participants	Homo sapiens	NCBITAXON	NCBITaxon:9606	brain	UBERON	UBERON:0000955	adult organism	UBERON	UBERON:0007023	Participants	Sub0186
subset of Brain Genomics Superstruct Project participants	Homo sapiens	NCBITAXON	NCBITaxon:9606	brain	UBERON	UBERON:0000955	adult organism	UBERON	UBERON:0007023	Participants	Sub0187
subset of Brain Genomics Superstruct Project participants	Homo sapiens	NCBITAXON	NCBITaxon:9606	brain	UBERON	UBERON:0000955	adult organism	UBERON	UBERON:0007023	Participants	Sub0188
subset of Brain Genomics Superstruct Project participants	Homo sapiens	NCBITAXON	NCBITaxon:9606	brain	UBERON	UBERON:0000955	adult organism	UBERON	UBERON:0007023	Participants	Sub0189
subset of Brain Genomics Superstruct Project participants	Homo sapiens	NCBITAXON	NCBITaxon:9606	brain	UBERON	UBERON:0000955	adult organism	UBERON	UBERON:0007023	Participants	Sub0190
subset of Brain Genomics Superstruct Project participants	Homo sapiens	NCBITAXON	NCBITaxon:9606	brain	UBERON	UBERON:0000955	adult organism	UBERON	UBERON:0007023	Participants	Sub0191
subset of Brain Genomics Superstruct Project participants	Homo sapiens	NCBITAXON	NCBITaxon:9606	brain	UBERON	UBERON:0000955	adult organism	UBERON	UBERON:0007023	Participants	Sub0192
subset of Brain Genomics Superstruct Project participants	Homo sapiens	NCBITAXON	NCBITaxon:9606	brain	UBERON	UBERON:0000955	adult organism	UBERON	UBERON:0007023	Participants	Sub0193
subset of Brain Genomics Superstruct Project participants	Homo sapiens	NCBITAXON	NCBITaxon:9606	brain	UBERON	UBERON:0000955	adult organism	UBERON	UBERON:0007023	Participants	Sub0194
subset of Brain Genomics Superstruct Project participants	Homo sapiens	NCBITAXON	NCBITaxon:9606	brain	UBERON	UBERON:0000955	adult organism	UBERON	UBERON:0007023	Participants	Sub0195
subset of Brain Genomics Superstruct Project participants	Homo sapiens	NCBITAXON	NCBITaxon:9606	brain	UBERON	UBERON:0000955	adult organism	UBERON	UBERON:0007023	Participants	Sub0196
subset of Brain Genomics Superstruct Project participants	Homo sapiens	NCBITAXON	NCBITaxon:9606	brain	UBERON	UBERON:0000955	adult organism	UBERON	UBERON:0007023	Participants	Sub0197
subset of Brain Genomics Superstruct Project participants	Homo sapiens	NCBITAXON	NCBITaxon:9606	brain	UBERON	UBERON:0000955	adult organism	UBERON	UBERON:0007023	Participants	Sub0198
subset of Brain Genomics Superstruct Project participants	Homo sapiens	NCBITAXON	NCBITaxon:9606	brain	UBERON	UBERON:0000955	adult organism	UBERON	UBERON:0007023	Participants	Sub0199
subset of Brain Genomics Superstruct Project participants	Homo sapiens	NCBITAXON	NCBITaxon:9606	brain	UBERON	UBERON:0000955	adult organism	UBERON	UBERON:0007023	Participants	Sub0200
subset of Brain Genomics Superstruct Project participants	Homo sapiens	NCBITAXON	NCBITaxon:9606	brain	UBERON	UBERON:0000955	adult organism	UBERON	UBERON:0007023	Participants	Sub0201
subset of Brain Genomics Superstruct Project participants	Homo sapiens	NCBITAXON	NCBITaxon:9606	brain	UBERON	UBERON:0000955	adult organism	UBERON	UBERON:0007023	Participants	Sub0202
subset of Brain Genomics Superstruct Project participants	Homo sapiens	NCBITAXON	NCBITaxon:9606	brain	UBERON	UBERON:0000955	adult organism	UBERON	UBERON:0007023	Participants	Sub0203
subset of Brain Genomics Superstruct Project participants	Homo sapiens	NCBITAXON	NCBITaxon:9606	brain	UBERON	UBERON:0000955	adult organism	UBERON	UBERON:0007023	Participants	Sub0204
subset of Brain Genomics Superstruct Project participants	Homo sapiens	NCBITAXON	NCBITaxon:9606	brain	UBERON	UBERON:0000955	adult organism	UBERON	UBERON:0007023	Participants	Sub0205
subset of Brain Genomics Superstruct Project participants	Homo sapiens	NCBITAXON	NCBITaxon:9606	brain	UBERON	UBERON:0000955	adult organism	UBERON	UBERON:0007023	Participants	Sub0206
subset of Brain Genomics Superstruct Project participants	Homo sapiens	NCBITAXON	NCBITaxon:9606	brain	UBERON	UBERON:0000955	adult organism	UBERON	UBERON:0007023	Participants	Sub0207
subset of Brain Genomics Superstruct Project participants	Homo sapiens	NCBITAXON	NCBITaxon:9606	brain	UBERON	UBERON:0000955	adult organism	UBERON	UBERON:0007023	Participants	Sub0208
subset of Brain Genomics Superstruct Project participants	Homo sapiens	NCBITAXON	NCBITaxon:9606	brain	UBERON	UBERON:0000955	adult organism	UBERON	UBERON:0007023	Participants	Sub0209
subset of Brain Genomics Superstruct Project participants	Homo sapiens	NCBITAXON	NCBITaxon:9606	brain	UBERON	UBERON:0000955	adult organism	UBERON	UBERON:0007023	Participants	Sub0210
subset of Brain Genomics Superstruct Project participants	Homo sapiens	NCBITAXON	NCBITaxon:9606	brain	UBERON	UBERON:0000955	adult organism	UBERON	UBERON:0007023	Participants	Sub0211
subset of Brain Genomics Superstruct Project participants	Homo sapiens	NCBITAXON	NCBITaxon:9606	brain	UBERON	UBERON:0000955	adult organism	UBERON	UBERON:0007023	Participants	Sub0212
subset of Brain Genomics Superstruct Project participants	Homo sapiens	NCBITAXON	NCBITaxon:9606	brain	UBERON	UBERON:0000955	adult organism	UBERON	UBERON:0007023	Participants	Sub0213
subset of Brain Genomics Superstruct Project participants	Homo sapiens	NCBITAXON	NCBITaxon:9606	brain	UBERON	UBERON:0000955	adult organism	UBERON	UBERON:0007023	Participants	Sub0214
subset of Brain Genomics Superstruct Project participants	Homo sapiens	NCBITAXON	NCBITaxon:9606	brain	UBERON	UBERON:0000955	adult organism	UBERON	UBERON:0007023	Participants	Sub0215
subset of Brain Genomics Superstruct Project participants	Homo sapiens	NCBITAXON	NCBITaxon:9606	brain	UBERON	UBERON:0000955	adult organism	UBERON	UBERON:0007023	Participants	Sub0216
subset of Brain Genomics Superstruct Project participants	Homo sapiens	NCBITAXON	NCBITaxon:9606	brain	UBERON	UBERON:0000955	adult organism	UBERON	UBERON:0007023	Participants	Sub0217
subset of Brain Genomics Superstruct Project participants	Homo sapiens	NCBITAXON	NCBITaxon:9606	brain	UBERON	UBERON:0000955	adult organism	UBERON	UBERON:0007023	Participants	Sub0218
subset of Brain Genomics Superstruct Project participants	Homo sapiens	NCBITAXON	NCBITaxon:9606	brain	UBERON	UBERON:0000955	adult organism	UBERON	UBERON:0007023	Participants	Sub0219
subset of Brain Genomics Superstruct Project participants	Homo sapiens	NCBITAXON	NCBITaxon:9606	brain	UBERON	UBERON:0000955	adult organism	UBERON	UBERON:0007023	Participants	Sub0220
subset of Brain Genomics Superstruct Project participants	Homo sapiens	NCBITAXON	NCBITaxon:9606	brain	UBERON	UBERON:0000955	adult organism	UBERON	UBERON:0007023	Participants	Sub0221
subset of Brain Genomics Superstruct Project participants	Homo sapiens	NCBITAXON	NCBITaxon:9606	brain	UBERON	UBERON:0000955	adult organism	UBERON	UBERON:0007023	Participants	Sub0222
subset of Brain Genomics Superstruct Project participants	Homo sapiens	NCBITAXON	NCBITaxon:9606	brain	UBERON	UBERON:0000955	adult organism	UBERON	UBERON:0007023	Participants	Sub0223
subset of Brain Genomics Superstruct Project participants	Homo sapiens	NCBITAXON	NCBITaxon:9606	brain	UBERON	UBERON:0000955	adult organism	UBERON	UBERON:0007023	Participants	Sub0224
subset of Brain Genomics Superstruct Project participants	Homo sapiens	NCBITAXON	NCBITaxon:9606	brain	UBERON	UBERON:0000955	adult organism	UBERON	UBERON:0007023	Participants	Sub0225
subset of Brain Genomics Superstruct Project participants	Homo sapiens	NCBITAXON	NCBITaxon:9606	brain	UBERON	UBERON:0000955	adult organism	UBERON	UBERON:0007023	Participants	Sub0226
subset of Brain Genomics Superstruct Project participants	Homo sapiens	NCBITAXON	NCBITaxon:9606	brain	UBERON	UBERON:0000955	adult organism	UBERON	UBERON:0007023	Participants	Sub0227
subset of Brain Genomics Superstruct Project participants	Homo sapiens	NCBITAXON	NCBITaxon:9606	brain	UBERON	UBERON:0000955	adult organism	UBERON	UBERON:0007023	Participants	Sub0228
subset of Brain Genomics Superstruct Project participants	Homo sapiens	NCBITAXON	NCBITaxon:9606	brain	UBERON	UBERON:0000955	adult organism	UBERON	UBERON:0007023	Participants	Sub0229
subset of Brain Genomics Superstruct Project participants	Homo sapiens	NCBITAXON	NCBITaxon:9606	brain	UBERON	UBERON:0000955	adult organism	UBERON	UBERON:0007023	Participants	Sub0230
subset of Brain Genomics Superstruct Project participants	Homo sapiens	NCBITAXON	NCBITaxon:9606	brain	UBERON	UBERON:0000955	adult organism	UBERON	UBERON:0007023	Participants	Sub0231
subset of Brain Genomics Superstruct Project participants	Homo sapiens	NCBITAXON	NCBITaxon:9606	brain	UBERON	UBERON:0000955	adult organism	UBERON	UBERON:0007023	Participants	Sub0232
subset of Brain Genomics Superstruct Project participants	Homo sapiens	NCBITAXON	NCBITaxon:9606	brain	UBERON	UBERON:0000955	adult organism	UBERON	UBERON:0007023	Participants	Sub0233
subset of Brain Genomics Superstruct Project participants	Homo sapiens	NCBITAXON	NCBITaxon:9606	brain	UBERON	UBERON:0000955	adult organism	UBERON	UBERON:0007023	Participants	Sub0234
subset of Brain Genomics Superstruct Project participants	Homo sapiens	NCBITAXON	NCBITaxon:9606	brain	UBERON	UBERON:0000955	adult organism	UBERON	UBERON:0007023	Participants	Sub0235
subset of Brain Genomics Superstruct Project participants	Homo sapiens	NCBITAXON	NCBITaxon:9606	brain	UBERON	UBERON:0000955	adult organism	UBERON	UBERON:0007023	Participants	Sub0236
subset of Brain Genomics Superstruct Project participants	Homo sapiens	NCBITAXON	NCBITaxon:9606	brain	UBERON	UBERON:0000955	adult organism	UBERON	UBERON:0007023	Participants	Sub0237
subset of Brain Genomics Superstruct Project participants	Homo sapiens	NCBITAXON	NCBITaxon:9606	brain	UBERON	UBERON:0000955	adult organism	UBERON	UBERON:0007023	Participants	Sub0238
subset of Brain Genomics Superstruct Project participants	Homo sapiens	NCBITAXON	NCBITaxon:9606	brain	UBERON	UBERON:0000955	adult organism	UBERON	UBERON:0007023	Participants	Sub0239
subset of Brain Genomics Superstruct Project participants	Homo sapiens	NCBITAXON	NCBITaxon:9606	brain	UBERON	UBERON:0000955	adult organism	UBERON	UBERON:0007023	Participants	Sub0240
subset of Brain Genomics Superstruct Project participants	Homo sapiens	NCBITAXON	NCBITaxon:9606	brain	UBERON	UBERON:0000955	adult organism	UBERON	UBERON:0007023	Participants	Sub0241
subset of Brain Genomics Superstruct Project participants	Homo sapiens	NCBITAXON	NCBITaxon:9606	brain	UBERON	UBERON:0000955	adult organism	UBERON	UBERON:0007023	Participants	Sub0242
subset of Brain Genomics Superstruct Project participants	Homo sapiens	NCBITAXON	NCBITaxon:9606	brain	UBERON	UBERON:0000955	adult organism	UBERON	UBERON:0007023	Participants	Sub0243
subset of Brain Genomics Superstruct Project participants	Homo sapiens	NCBITAXON	NCBITaxon:9606	brain	UBERON	UBERON:0000955	adult organism	UBERON	UBERON:0007023	Participants	Sub0244
subset of Brain Genomics Superstruct Project participants	Homo sapiens	NCBITAXON	NCBITaxon:9606	brain	UBERON	UBERON:0000955	adult organism	UBERON	UBERON:0007023	Participants	Sub0245
subset of Brain Genomics Superstruct Project participants	Homo sapiens	NCBITAXON	NCBITaxon:9606	brain	UBERON	UBERON:0000955	adult organism	UBERON	UBERON:0007023	Participants	Sub0246
subset of Brain Genomics Superstruct Project participants	Homo sapiens	NCBITAXON	NCBITaxon:9606	brain	UBERON	UBERON:0000955	adult organism	UBERON	UBERON:0007023	Participants	Sub0247
subset of Brain Genomics Superstruct Project participants	Homo sapiens	NCBITAXON	NCBITaxon:9606	brain	UBERON	UBERON:0000955	adult organism	UBERON	UBERON:0007023	Participants	Sub0248
subset of Brain Genomics Superstruct Project participants	Homo sapiens	NCBITAXON	NCBITaxon:9606	brain	UBERON	UBERON:0000955	adult organism	UBERON	UBERON:0007023	Participants	Sub0249
subset of Brain Genomics Superstruct Project participants	Homo sapiens	NCBITAXON	NCBITaxon:9606	brain	UBERON	UBERON:0000955	adult organism	UBERON	UBERON:0007023	Participants	Sub0250
subset of Brain Genomics Superstruct Project participants	Homo sapiens	NCBITAXON	NCBITaxon:9606	brain	UBERON	UBERON:0000955	adult organism	UBERON	UBERON:0007023	Participants	Sub0251
subset of Brain Genomics Superstruct Project participants	Homo sapiens	NCBITAXON	NCBITaxon:9606	brain	UBERON	UBERON:0000955	adult organism	UBERON	UBERON:0007023	Participants	Sub0252
subset of Brain Genomics Superstruct Project participants	Homo sapiens	NCBITAXON	NCBITaxon:9606	brain	UBERON	UBERON:0000955	adult organism	UBERON	UBERON:0007023	Participants	Sub0253
subset of Brain Genomics Superstruct Project participants	Homo sapiens	NCBITAXON	NCBITaxon:9606	brain	UBERON	UBERON:0000955	adult organism	UBERON	UBERON:0007023	Participants	Sub0254
subset of Brain Genomics Superstruct Project participants	Homo sapiens	NCBITAXON	NCBITaxon:9606	brain	UBERON	UBERON:0000955	adult organism	UBERON	UBERON:0007023	Participants	Sub0255
subset of Brain Genomics Superstruct Project participants	Homo sapiens	NCBITAXON	NCBITaxon:9606	brain	UBERON	UBERON:0000955	adult organism	UBERON	UBERON:0007023	Participants	Sub0256
subset of Brain Genomics Superstruct Project participants	Homo sapiens	NCBITAXON	NCBITaxon:9606	brain	UBERON	UBERON:0000955	adult organism	UBERON	UBERON:0007023	Participants	Sub0257
subset of Brain Genomics Superstruct Project participants	Homo sapiens	NCBITAXON	NCBITaxon:9606	brain	UBERON	UBERON:0000955	adult organism	UBERON	UBERON:0007023	Participants	Sub0258
subset of Brain Genomics Superstruct Project participants	Homo sapiens	NCBITAXON	NCBITaxon:9606	brain	UBERON	UBERON:0000955	adult organism	UBERON	UBERON:0007023	Participants	Sub0259
subset of Brain Genomics Superstruct Project participants	Homo sapiens	NCBITAXON	NCBITaxon:9606	brain	UBERON	UBERON:0000955	adult organism	UBERON	UBERON:0007023	Participants	Sub0260
subset of Brain Genomics Superstruct Project participants	Homo sapiens	NCBITAXON	NCBITaxon:9606	brain	UBERON	UBERON:0000955	adult organism	UBERON	UBERON:0007023	Participants	Sub0261
subset of Brain Genomics Superstruct Project participants	Homo sapiens	NCBITAXON	NCBITaxon:9606	brain	UBERON	UBERON:0000955	adult organism	UBERON	UBERON:0007023	Participants	Sub0262
subset of Brain Genomics Superstruct Project participants	Homo sapiens	NCBITAXON	NCBITaxon:9606	brain	UBERON	UBERON:0000955	adult organism	UBERON	UBERON:0007023	Participants	Sub0263
subset of Brain Genomics Superstruct Project participants	Homo sapiens	NCBITAXON	NCBITaxon:9606	brain	UBERON	UBERON:0000955	adult organism	UBERON	UBERON:0007023	Participants	Sub0264
subset of Brain Genomics Superstruct Project participants	Homo sapiens	NCBITAXON	NCBITaxon:9606	brain	UBERON	UBERON:0000955	adult organism	UBERON	UBERON:0007023	Participants	Sub0265
subset of Brain Genomics Superstruct Project participants	Homo sapiens	NCBITAXON	NCBITaxon:9606	brain	UBERON	UBERON:0000955	adult organism	UBERON	UBERON:0007023	Participants	Sub0266
subset of Brain Genomics Superstruct Project participants	Homo sapiens	NCBITAXON	NCBITaxon:9606	brain	UBERON	UBERON:0000955	adult organism	UBERON	UBERON:0007023	Participants	Sub0267
subset of Brain Genomics Superstruct Project participants	Homo sapiens	NCBITAXON	NCBITaxon:9606	brain	UBERON	UBERON:0000955	adult organism	UBERON	UBERON:0007023	Participants	Sub0268
subset of Brain Genomics Superstruct Project participants	Homo sapiens	NCBITAXON	NCBITaxon:9606	brain	UBERON	UBERON:0000955	adult organism	UBERON	UBERON:0007023	Participants	Sub0269
subset of Brain Genomics Superstruct Project participants	Homo sapiens	NCBITAXON	NCBITaxon:9606	brain	UBERON	UBERON:0000955	adult organism	UBERON	UBERON:0007023	Participants	Sub0270
subset of Brain Genomics Superstruct Project participants	Homo sapiens	NCBITAXON	NCBITaxon:9606	brain	UBERON	UBERON:0000955	adult organism	UBERON	UBERON:0007023	Participants	Sub0271
subset of Brain Genomics Superstruct Project participants	Homo sapiens	NCBITAXON	NCBITaxon:9606	brain	UBERON	UBERON:0000955	adult organism	UBERON	UBERON:0007023	Participants	Sub0272
subset of Brain Genomics Superstruct Project participants	Homo sapiens	NCBITAXON	NCBITaxon:9606	brain	UBERON	UBERON:0000955	adult organism	UBERON	UBERON:0007023	Participants	Sub0273
subset of Brain Genomics Superstruct Project participants	Homo sapiens	NCBITAXON	NCBITaxon:9606	brain	UBERON	UBERON:0000955	adult organism	UBERON	UBERON:0007023	Participants	Sub0274
subset of Brain Genomics Superstruct Project participants	Homo sapiens	NCBITAXON	NCBITaxon:9606	brain	UBERON	UBERON:0000955	adult organism	UBERON	UBERON:0007023	Participants	Sub0275
subset of Brain Genomics Superstruct Project participants	Homo sapiens	NCBITAXON	NCBITaxon:9606	brain	UBERON	UBERON:0000955	adult organism	UBERON	UBERON:0007023	Participants	Sub0276
subset of Brain Genomics Superstruct Project participants	Homo sapiens	NCBITAXON	NCBITaxon:9606	brain	UBERON	UBERON:0000955	adult organism	UBERON	UBERON:0007023	Participants	Sub0277
subset of Brain Genomics Superstruct Project participants	Homo sapiens	NCBITAXON	NCBITaxon:9606	brain	UBERON	UBERON:0000955	adult organism	UBERON	UBERON:0007023	Participants	Sub0278
subset of Brain Genomics Superstruct Project participants	Homo sapiens	NCBITAXON	NCBITaxon:9606	brain	UBERON	UBERON:0000955	adult organism	UBERON	UBERON:0007023	Participants	Sub0279
subset of Brain Genomics Superstruct Project participants	Homo sapiens	NCBITAXON	NCBITaxon:9606	brain	UBERON	UBERON:0000955	adult organism	UBERON	UBERON:0007023	Participants	Sub0280
subset of Brain Genomics Superstruct Project participants	Homo sapiens	NCBITAXON	NCBITaxon:9606	brain	UBERON	UBERON:0000955	adult organism	UBERON	UBERON:0007023	Participants	Sub0281
subset of Brain Genomics Superstruct Project participants	Homo sapiens	NCBITAXON	NCBITaxon:9606	brain	UBERON	UBERON:0000955	adult organism	UBERON	UBERON:0007023	Participants	Sub0282
subset of Brain Genomics Superstruct Project participants	Homo sapiens	NCBITAXON	NCBITaxon:9606	brain	UBERON	UBERON:0000955	adult organism	UBERON	UBERON:0007023	Participants	Sub0283
subset of Brain Genomics Superstruct Project participants	Homo sapiens	NCBITAXON	NCBITaxon:9606	brain	UBERON	UBERON:0000955	adult organism	UBERON	UBERON:0007023	Participants	Sub0284
subset of Brain Genomics Superstruct Project participants	Homo sapiens	NCBITAXON	NCBITaxon:9606	brain	UBERON	UBERON:0000955	adult organism	UBERON	UBERON:0007023	Participants	Sub0285
subset of Brain Genomics Superstruct Project participants	Homo sapiens	NCBITAXON	NCBITaxon:9606	brain	UBERON	UBERON:0000955	adult organism	UBERON	UBERON:0007023	Participants	Sub0286
subset of Brain Genomics Superstruct Project participants	Homo sapiens	NCBITAXON	NCBITaxon:9606	brain	UBERON	UBERON:0000955	adult organism	UBERON	UBERON:0007023	Participants	Sub0287
subset of Brain Genomics Superstruct Project participants	Homo sapiens	NCBITAXON	NCBITaxon:9606	brain	UBERON	UBERON:0000955	adult organism	UBERON	UBERON:0007023	Participants	Sub0288
subset of Brain Genomics Superstruct Project participants	Homo sapiens	NCBITAXON	NCBITaxon:9606	brain	UBERON	UBERON:0000955	adult organism	UBERON	UBERON:0007023	Participants	Sub0289
subset of Brain Genomics Superstruct Project participants	Homo sapiens	NCBITAXON	NCBITaxon:9606	brain	UBERON	UBERON:0000955	adult organism	UBERON	UBERON:0007023	Participants	Sub0290
subset of Brain Genomics Superstruct Project participants	Homo sapiens	NCBITAXON	NCBITaxon:9606	brain	UBERON	UBERON:0000955	adult organism	UBERON	UBERON:0007023	Participants	Sub0291
subset of Brain Genomics Superstruct Project participants	Homo sapiens	NCBITAXON	NCBITaxon:9606	brain	UBERON	UBERON:0000955	adult organism	UBERON	UBERON:0007023	Participants	Sub0292
subset of Brain Genomics Superstruct Project participants	Homo sapiens	NCBITAXON	NCBITaxon:9606	brain	UBERON	UBERON:0000955	adult organism	UBERON	UBERON:0007023	Participants	Sub0293
subset of Brain Genomics Superstruct Project participants	Homo sapiens	NCBITAXON	NCBITaxon:9606	brain	UBERON	UBERON:0000955	adult organism	UBERON	UBERON:0007023	Participants	Sub0294
subset of Brain Genomics Superstruct Project participants	Homo sapiens	NCBITAXON	NCBITaxon:9606	brain	UBERON	UBERON:0000955	adult organism	UBERON	UBERON:0007023	Participants	Sub0295
subset of Brain Genomics Superstruct Project participants	Homo sapiens	NCBITAXON	NCBITaxon:9606	brain	UBERON	UBERON:0000955	adult organism	UBERON	UBERON:0007023	Participants	Sub0296
subset of Brain Genomics Superstruct Project participants	Homo sapiens	NCBITAXON	NCBITaxon:9606	brain	UBERON	UBERON:0000955	adult organism	UBERON	UBERON:0007023	Participants	Sub0297
subset of Brain Genomics Superstruct Project participants	Homo sapiens	NCBITAXON	NCBITaxon:9606	brain	UBERON	UBERON:0000955	adult organism	UBERON	UBERON:0007023	Participants	Sub0298
subset of Brain Genomics Superstruct Project participants	Homo sapiens	NCBITAXON	NCBITaxon:9606	brain	UBERON	UBERON:0000955	adult organism	UBERON	UBERON:0007023	Participants	Sub0299
subset of Brain Genomics Superstruct Project participants	Homo sapiens	NCBITAXON	NCBITaxon:9606	brain	UBERON	UBERON:0000955	adult organism	UBERON	UBERON:0007023	Participants	Sub0300
subset of Brain Genomics Superstruct Project participants	Homo sapiens	NCBITAXON	NCBITaxon:9606	brain	UBERON	UBERON:0000955	adult organism	UBERON	UBERON:0007023	Participants	Sub0301
subset of Brain Genomics Superstruct Project participants	Homo sapiens	NCBITAXON	NCBITaxon:9606	brain	UBERON	UBERON:0000955	adult organism	UBERON	UBERON:0007023	Participants	Sub0302
subset of Brain Genomics Superstruct Project participants	Homo sapiens	NCBITAXON	NCBITaxon:9606	brain	UBERON	UBERON:0000955	adult organism	UBERON	UBERON:0007023	Participants	Sub0303
subset of Brain Genomics Superstruct Project participants	Homo sapiens	NCBITAXON	NCBITaxon:9606	brain	UBERON	UBERON:0000955	adult organism	UBERON	UBERON:0007023	Participants	Sub0304
subset of Brain Genomics Superstruct Project participants	Homo sapiens	NCBITAXON	NCBITaxon:9606	brain	UBERON	UBERON:0000955	adult organism	UBERON	UBERON:0007023	Participants	Sub0305
subset of Brain Genomics Superstruct Project participants	Homo sapiens	NCBITAXON	NCBITaxon:9606	brain	UBERON	UBERON:0000955	adult organism	UBERON	UBERON:0007023	Participants	Sub0306
subset of Brain Genomics Superstruct Project participants	Homo sapiens	NCBITAXON	NCBITaxon:9606	brain	UBERON	UBERON:0000955	adult organism	UBERON	UBERON:0007023	Participants	Sub0307
subset of Brain Genomics Superstruct Project participants	Homo sapiens	NCBITAXON	NCBITaxon:9606	brain	UBERON	UBERON:0000955	adult organism	UBERON	UBERON:0007023	Participants	Sub0308
subset of Brain Genomics Superstruct Project participants	Homo sapiens	NCBITAXON	NCBITaxon:9606	brain	UBERON	UBERON:0000955	adult organism	UBERON	UBERON:0007023	Participants	Sub0309
subset of Brain Genomics Superstruct Project participants	Homo sapiens	NCBITAXON	NCBITaxon:9606	brain	UBERON	UBERON:0000955	adult organism	UBERON	UBERON:0007023	Participants	Sub0310
subset of Brain Genomics Superstruct Project participants	Homo sapiens	NCBITAXON	NCBITaxon:9606	brain	UBERON	UBERON:0000955	adult organism	UBERON	UBERON:0007023	Participants	Sub0311
subset of Brain Genomics Superstruct Project participants	Homo sapiens	NCBITAXON	NCBITaxon:9606	brain	UBERON	UBERON:0000955	adult organism	UBERON	UBERON:0007023	Participants	Sub0312
subset of Brain Genomics Superstruct Project participants	Homo sapiens	NCBITAXON	NCBITaxon:9606	brain	UBERON	UBERON:0000955	adult organism	UBERON	UBERON:0007023	Participants	Sub0313
subset of Brain Genomics Superstruct Project participants	Homo sapiens	NCBITAXON	NCBITaxon:9606	brain	UBERON	UBERON:0000955	adult organism	UBERON	UBERON:0007023	Participants	Sub0314
subset of Brain Genomics Superstruct Project participants	Homo sapiens	NCBITAXON	NCBITaxon:9606	brain	UBERON	UBERON:0000955	adult organism	UBERON	UBERON:0007023	Participants	Sub0315
subset of Brain Genomics Superstruct Project participants	Homo sapiens	NCBITAXON	NCBITaxon:9606	brain	UBERON	UBERON:0000955	adult organism	UBERON	UBERON:0007023	Participants	Sub0316
subset of Brain Genomics Superstruct Project participants	Homo sapiens	NCBITAXON	NCBITaxon:9606	brain	UBERON	UBERON:0000955	adult organism	UBERON	UBERON:0007023	Participants	Sub0317
subset of Brain Genomics Superstruct Project participants	Homo sapiens	NCBITAXON	NCBITaxon:9606	brain	UBERON	UBERON:0000955	adult organism	UBERON	UBERON:0007023	Participants	Sub0318
subset of Brain Genomics Superstruct Project participants	Homo sapiens	NCBITAXON	NCBITaxon:9606	brain	UBERON	UBERON:0000955	adult organism	UBERON	UBERON:0007023	Participants	Sub0319
subset of Brain Genomics Superstruct Project participants	Homo sapiens	NCBITAXON	NCBITaxon:9606	brain	UBERON	UBERON:0000955	adult organism	UBERON	UBERON:0007023	Participants	Sub0320
subset of Brain Genomics Superstruct Project participants	Homo sapiens	NCBITAXON	NCBITaxon:9606	brain	UBERON	UBERON:0000955	adult organism	UBERON	UBERON:0007023	Participants	Sub0321
subset of Brain Genomics Superstruct Project participants	Homo sapiens	NCBITAXON	NCBITaxon:9606	brain	UBERON	UBERON:0000955	adult organism	UBERON	UBERON:0007023	Participants	Sub0322
subset of Brain Genomics Superstruct Project participants	Homo sapiens	NCBITAXON	NCBITaxon:9606	brain	UBERON	UBERON:0000955	adult organism	UBERON	UBERON:0007023	Participants	Sub0323
subset of Brain Genomics Superstruct Project participants	Homo sapiens	NCBITAXON	NCBITaxon:9606	brain	UBERON	UBERON:0000955	adult organism	UBERON	UBERON:0007023	Participants	Sub0324
subset of Brain Genomics Superstruct Project participants	Homo sapiens	NCBITAXON	NCBITaxon:9606	brain	UBERON	UBERON:0000955	adult organism	UBERON	UBERON:0007023	Participants	Sub0325
subset of Brain Genomics Superstruct Project participants	Homo sapiens	NCBITAXON	NCBITaxon:9606	brain	UBERON	UBERON:0000955	adult organism	UBERON	UBERON:0007023	Participants	Sub0326
subset of Brain Genomics Superstruct Project participants	Homo sapiens	NCBITAXON	NCBITaxon:9606	brain	UBERON	UBERON:0000955	adult organism	UBERON	UBERON:0007023	Participants	Sub0327
subset of Brain Genomics Superstruct Project participants	Homo sapiens	NCBITAXON	NCBITaxon:9606	brain	UBERON	UBERON:0000955	adult organism	UBERON	UBERON:0007023	Participants	Sub0328
subset of Brain Genomics Superstruct Project participants	Homo sapiens	NCBITAXON	NCBITaxon:9606	brain	UBERON	UBERON:0000955	adult organism	UBERON	UBERON:0007023	Participants	Sub0329
subset of Brain Genomics Superstruct Project participants	Homo sapiens	NCBITAXON	NCBITaxon:9606	brain	UBERON	UBERON:0000955	adult organism	UBERON	UBERON:0007023	Participants	Sub0330
subset of Brain Genomics Superstruct Project participants	Homo sapiens	NCBITAXON	NCBITaxon:9606	brain	UBERON	UBERON:0000955	adult organism	UBERON	UBERON:0007023	Participants	Sub0331
subset of Brain Genomics Superstruct Project participants	Homo sapiens	NCBITAXON	NCBITaxon:9606	brain	UBERON	UBERON:0000955	adult organism	UBERON	UBERON:0007023	Participants	Sub0332
subset of Brain Genomics Superstruct Project participants	Homo sapiens	NCBITAXON	NCBITaxon:9606	brain	UBERON	UBERON:0000955	adult organism	UBERON	UBERON:0007023	Participants	Sub0333
subset of Brain Genomics Superstruct Project participants	Homo sapiens	NCBITAXON	NCBITaxon:9606	brain	UBERON	UBERON:0000955	adult organism	UBERON	UBERON:0007023	Participants	Sub0334
subset of Brain Genomics Superstruct Project participants	Homo sapiens	NCBITAXON	NCBITaxon:9606	brain	UBERON	UBERON:0000955	adult organism	UBERON	UBERON:0007023	Participants	Sub0335
subset of Brain Genomics Superstruct Project participants	Homo sapiens	NCBITAXON	NCBITaxon:9606	brain	UBERON	UBERON:0000955	adult organism	UBERON	UBERON:0007023	Participants	Sub0336
subset of Brain Genomics Superstruct Project participants	Homo sapiens	NCBITAXON	NCBITaxon:9606	brain	UBERON	UBERON:0000955	adult organism	UBERON	UBERON:0007023	Participants	Sub0337
subset of Brain Genomics Superstruct Project participants	Homo sapiens	NCBITAXON	NCBITaxon:9606	brain	UBERON	UBERON:0000955	adult organism	UBERON	UBERON:0007023	Participants	Sub0338
subset of Brain Genomics Superstruct Project participants	Homo sapiens	NCBITAXON	NCBITaxon:9606	brain	UBERON	UBERON:0000955	adult organism	UBERON	UBERON:0007023	Participants	Sub0339
subset of Brain Genomics Superstruct Project participants	Homo sapiens	NCBITAXON	NCBITaxon:9606	brain	UBERON	UBERON:0000955	adult organism	UBERON	UBERON:0007023	Participants	Sub0340
subset of Brain Genomics Superstruct Project participants	Homo sapiens	NCBITAXON	NCBITaxon:9606	brain	UBERON	UBERON:0000955	adult organism	UBERON	UBERON:0007023	Participants	Sub0341
subset of Brain Genomics Superstruct Project participants	Homo sapiens	NCBITAXON	NCBITaxon:9606	brain	UBERON	UBERON:0000955	adult organism	UBERON	UBERON:0007023	Participants	Sub0342
subset of Brain Genomics Superstruct Project participants	Homo sapiens	NCBITAXON	NCBITaxon:9606	brain	UBERON	UBERON:0000955	adult organism	UBERON	UBERON:0007023	Participants	Sub0343
subset of Brain Genomics Superstruct Project participants	Homo sapiens	NCBITAXON	NCBITaxon:9606	brain	UBERON	UBERON:0000955	adult organism	UBERON	UBERON:0007023	Participants	Sub0344
subset of Brain Genomics Superstruct Project participants	Homo sapiens	NCBITAXON	NCBITaxon:9606	brain	UBERON	UBERON:0000955	adult organism	UBERON	UBERON:0007023	Participants	Sub0345
subset of Brain Genomics Superstruct Project participants	Homo sapiens	NCBITAXON	NCBITaxon:9606	brain	UBERON	UBERON:0000955	adult organism	UBERON	UBERON:0007023	Participants	Sub0346
subset of Brain Genomics Superstruct Project participants	Homo sapiens	NCBITAXON	NCBITaxon:9606	brain	UBERON	UBERON:0000955	adult organism	UBERON	UBERON:0007023	Participants	Sub0347
subset of Brain Genomics Superstruct Project participants	Homo sapiens	NCBITAXON	NCBITaxon:9606	brain	UBERON	UBERON:0000955	adult organism	UBERON	UBERON:0007023	Participants	Sub0348
subset of Brain Genomics Superstruct Project participants	Homo sapiens	NCBITAXON	NCBITaxon:9606	brain	UBERON	UBERON:0000955	adult organism	UBERON	UBERON:0007023	Participants	Sub0349
subset of Brain Genomics Superstruct Project participants	Homo sapiens	NCBITAXON	NCBITaxon:9606	brain	UBERON	UBERON:0000955	adult organism	UBERON	UBERON:0007023	Participants	Sub0350
subset of Brain Genomics Superstruct Project participants	Homo sapiens	NCBITAXON	NCBITaxon:9606	brain	UBERON	UBERON:0000955	adult organism	UBERON	UBERON:0007023	Participants	Sub0351
subset of Brain Genomics Superstruct Project participants	Homo sapiens	NCBITAXON	NCBITaxon:9606	brain	UBERON	UBERON:0000955	adult organism	UBERON	UBERON:0007023	Participants	Sub0352
subset of Brain Genomics Superstruct Project participants	Homo sapiens	NCBITAXON	NCBITaxon:9606	brain	UBERON	UBERON:0000955	adult organism	UBERON	UBERON:0007023	Participants	Sub0353
subset of Brain Genomics Superstruct Project participants	Homo sapiens	NCBITAXON	NCBITaxon:9606	brain	UBERON	UBERON:0000955	adult organism	UBERON	UBERON:0007023	Participants	Sub0354
subset of Brain Genomics Superstruct Project participants	Homo sapiens	NCBITAXON	NCBITaxon:9606	brain	UBERON	UBERON:0000955	adult organism	UBERON	UBERON:0007023	Participants	Sub0355
subset of Brain Genomics Superstruct Project participants	Homo sapiens	NCBITAXON	NCBITaxon:9606	brain	UBERON	UBERON:0000955	adult organism	UBERON	UBERON:0007023	Participants	Sub0356
subset of Brain Genomics Superstruct Project participants	Homo sapiens	NCBITAXON	NCBITaxon:9606	brain	UBERON	UBERON:0000955	adult organism	UBERON	UBERON:0007023	Participants	Sub0357
subset of Brain Genomics Superstruct Project participants	Homo sapiens	NCBITAXON	NCBITaxon:9606	brain	UBERON	UBERON:0000955	adult organism	UBERON	UBERON:0007023	Participants	Sub0358
subset of Brain Genomics Superstruct Project participants	Homo sapiens	NCBITAXON	NCBITaxon:9606	brain	UBERON	UBERON:0000955	adult organism	UBERON	UBERON:0007023	Participants	Sub0359
subset of Brain Genomics Superstruct Project participants	Homo sapiens	NCBITAXON	NCBITaxon:9606	brain	UBERON	UBERON:0000955	adult organism	UBERON	UBERON:0007023	Participants	Sub0360
subset of Brain Genomics Superstruct Project participants	Homo sapiens	NCBITAXON	NCBITaxon:9606	brain	UBERON	UBERON:0000955	adult organism	UBERON	UBERON:0007023	Participants	Sub0361
subset of Brain Genomics Superstruct Project participants	Homo sapiens	NCBITAXON	NCBITaxon:9606	brain	UBERON	UBERON:0000955	adult organism	UBERON	UBERON:0007023	Participants	Sub0362
subset of Brain Genomics Superstruct Project participants	Homo sapiens	NCBITAXON	NCBITaxon:9606	brain	UBERON	UBERON:0000955	adult organism	UBERON	UBERON:0007023	Participants	Sub0363
subset of Brain Genomics Superstruct Project participants	Homo sapiens	NCBITAXON	NCBITaxon:9606	brain	UBERON	UBERON:0000955	adult organism	UBERON	UBERON:0007023	Participants	Sub0364
subset of Brain Genomics Superstruct Project participants	Homo sapiens	NCBITAXON	NCBITaxon:9606	brain	UBERON	UBERON:0000955	adult organism	UBERON	UBERON:0007023	Participants	Sub0365
subset of Brain Genomics Superstruct Project participants	Homo sapiens	NCBITAXON	NCBITaxon:9606	brain	UBERON	UBERON:0000955	adult organism	UBERON	UBERON:0007023	Participants	Sub0366
subset of Brain Genomics Superstruct Project participants	Homo sapiens	NCBITAXON	NCBITaxon:9606	brain	UBERON	UBERON:0000955	adult organism	UBERON	UBERON:0007023	Participants	Sub0367
subset of Brain Genomics Superstruct Project participants	Homo sapiens	NCBITAXON	NCBITaxon:9606	brain	UBERON	UBERON:0000955	adult organism	UBERON	UBERON:0007023	Participants	Sub0368
subset of Brain Genomics Superstruct Project participants	Homo sapiens	NCBITAXON	NCBITaxon:9606	brain	UBERON	UBERON:0000955	adult organism	UBERON	UBERON:0007023	Participants	Sub0369
subset of Brain Genomics Superstruct Project participants	Homo sapiens	NCBITAXON	NCBITaxon:9606	brain	UBERON	UBERON:0000955	adult organism	UBERON	UBERON:0007023	Participants	Sub0370
subset of Brain Genomics Superstruct Project participants	Homo sapiens	NCBITAXON	NCBITaxon:9606	brain	UBERON	UBERON:0000955	adult organism	UBERON	UBERON:0007023	Participants	Sub0371
subset of Brain Genomics Superstruct Project participants	Homo sapiens	NCBITAXON	NCBITaxon:9606	brain	UBERON	UBERON:0000955	adult organism	UBERON	UBERON:0007023	Participants	Sub0372
subset of Brain Genomics Superstruct Project participants	Homo sapiens	NCBITAXON	NCBITaxon:9606	brain	UBERON	UBERON:0000955	adult organism	UBERON	UBERON:0007023	Participants	Sub0373
subset of Brain Genomics Superstruct Project participants	Homo sapiens	NCBITAXON	NCBITaxon:9606	brain	UBERON	UBERON:0000955	adult organism	UBERON	UBERON:0007023	Participants	Sub0374
subset of Brain Genomics Superstruct Project participants	Homo sapiens	NCBITAXON	NCBITaxon:9606	brain	UBERON	UBERON:0000955	adult organism	UBERON	UBERON:0007023	Participants	Sub0375
subset of Brain Genomics Superstruct Project participants	Homo sapiens	NCBITAXON	NCBITaxon:9606	brain	UBERON	UBERON:0000955	adult organism	UBERON	UBERON:0007023	Participants	Sub0376
subset of Brain Genomics Superstruct Project participants	Homo sapiens	NCBITAXON	NCBITaxon:9606	brain	UBERON	UBERON:0000955	adult organism	UBERON	UBERON:0007023	Participants	Sub0377
subset of Brain Genomics Superstruct Project participants	Homo sapiens	NCBITAXON	NCBITaxon:9606	brain	UBERON	UBERON:0000955	adult organism	UBERON	UBERON:0007023	Participants	Sub0378
subset of Brain Genomics Superstruct Project participants	Homo sapiens	NCBITAXON	NCBITaxon:9606	brain	UBERON	UBERON:0000955	adult organism	UBERON	UBERON:0007023	Participants	Sub0379
subset of Brain Genomics Superstruct Project participants	Homo sapiens	NCBITAXON	NCBITaxon:9606	brain	UBERON	UBERON:0000955	adult organism	UBERON	UBERON:0007023	Participants	Sub0380
subset of Brain Genomics Superstruct Project participants	Homo sapiens	NCBITAXON	NCBITaxon:9606	brain	UBERON	UBERON:0000955	adult organism	UBERON	UBERON:0007023	Participants	Sub0381
subset of Brain Genomics Superstruct Project participants	Homo sapiens	NCBITAXON	NCBITaxon:9606	brain	UBERON	UBERON:0000955	adult organism	UBERON	UBERON:0007023	Participants	Sub0382
subset of Brain Genomics Superstruct Project participants	Homo sapiens	NCBITAXON	NCBITaxon:9606	brain	UBERON	UBERON:0000955	adult organism	UBERON	UBERON:0007023	Participants	Sub0383
subset of Brain Genomics Superstruct Project participants	Homo sapiens	NCBITAXON	NCBITaxon:9606	brain	UBERON	UBERON:0000955	adult organism	UBERON	UBERON:0007023	Participants	Sub0384
subset of Brain Genomics Superstruct Project participants	Homo sapiens	NCBITAXON	NCBITaxon:9606	brain	UBERON	UBERON:0000955	adult organism	UBERON	UBERON:0007023	Participants	Sub0385
subset of Brain Genomics Superstruct Project participants	Homo sapiens	NCBITAXON	NCBITaxon:9606	brain	UBERON	UBERON:0000955	adult organism	UBERON	UBERON:0007023	Participants	Sub0386
subset of Brain Genomics Superstruct Project participants	Homo sapiens	NCBITAXON	NCBITaxon:9606	brain	UBERON	UBERON:0000955	adult organism	UBERON	UBERON:0007023	Participants	Sub0387
subset of Brain Genomics Superstruct Project participants	Homo sapiens	NCBITAXON	NCBITaxon:9606	brain	UBERON	UBERON:0000955	adult organism	UBERON	UBERON:0007023	Participants	Sub0388
subset of Brain Genomics Superstruct Project participants	Homo sapiens	NCBITAXON	NCBITaxon:9606	brain	UBERON	UBERON:0000955	adult organism	UBERON	UBERON:0007023	Participants	Sub0389
subset of Brain Genomics Superstruct Project participants	Homo sapiens	NCBITAXON	NCBITaxon:9606	brain	UBERON	UBERON:0000955	adult organism	UBERON	UBERON:0007023	Participants	Sub0390
subset of Brain Genomics Superstruct Project participants	Homo sapiens	NCBITAXON	NCBITaxon:9606	brain	UBERON	UBERON:0000955	adult organism	UBERON	UBERON:0007023	Participants	Sub0391
subset of Brain Genomics Superstruct Project participants	Homo sapiens	NCBITAXON	NCBITaxon:9606	brain	UBERON	UBERON:0000955	adult organism	UBERON	UBERON:0007023	Participants	Sub0392
subset of Brain Genomics Superstruct Project participants	Homo sapiens	NCBITAXON	NCBITaxon:9606	brain	UBERON	UBERON:0000955	adult organism	UBERON	UBERON:0007023	Participants	Sub0393
subset of Brain Genomics Superstruct Project participants	Homo sapiens	NCBITAXON	NCBITaxon:9606	brain	UBERON	UBERON:0000955	adult organism	UBERON	UBERON:0007023	Participants	Sub0394
subset of Brain Genomics Superstruct Project participants	Homo sapiens	NCBITAXON	NCBITaxon:9606	brain	UBERON	UBERON:0000955	adult organism	UBERON	UBERON:0007023	Participants	Sub0395
subset of Brain Genomics Superstruct Project participants	Homo sapiens	NCBITAXON	NCBITaxon:9606	brain	UBERON	UBERON:0000955	adult organism	UBERON	UBERON:0007023	Participants	Sub0396
subset of Brain Genomics Superstruct Project participants	Homo sapiens	NCBITAXON	NCBITaxon:9606	brain	UBERON	UBERON:0000955	adult organism	UBERON	UBERON:0007023	Participants	Sub0397
subset of Brain Genomics Superstruct Project participants	Homo sapiens	NCBITAXON	NCBITaxon:9606	brain	UBERON	UBERON:0000955	adult organism	UBERON	UBERON:0007023	Participants	Sub0398
subset of Brain Genomics Superstruct Project participants	Homo sapiens	NCBITAXON	NCBITaxon:9606	brain	UBERON	UBERON:0000955	adult organism	UBERON	UBERON:0007023	Participants	Sub0399
subset of Brain Genomics Superstruct Project participants	Homo sapiens	NCBITAXON	NCBITaxon:9606	brain	UBERON	UBERON:0000955	adult organism	UBERON	UBERON:0007023	Participants	Sub0400
subset of Brain Genomics Superstruct Project participants	Homo sapiens	NCBITAXON	NCBITaxon:9606	brain	UBERON	UBERON:0000955	adult organism	UBERON	UBERON:0007023	Participants	Sub0401
subset of Brain Genomics Superstruct Project participants	Homo sapiens	NCBITAXON	NCBITaxon:9606	brain	UBERON	UBERON:0000955	adult organism	UBERON	UBERON:0007023	Participants	Sub0402
subset of Brain Genomics Superstruct Project participants	Homo sapiens	NCBITAXON	NCBITaxon:9606	brain	UBERON	UBERON:0000955	adult organism	UBERON	UBERON:0007023	Participants	Sub0403
subset of Brain Genomics Superstruct Project participants	Homo sapiens	NCBITAXON	NCBITaxon:9606	brain	UBERON	UBERON:0000955	adult organism	UBERON	UBERON:0007023	Participants	Sub0404
subset of Brain Genomics Superstruct Project participants	Homo sapiens	NCBITAXON	NCBITaxon:9606	brain	UBERON	UBERON:0000955	adult organism	UBERON	UBERON:0007023	Participants	Sub0405
subset of Brain Genomics Superstruct Project participants	Homo sapiens	NCBITAXON	NCBITaxon:9606	brain	UBERON	UBERON:0000955	adult organism	UBERON	UBERON:0007023	Participants	Sub0406
subset of Brain Genomics Superstruct Project participants	Homo sapiens	NCBITAXON	NCBITaxon:9606	brain	UBERON	UBERON:0000955	adult organism	UBERON	UBERON:0007023	Participants	Sub0407
subset of Brain Genomics Superstruct Project participants	Homo sapiens	NCBITAXON	NCBITaxon:9606	brain	UBERON	UBERON:0000955	adult organism	UBERON	UBERON:0007023	Participants	Sub0408
subset of Brain Genomics Superstruct Project participants	Homo sapiens	NCBITAXON	NCBITaxon:9606	brain	UBERON	UBERON:0000955	adult organism	UBERON	UBERON:0007023	Participants	Sub0409
subset of Brain Genomics Superstruct Project participants	Homo sapiens	NCBITAXON	NCBITaxon:9606	brain	UBERON	UBERON:0000955	adult organism	UBERON	UBERON:0007023	Participants	Sub0410
subset of Brain Genomics Superstruct Project participants	Homo sapiens	NCBITAXON	NCBITaxon:9606	brain	UBERON	UBERON:0000955	adult organism	UBERON	UBERON:0007023	Participants	Sub0411
subset of Brain Genomics Superstruct Project participants	Homo sapiens	NCBITAXON	NCBITaxon:9606	brain	UBERON	UBERON:0000955	adult organism	UBERON	UBERON:0007023	Participants	Sub0412
subset of Brain Genomics Superstruct Project participants	Homo sapiens	NCBITAXON	NCBITaxon:9606	brain	UBERON	UBERON:0000955	adult organism	UBERON	UBERON:0007023	Participants	Sub0413
subset of Brain Genomics Superstruct Project participants	Homo sapiens	NCBITAXON	NCBITaxon:9606	brain	UBERON	UBERON:0000955	adult organism	UBERON	UBERON:0007023	Participants	Sub0414
subset of Brain Genomics Superstruct Project participants	Homo sapiens	NCBITAXON	NCBITaxon:9606	brain	UBERON	UBERON:0000955	adult organism	UBERON	UBERON:0007023	Participants	Sub0415
subset of Brain Genomics Superstruct Project participants	Homo sapiens	NCBITAXON	NCBITaxon:9606	brain	UBERON	UBERON:0000955	adult organism	UBERON	UBERON:0007023	Participants	Sub0416
subset of Brain Genomics Superstruct Project participants	Homo sapiens	NCBITAXON	NCBITaxon:9606	brain	UBERON	UBERON:0000955	adult organism	UBERON	UBERON:0007023	Participants	Sub0417
subset of Brain Genomics Superstruct Project participants	Homo sapiens	NCBITAXON	NCBITaxon:9606	brain	UBERON	UBERON:0000955	adult organism	UBERON	UBERON:0007023	Participants	Sub0418
subset of Brain Genomics Superstruct Project participants	Homo sapiens	NCBITAXON	NCBITaxon:9606	brain	UBERON	UBERON:0000955	adult organism	UBERON	UBERON:0007023	Participants	Sub0419
subset of Brain Genomics Superstruct Project participants	Homo sapiens	NCBITAXON	NCBITaxon:9606	brain	UBERON	UBERON:0000955	adult organism	UBERON	UBERON:0007023	Participants	Sub0420
subset of Brain Genomics Superstruct Project participants	Homo sapiens	NCBITAXON	NCBITaxon:9606	brain	UBERON	UBERON:0000955	adult organism	UBERON	UBERON:0007023	Participants	Sub0421
subset of Brain Genomics Superstruct Project participants	Homo sapiens	NCBITAXON	NCBITaxon:9606	brain	UBERON	UBERON:0000955	adult organism	UBERON	UBERON:0007023	Participants	Sub0422
subset of Brain Genomics Superstruct Project participants	Homo sapiens	NCBITAXON	NCBITaxon:9606	brain	UBERON	UBERON:0000955	adult organism	UBERON	UBERON:0007023	Participants	Sub0423
subset of Brain Genomics Superstruct Project participants	Homo sapiens	NCBITAXON	NCBITaxon:9606	brain	UBERON	UBERON:0000955	adult organism	UBERON	UBERON:0007023	Participants	Sub0424
subset of Brain Genomics Superstruct Project participants	Homo sapiens	NCBITAXON	NCBITaxon:9606	brain	UBERON	UBERON:0000955	adult organism	UBERON	UBERON:0007023	Participants	Sub0425
subset of Brain Genomics Superstruct Project participants	Homo sapiens	NCBITAXON	NCBITaxon:9606	brain	UBERON	UBERON:0000955	adult organism	UBERON	UBERON:0007023	Participants	Sub0426
subset of Brain Genomics Superstruct Project participants	Homo sapiens	NCBITAXON	NCBITaxon:9606	brain	UBERON	UBERON:0000955	adult organism	UBERON	UBERON:0007023	Participants	Sub0427
subset of Brain Genomics Superstruct Project participants	Homo sapiens	NCBITAXON	NCBITaxon:9606	brain	UBERON	UBERON:0000955	adult organism	UBERON	UBERON:0007023	Participants	Sub0428
subset of Brain Genomics Superstruct Project participants	Homo sapiens	NCBITAXON	NCBITaxon:9606	brain	UBERON	UBERON:0000955	adult organism	UBERON	UBERON:0007023	Participants	Sub0429
subset of Brain Genomics Superstruct Project participants	Homo sapiens	NCBITAXON	NCBITaxon:9606	brain	UBERON	UBERON:0000955	adult organism	UBERON	UBERON:0007023	Participants	Sub0430
subset of Brain Genomics Superstruct Project participants	Homo sapiens	NCBITAXON	NCBITaxon:9606	brain	UBERON	UBERON:0000955	adult organism	UBERON	UBERON:0007023	Participants	Sub0431
subset of Brain Genomics Superstruct Project participants	Homo sapiens	NCBITAXON	NCBITaxon:9606	brain	UBERON	UBERON:0000955	adult organism	UBERON	UBERON:0007023	Participants	Sub0432
subset of Brain Genomics Superstruct Project participants	Homo sapiens	NCBITAXON	NCBITaxon:9606	brain	UBERON	UBERON:0000955	adult organism	UBERON	UBERON:0007023	Participants	Sub0433
subset of Brain Genomics Superstruct Project participants	Homo sapiens	NCBITAXON	NCBITaxon:9606	brain	UBERON	UBERON:0000955	adult organism	UBERON	UBERON:0007023	Participants	Sub0434
subset of Brain Genomics Superstruct Project participants	Homo sapiens	NCBITAXON	NCBITaxon:9606	brain	UBERON	UBERON:0000955	adult organism	UBERON	UBERON:0007023	Participants	Sub0435
subset of Brain Genomics Superstruct Project participants	Homo sapiens	NCBITAXON	NCBITaxon:9606	brain	UBERON	UBERON:0000955	adult organism	UBERON	UBERON:0007023	Participants	Sub0436
subset of Brain Genomics Superstruct Project participants	Homo sapiens	NCBITAXON	NCBITaxon:9606	brain	UBERON	UBERON:0000955	adult organism	UBERON	UBERON:0007023	Participants	Sub0437
subset of Brain Genomics Superstruct Project participants	Homo sapiens	NCBITAXON	NCBITaxon:9606	brain	UBERON	UBERON:0000955	adult organism	UBERON	UBERON:0007023	Participants	Sub0438
subset of Brain Genomics Superstruct Project participants	Homo sapiens	NCBITAXON	NCBITaxon:9606	brain	UBERON	UBERON:0000955	adult organism	UBERON	UBERON:0007023	Participants	Sub0439
subset of Brain Genomics Superstruct Project participants	Homo sapiens	NCBITAXON	NCBITaxon:9606	brain	UBERON	UBERON:0000955	adult organism	UBERON	UBERON:0007023	Participants	Sub0440
subset of Brain Genomics Superstruct Project participants	Homo sapiens	NCBITAXON	NCBITaxon:9606	brain	UBERON	UBERON:0000955	adult organism	UBERON	UBERON:0007023	Participants	Sub0441
subset of Brain Genomics Superstruct Project participants	Homo sapiens	NCBITAXON	NCBITaxon:9606	brain	UBERON	UBERON:0000955	adult organism	UBERON	UBERON:0007023	Participants	Sub0442
subset of Brain Genomics Superstruct Project participants	Homo sapiens	NCBITAXON	NCBITaxon:9606	brain	UBERON	UBERON:0000955	adult organism	UBERON	UBERON:0007023	Participants	Sub0443
subset of Brain Genomics Superstruct Project participants	Homo sapiens	NCBITAXON	NCBITaxon:9606	brain	UBERON	UBERON:0000955	adult organism	UBERON	UBERON:0007023	Participants	Sub0444
subset of Brain Genomics Superstruct Project participants	Homo sapiens	NCBITAXON	NCBITaxon:9606	brain	UBERON	UBERON:0000955	adult organism	UBERON	UBERON:0007023	Participants	Sub0445
subset of Brain Genomics Superstruct Project participants	Homo sapiens	NCBITAXON	NCBITaxon:9606	brain	UBERON	UBERON:0000955	adult organism	UBERON	UBERON:0007023	Participants	Sub0446
subset of Brain Genomics Superstruct Project participants	Homo sapiens	NCBITAXON	NCBITaxon:9606	brain	UBERON	UBERON:0000955	adult organism	UBERON	UBERON:0007023	Participants	Sub0447
subset of Brain Genomics Superstruct Project participants	Homo sapiens	NCBITAXON	NCBITaxon:9606	brain	UBERON	UBERON:0000955	adult organism	UBERON	UBERON:0007023	Participants	Sub0448
subset of Brain Genomics Superstruct Project participants	Homo sapiens	NCBITAXON	NCBITaxon:9606	brain	UBERON	UBERON:0000955	adult organism	UBERON	UBERON:0007023	Participants	Sub0449
subset of Brain Genomics Superstruct Project participants	Homo sapiens	NCBITAXON	NCBITaxon:9606	brain	UBERON	UBERON:0000955	adult organism	UBERON	UBERON:0007023	Participants	Sub0450
subset of Brain Genomics Superstruct Project participants	Homo sapiens	NCBITAXON	NCBITaxon:9606	brain	UBERON	UBERON:0000955	adult organism	UBERON	UBERON:0007023	Participants	Sub0451
subset of Brain Genomics Superstruct Project participants	Homo sapiens	NCBITAXON	NCBITaxon:9606	brain	UBERON	UBERON:0000955	adult organism	UBERON	UBERON:0007023	Participants	Sub0452
subset of Brain Genomics Superstruct Project participants	Homo sapiens	NCBITAXON	NCBITaxon:9606	brain	UBERON	UBERON:0000955	adult organism	UBERON	UBERON:0007023	Participants	Sub0453
subset of Brain Genomics Superstruct Project participants	Homo sapiens	NCBITAXON	NCBITaxon:9606	brain	UBERON	UBERON:0000955	adult organism	UBERON	UBERON:0007023	Participants	Sub0454
subset of Brain Genomics Superstruct Project participants	Homo sapiens	NCBITAXON	NCBITaxon:9606	brain	UBERON	UBERON:0000955	adult organism	UBERON	UBERON:0007023	Participants	Sub0455
subset of Brain Genomics Superstruct Project participants	Homo sapiens	NCBITAXON	NCBITaxon:9606	brain	UBERON	UBERON:0000955	adult organism	UBERON	UBERON:0007023	Participants	Sub0456
subset of Brain Genomics Superstruct Project participants	Homo sapiens	NCBITAXON	NCBITaxon:9606	brain	UBERON	UBERON:0000955	adult organism	UBERON	UBERON:0007023	Participants	Sub0457
subset of Brain Genomics Superstruct Project participants	Homo sapiens	NCBITAXON	NCBITaxon:9606	brain	UBERON	UBERON:0000955	adult organism	UBERON	UBERON:0007023	Participants	Sub0458
subset of Brain Genomics Superstruct Project participants	Homo sapiens	NCBITAXON	NCBITaxon:9606	brain	UBERON	UBERON:0000955	adult organism	UBERON	UBERON:0007023	Participants	Sub0459
subset of Brain Genomics Superstruct Project participants	Homo sapiens	NCBITAXON	NCBITaxon:9606	brain	UBERON	UBERON:0000955	adult organism	UBERON	UBERON:0007023	Participants	Sub0460
subset of Brain Genomics Superstruct Project participants	Homo sapiens	NCBITAXON	NCBITaxon:9606	brain	UBERON	UBERON:0000955	adult organism	UBERON	UBERON:0007023	Participants	Sub0461
subset of Brain Genomics Superstruct Project participants	Homo sapiens	NCBITAXON	NCBITaxon:9606	brain	UBERON	UBERON:0000955	adult organism	UBERON	UBERON:0007023	Participants	Sub0462
subset of Brain Genomics Superstruct Project participants	Homo sapiens	NCBITAXON	NCBITaxon:9606	brain	UBERON	UBERON:0000955	adult organism	UBERON	UBERON:0007023	Participants	Sub0463
subset of Brain Genomics Superstruct Project participants	Homo sapiens	NCBITAXON	NCBITaxon:9606	brain	UBERON	UBERON:0000955	adult organism	UBERON	UBERON:0007023	Participants	Sub0464
subset of Brain Genomics Superstruct Project participants	Homo sapiens	NCBITAXON	NCBITaxon:9606	brain	UBERON	UBERON:0000955	adult organism	UBERON	UBERON:0007023	Participants	Sub0465
subset of Brain Genomics Superstruct Project participants	Homo sapiens	NCBITAXON	NCBITaxon:9606	brain	UBERON	UBERON:0000955	adult organism	UBERON	UBERON:0007023	Participants	Sub0466
subset of Brain Genomics Superstruct Project participants	Homo sapiens	NCBITAXON	NCBITaxon:9606	brain	UBERON	UBERON:0000955	adult organism	UBERON	UBERON:0007023	Participants	Sub0467
subset of Brain Genomics Superstruct Project participants	Homo sapiens	NCBITAXON	NCBITaxon:9606	brain	UBERON	UBERON:0000955	adult organism	UBERON	UBERON:0007023	Participants	Sub0468
subset of Brain Genomics Superstruct Project participants	Homo sapiens	NCBITAXON	NCBITaxon:9606	brain	UBERON	UBERON:0000955	adult organism	UBERON	UBERON:0007023	Participants	Sub0469
subset of Brain Genomics Superstruct Project participants	Homo sapiens	NCBITAXON	NCBITaxon:9606	brain	UBERON	UBERON:0000955	adult organism	UBERON	UBERON:0007023	Participants	Sub0470
subset of Brain Genomics Superstruct Project participants	Homo sapiens	NCBITAXON	NCBITaxon:9606	brain	UBERON	UBERON:0000955	adult organism	UBERON	UBERON:0007023	Participants	Sub0471
subset of Brain Genomics Superstruct Project participants	Homo sapiens	NCBITAXON	NCBITaxon:9606	brain	UBERON	UBERON:0000955	adult organism	UBERON	UBERON:0007023	Participants	Sub0472
subset of Brain Genomics Superstruct Project participants	Homo sapiens	NCBITAXON	NCBITaxon:9606	brain	UBERON	UBERON:0000955	adult organism	UBERON	UBERON:0007023	Participants	Sub0473
subset of Brain Genomics Superstruct Project participants	Homo sapiens	NCBITAXON	NCBITaxon:9606	brain	UBERON	UBERON:0000955	adult organism	UBERON	UBERON:0007023	Participants	Sub0474
subset of Brain Genomics Superstruct Project participants	Homo sapiens	NCBITAXON	NCBITaxon:9606	brain	UBERON	UBERON:0000955	adult organism	UBERON	UBERON:0007023	Participants	Sub0475
subset of Brain Genomics Superstruct Project participants	Homo sapiens	NCBITAXON	NCBITaxon:9606	brain	UBERON	UBERON:0000955	adult organism	UBERON	UBERON:0007023	Participants	Sub0476
subset of Brain Genomics Superstruct Project participants	Homo sapiens	NCBITAXON	NCBITaxon:9606	brain	UBERON	UBERON:0000955	adult organism	UBERON	UBERON:0007023	Participants	Sub0477
subset of Brain Genomics Superstruct Project participants	Homo sapiens	NCBITAXON	NCBITaxon:9606	brain	UBERON	UBERON:0000955	adult organism	UBERON	UBERON:0007023	Participants	Sub0478
subset of Brain Genomics Superstruct Project participants	Homo sapiens	NCBITAXON	NCBITaxon:9606	brain	UBERON	UBERON:0000955	adult organism	UBERON	UBERON:0007023	Participants	Sub0479
subset of Brain Genomics Superstruct Project participants	Homo sapiens	NCBITAXON	NCBITaxon:9606	brain	UBERON	UBERON:0000955	adult organism	UBERON	UBERON:0007023	Participants	Sub0480
subset of Brain Genomics Superstruct Project participants	Homo sapiens	NCBITAXON	NCBITaxon:9606	brain	UBERON	UBERON:0000955	adult organism	UBERON	UBERON:0007023	Participants	Sub0481
subset of Brain Genomics Superstruct Project participants	Homo sapiens	NCBITAXON	NCBITaxon:9606	brain	UBERON	UBERON:0000955	adult organism	UBERON	UBERON:0007023	Participants	Sub0482
subset of Brain Genomics Superstruct Project participants	Homo sapiens	NCBITAXON	NCBITaxon:9606	brain	UBERON	UBERON:0000955	adult organism	UBERON	UBERON:0007023	Participants	Sub0483
subset of Brain Genomics Superstruct Project participants	Homo sapiens	NCBITAXON	NCBITaxon:9606	brain	UBERON	UBERON:0000955	adult organism	UBERON	UBERON:0007023	Participants	Sub0484
subset of Brain Genomics Superstruct Project participants	Homo sapiens	NCBITAXON	NCBITaxon:9606	brain	UBERON	UBERON:0000955	adult organism	UBERON	UBERON:0007023	Participants	Sub0485
subset of Brain Genomics Superstruct Project participants	Homo sapiens	NCBITAXON	NCBITaxon:9606	brain	UBERON	UBERON:0000955	adult organism	UBERON	UBERON:0007023	Participants	Sub0486
subset of Brain Genomics Superstruct Project participants	Homo sapiens	NCBITAXON	NCBITaxon:9606	brain	UBERON	UBERON:0000955	adult organism	UBERON	UBERON:0007023	Participants	Sub0487
subset of Brain Genomics Superstruct Project participants	Homo sapiens	NCBITAXON	NCBITaxon:9606	brain	UBERON	UBERON:0000955	adult organism	UBERON	UBERON:0007023	Participants	Sub0488
subset of Brain Genomics Superstruct Project participants	Homo sapiens	NCBITAXON	NCBITaxon:9606	brain	UBERON	UBERON:0000955	adult organism	UBERON	UBERON:0007023	Participants	Sub0489
subset of Brain Genomics Superstruct Project participants	Homo sapiens	NCBITAXON	NCBITaxon:9606	brain	UBERON	UBERON:0000955	adult organism	UBERON	UBERON:0007023	Participants	Sub0490
subset of Brain Genomics Superstruct Project participants	Homo sapiens	NCBITAXON	NCBITaxon:9606	brain	UBERON	UBERON:0000955	adult organism	UBERON	UBERON:0007023	Participants	Sub0491
subset of Brain Genomics Superstruct Project participants	Homo sapiens	NCBITAXON	NCBITaxon:9606	brain	UBERON	UBERON:0000955	adult organism	UBERON	UBERON:0007023	Participants	Sub0492
subset of Brain Genomics Superstruct Project participants	Homo sapiens	NCBITAXON	NCBITaxon:9606	brain	UBERON	UBERON:0000955	adult organism	UBERON	UBERON:0007023	Participants	Sub0493
subset of Brain Genomics Superstruct Project participants	Homo sapiens	NCBITAXON	NCBITaxon:9606	brain	UBERON	UBERON:0000955	adult organism	UBERON	UBERON:0007023	Participants	Sub0494
subset of Brain Genomics Superstruct Project participants	Homo sapiens	NCBITAXON	NCBITaxon:9606	brain	UBERON	UBERON:0000955	adult organism	UBERON	UBERON:0007023	Participants	Sub0495
subset of Brain Genomics Superstruct Project participants	Homo sapiens	NCBITAXON	NCBITaxon:9606	brain	UBERON	UBERON:0000955	adult organism	UBERON	UBERON:0007023	Participants	Sub0496
subset of Brain Genomics Superstruct Project participants	Homo sapiens	NCBITAXON	NCBITaxon:9606	brain	UBERON	UBERON:0000955	adult organism	UBERON	UBERON:0007023	Participants	Sub0497
subset of Brain Genomics Superstruct Project participants	Homo sapiens	NCBITAXON	NCBITaxon:9606	brain	UBERON	UBERON:0000955	adult organism	UBERON	UBERON:0007023	Participants	Sub0498
subset of Brain Genomics Superstruct Project participants	Homo sapiens	NCBITAXON	NCBITaxon:9606	brain	UBERON	UBERON:0000955	adult organism	UBERON	UBERON:0007023	Participants	Sub0499
subset of Brain Genomics Superstruct Project participants	Homo sapiens	NCBITAXON	NCBITaxon:9606	brain	UBERON	UBERON:0000955	adult organism	UBERON	UBERON:0007023	Participants	Sub0500
subset of Brain Genomics Superstruct Project participants	Homo sapiens	NCBITAXON	NCBITaxon:9606	brain	UBERON	UBERON:0000955	adult organism	UBERON	UBERON:0007023	Participants	Sub0501
subset of Brain Genomics Superstruct Project participants	Homo sapiens	NCBITAXON	NCBITaxon:9606	brain	UBERON	UBERON:0000955	adult organism	UBERON	UBERON:0007023	Participants	Sub0502
subset of Brain Genomics Superstruct Project participants	Homo sapiens	NCBITAXON	NCBITaxon:9606	brain	UBERON	UBERON:0000955	adult organism	UBERON	UBERON:0007023	Participants	Sub0503
subset of Brain Genomics Superstruct Project participants	Homo sapiens	NCBITAXON	NCBITaxon:9606	brain	UBERON	UBERON:0000955	adult organism	UBERON	UBERON:0007023	Participants	Sub0504
subset of Brain Genomics Superstruct Project participants	Homo sapiens	NCBITAXON	NCBITaxon:9606	brain	UBERON	UBERON:0000955	adult organism	UBERON	UBERON:0007023	Participants	Sub0505
subset of Brain Genomics Superstruct Project participants	Homo sapiens	NCBITAXON	NCBITaxon:9606	brain	UBERON	UBERON:0000955	adult organism	UBERON	UBERON:0007023	Participants	Sub0506
subset of Brain Genomics Superstruct Project participants	Homo sapiens	NCBITAXON	NCBITaxon:9606	brain	UBERON	UBERON:0000955	adult organism	UBERON	UBERON:0007023	Participants	Sub0507
subset of Brain Genomics Superstruct Project participants	Homo sapiens	NCBITAXON	NCBITaxon:9606	brain	UBERON	UBERON:0000955	adult organism	UBERON	UBERON:0007023	Participants	Sub0508
subset of Brain Genomics Superstruct Project participants	Homo sapiens	NCBITAXON	NCBITaxon:9606	brain	UBERON	UBERON:0000955	adult organism	UBERON	UBERON:0007023	Participants	Sub0509
subset of Brain Genomics Superstruct Project participants	Homo sapiens	NCBITAXON	NCBITaxon:9606	brain	UBERON	UBERON:0000955	adult organism	UBERON	UBERON:0007023	Participants	Sub0510
subset of Brain Genomics Superstruct Project participants	Homo sapiens	NCBITAXON	NCBITaxon:9606	brain	UBERON	UBERON:0000955	adult organism	UBERON	UBERON:0007023	Participants	Sub0511
subset of Brain Genomics Superstruct Project participants	Homo sapiens	NCBITAXON	NCBITaxon:9606	brain	UBERON	UBERON:0000955	adult organism	UBERON	UBERON:0007023	Participants	Sub0512
subset of Brain Genomics Superstruct Project participants	Homo sapiens	NCBITAXON	NCBITaxon:9606	brain	UBERON	UBERON:0000955	adult organism	UBERON	UBERON:0007023	Participants	Sub0513
subset of Brain Genomics Superstruct Project participants	Homo sapiens	NCBITAXON	NCBITaxon:9606	brain	UBERON	UBERON:0000955	adult organism	UBERON	UBERON:0007023	Participants	Sub0514
subset of Brain Genomics Superstruct Project participants	Homo sapiens	NCBITAXON	NCBITaxon:9606	brain	UBERON	UBERON:0000955	adult organism	UBERON	UBERON:0007023	Participants	Sub0515
subset of Brain Genomics Superstruct Project participants	Homo sapiens	NCBITAXON	NCBITaxon:9606	brain	UBERON	UBERON:0000955	adult organism	UBERON	UBERON:0007023	Participants	Sub0516
subset of Brain Genomics Superstruct Project participants	Homo sapiens	NCBITAXON	NCBITaxon:9606	brain	UBERON	UBERON:0000955	adult organism	UBERON	UBERON:0007023	Participants	Sub0517
subset of Brain Genomics Superstruct Project participants	Homo sapiens	NCBITAXON	NCBITaxon:9606	brain	UBERON	UBERON:0000955	adult organism	UBERON	UBERON:0007023	Participants	Sub0518
subset of Brain Genomics Superstruct Project participants	Homo sapiens	NCBITAXON	NCBITaxon:9606	brain	UBERON	UBERON:0000955	adult organism	UBERON	UBERON:0007023	Participants	Sub0519
subset of Brain Genomics Superstruct Project participants	Homo sapiens	NCBITAXON	NCBITaxon:9606	brain	UBERON	UBERON:0000955	adult organism	UBERON	UBERON:0007023	Participants	Sub0520
subset of Brain Genomics Superstruct Project participants	Homo sapiens	NCBITAXON	NCBITaxon:9606	brain	UBERON	UBERON:0000955	adult organism	UBERON	UBERON:0007023	Participants	Sub0521
subset of Brain Genomics Superstruct Project participants	Homo sapiens	NCBITAXON	NCBITaxon:9606	brain	UBERON	UBERON:0000955	adult organism	UBERON	UBERON:0007023	Participants	Sub0522
subset of Brain Genomics Superstruct Project participants	Homo sapiens	NCBITAXON	NCBITaxon:9606	brain	UBERON	UBERON:0000955	adult organism	UBERON	UBERON:0007023	Participants	Sub0523
subset of Brain Genomics Superstruct Project participants	Homo sapiens	NCBITAXON	NCBITaxon:9606	brain	UBERON	UBERON:0000955	adult organism	UBERON	UBERON:0007023	Participants	Sub0524
subset of Brain Genomics Superstruct Project participants	Homo sapiens	NCBITAXON	NCBITaxon:9606	brain	UBERON	UBERON:0000955	adult organism	UBERON	UBERON:0007023	Participants	Sub0525
subset of Brain Genomics Superstruct Project participants	Homo sapiens	NCBITAXON	NCBITaxon:9606	brain	UBERON	UBERON:0000955	adult organism	UBERON	UBERON:0007023	Participants	Sub0526
subset of Brain Genomics Superstruct Project participants	Homo sapiens	NCBITAXON	NCBITaxon:9606	brain	UBERON	UBERON:0000955	adult organism	UBERON	UBERON:0007023	Participants	Sub0527
subset of Brain Genomics Superstruct Project participants	Homo sapiens	NCBITAXON	NCBITaxon:9606	brain	UBERON	UBERON:0000955	adult organism	UBERON	UBERON:0007023	Participants	Sub0528
subset of Brain Genomics Superstruct Project participants	Homo sapiens	NCBITAXON	NCBITaxon:9606	brain	UBERON	UBERON:0000955	adult organism	UBERON	UBERON:0007023	Participants	Sub0529
subset of Brain Genomics Superstruct Project participants	Homo sapiens	NCBITAXON	NCBITaxon:9606	brain	UBERON	UBERON:0000955	adult organism	UBERON	UBERON:0007023	Participants	Sub0530
subset of Brain Genomics Superstruct Project participants	Homo sapiens	NCBITAXON	NCBITaxon:9606	brain	UBERON	UBERON:0000955	adult organism	UBERON	UBERON:0007023	Participants	Sub0531
subset of Brain Genomics Superstruct Project participants	Homo sapiens	NCBITAXON	NCBITaxon:9606	brain	UBERON	UBERON:0000955	adult organism	UBERON	UBERON:0007023	Participants	Sub0532
subset of Brain Genomics Superstruct Project participants	Homo sapiens	NCBITAXON	NCBITaxon:9606	brain	UBERON	UBERON:0000955	adult organism	UBERON	UBERON:0007023	Participants	Sub0533
subset of Brain Genomics Superstruct Project participants	Homo sapiens	NCBITAXON	NCBITaxon:9606	brain	UBERON	UBERON:0000955	adult organism	UBERON	UBERON:0007023	Participants	Sub0534
subset of Brain Genomics Superstruct Project participants	Homo sapiens	NCBITAXON	NCBITaxon:9606	brain	UBERON	UBERON:0000955	adult organism	UBERON	UBERON:0007023	Participants	Sub0535
subset of Brain Genomics Superstruct Project participants	Homo sapiens	NCBITAXON	NCBITaxon:9606	brain	UBERON	UBERON:0000955	adult organism	UBERON	UBERON:0007023	Participants	Sub0536
subset of Brain Genomics Superstruct Project participants	Homo sapiens	NCBITAXON	NCBITaxon:9606	brain	UBERON	UBERON:0000955	adult organism	UBERON	UBERON:0007023	Participants	Sub0537
subset of Brain Genomics Superstruct Project participants	Homo sapiens	NCBITAXON	NCBITaxon:9606	brain	UBERON	UBERON:0000955	adult organism	UBERON	UBERON:0007023	Participants	Sub0538
subset of Brain Genomics Superstruct Project participants	Homo sapiens	NCBITAXON	NCBITaxon:9606	brain	UBERON	UBERON:0000955	adult organism	UBERON	UBERON:0007023	Participants	Sub0539
subset of Brain Genomics Superstruct Project participants	Homo sapiens	NCBITAXON	NCBITaxon:9606	brain	UBERON	UBERON:0000955	adult organism	UBERON	UBERON:0007023	Participants	Sub0540
subset of Brain Genomics Superstruct Project participants	Homo sapiens	NCBITAXON	NCBITaxon:9606	brain	UBERON	UBERON:0000955	adult organism	UBERON	UBERON:0007023	Participants	Sub0541
subset of Brain Genomics Superstruct Project participants	Homo sapiens	NCBITAXON	NCBITaxon:9606	brain	UBERON	UBERON:0000955	adult organism	UBERON	UBERON:0007023	Participants	Sub0542
subset of Brain Genomics Superstruct Project participants	Homo sapiens	NCBITAXON	NCBITaxon:9606	brain	UBERON	UBERON:0000955	adult organism	UBERON	UBERON:0007023	Participants	Sub0543
subset of Brain Genomics Superstruct Project participants	Homo sapiens	NCBITAXON	NCBITaxon:9606	brain	UBERON	UBERON:0000955	adult organism	UBERON	UBERON:0007023	Participants	Sub0544
subset of Brain Genomics Superstruct Project participants	Homo sapiens	NCBITAXON	NCBITaxon:9606	brain	UBERON	UBERON:0000955	adult organism	UBERON	UBERON:0007023	Participants	Sub0545
subset of Brain Genomics Superstruct Project participants	Homo sapiens	NCBITAXON	NCBITaxon:9606	brain	UBERON	UBERON:0000955	adult organism	UBERON	UBERON:0007023	Participants	Sub0546
subset of Brain Genomics Superstruct Project participants	Homo sapiens	NCBITAXON	NCBITaxon:9606	brain	UBERON	UBERON:0000955	adult organism	UBERON	UBERON:0007023	Participants	Sub0547
subset of Brain Genomics Superstruct Project participants	Homo sapiens	NCBITAXON	NCBITaxon:9606	brain	UBERON	UBERON:0000955	adult organism	UBERON	UBERON:0007023	Participants	Sub0548
subset of Brain Genomics Superstruct Project participants	Homo sapiens	NCBITAXON	NCBITaxon:9606	brain	UBERON	UBERON:0000955	adult organism	UBERON	UBERON:0007023	Participants	Sub0549
subset of Brain Genomics Superstruct Project participants	Homo sapiens	NCBITAXON	NCBITaxon:9606	brain	UBERON	UBERON:0000955	adult organism	UBERON	UBERON:0007023	Participants	Sub0550
subset of Brain Genomics Superstruct Project participants	Homo sapiens	NCBITAXON	NCBITaxon:9606	brain	UBERON	UBERON:0000955	adult organism	UBERON	UBERON:0007023	Participants	Sub0551
subset of Brain Genomics Superstruct Project participants	Homo sapiens	NCBITAXON	NCBITaxon:9606	brain	UBERON	UBERON:0000955	adult organism	UBERON	UBERON:0007023	Participants	Sub0552
subset of Brain Genomics Superstruct Project participants	Homo sapiens	NCBITAXON	NCBITaxon:9606	brain	UBERON	UBERON:0000955	adult organism	UBERON	UBERON:0007023	Participants	Sub0553
subset of Brain Genomics Superstruct Project participants	Homo sapiens	NCBITAXON	NCBITaxon:9606	brain	UBERON	UBERON:0000955	adult organism	UBERON	UBERON:0007023	Participants	Sub0554
subset of Brain Genomics Superstruct Project participants	Homo sapiens	NCBITAXON	NCBITaxon:9606	brain	UBERON	UBERON:0000955	adult organism	UBERON	UBERON:0007023	Participants	Sub0555
subset of Brain Genomics Superstruct Project participants	Homo sapiens	NCBITAXON	NCBITaxon:9606	brain	UBERON	UBERON:0000955	adult organism	UBERON	UBERON:0007023	Participants	Sub0556
subset of Brain Genomics Superstruct Project participants	Homo sapiens	NCBITAXON	NCBITaxon:9606	brain	UBERON	UBERON:0000955	adult organism	UBERON	UBERON:0007023	Participants	Sub0557
subset of Brain Genomics Superstruct Project participants	Homo sapiens	NCBITAXON	NCBITaxon:9606	brain	UBERON	UBERON:0000955	adult organism	UBERON	UBERON:0007023	Participants	Sub0558
subset of Brain Genomics Superstruct Project participants	Homo sapiens	NCBITAXON	NCBITaxon:9606	brain	UBERON	UBERON:0000955	adult organism	UBERON	UBERON:0007023	Participants	Sub0559
subset of Brain Genomics Superstruct Project participants	Homo sapiens	NCBITAXON	NCBITaxon:9606	brain	UBERON	UBERON:0000955	adult organism	UBERON	UBERON:0007023	Participants	Sub0560
subset of Brain Genomics Superstruct Project participants	Homo sapiens	NCBITAXON	NCBITaxon:9606	brain	UBERON	UBERON:0000955	adult organism	UBERON	UBERON:0007023	Participants	Sub0561
subset of Brain Genomics Superstruct Project participants	Homo sapiens	NCBITAXON	NCBITaxon:9606	brain	UBERON	UBERON:0000955	adult organism	UBERON	UBERON:0007023	Participants	Sub0562
subset of Brain Genomics Superstruct Project participants	Homo sapiens	NCBITAXON	NCBITaxon:9606	brain	UBERON	UBERON:0000955	adult organism	UBERON	UBERON:0007023	Participants	Sub0563
subset of Brain Genomics Superstruct Project participants	Homo sapiens	NCBITAXON	NCBITaxon:9606	brain	UBERON	UBERON:0000955	adult organism	UBERON	UBERON:0007023	Participants	Sub0564
subset of Brain Genomics Superstruct Project participants	Homo sapiens	NCBITAXON	NCBITaxon:9606	brain	UBERON	UBERON:0000955	adult organism	UBERON	UBERON:0007023	Participants	Sub0565
subset of Brain Genomics Superstruct Project participants	Homo sapiens	NCBITAXON	NCBITaxon:9606	brain	UBERON	UBERON:0000955	adult organism	UBERON	UBERON:0007023	Participants	Sub0566
subset of Brain Genomics Superstruct Project participants	Homo sapiens	NCBITAXON	NCBITaxon:9606	brain	UBERON	UBERON:0000955	adult organism	UBERON	UBERON:0007023	Participants	Sub0567
subset of Brain Genomics Superstruct Project participants	Homo sapiens	NCBITAXON	NCBITaxon:9606	brain	UBERON	UBERON:0000955	adult organism	UBERON	UBERON:0007023	Participants	Sub0568
subset of Brain Genomics Superstruct Project participants	Homo sapiens	NCBITAXON	NCBITaxon:9606	brain	UBERON	UBERON:0000955	adult organism	UBERON	UBERON:0007023	Participants	Sub0569
subset of Brain Genomics Superstruct Project participants	Homo sapiens	NCBITAXON	NCBITaxon:9606	brain	UBERON	UBERON:0000955	adult organism	UBERON	UBERON:0007023	Participants	Sub0570
subset of Brain Genomics Superstruct Project participants	Homo sapiens	NCBITAXON	NCBITaxon:9606	brain	UBERON	UBERON:0000955	adult organism	UBERON	UBERON:0007023	Participants	Sub0571
subset of Brain Genomics Superstruct Project participants	Homo sapiens	NCBITAXON	NCBITaxon:9606	brain	UBERON	UBERON:0000955	adult organism	UBERON	UBERON:0007023	Participants	Sub0572
subset of Brain Genomics Superstruct Project participants	Homo sapiens	NCBITAXON	NCBITaxon:9606	brain	UBERON	UBERON:0000955	adult organism	UBERON	UBERON:0007023	Participants	Sub0573
subset of Brain Genomics Superstruct Project participants	Homo sapiens	NCBITAXON	NCBITaxon:9606	brain	UBERON	UBERON:0000955	adult organism	UBERON	UBERON:0007023	Participants	Sub0574
subset of Brain Genomics Superstruct Project participants	Homo sapiens	NCBITAXON	NCBITaxon:9606	brain	UBERON	UBERON:0000955	adult organism	UBERON	UBERON:0007023	Participants	Sub0575
subset of Brain Genomics Superstruct Project participants	Homo sapiens	NCBITAXON	NCBITaxon:9606	brain	UBERON	UBERON:0000955	adult organism	UBERON	UBERON:0007023	Participants	Sub0576
subset of Brain Genomics Superstruct Project participants	Homo sapiens	NCBITAXON	NCBITaxon:9606	brain	UBERON	UBERON:0000955	adult organism	UBERON	UBERON:0007023	Participants	Sub0577
subset of Brain Genomics Superstruct Project participants	Homo sapiens	NCBITAXON	NCBITaxon:9606	brain	UBERON	UBERON:0000955	adult organism	UBERON	UBERON:0007023	Participants	Sub0578
subset of Brain Genomics Superstruct Project participants	Homo sapiens	NCBITAXON	NCBITaxon:9606	brain	UBERON	UBERON:0000955	adult organism	UBERON	UBERON:0007023	Participants	Sub0579
subset of Brain Genomics Superstruct Project participants	Homo sapiens	NCBITAXON	NCBITaxon:9606	brain	UBERON	UBERON:0000955	adult organism	UBERON	UBERON:0007023	Participants	Sub0580
subset of Brain Genomics Superstruct Project participants	Homo sapiens	NCBITAXON	NCBITaxon:9606	brain	UBERON	UBERON:0000955	adult organism	UBERON	UBERON:0007023	Participants	Sub0581
subset of Brain Genomics Superstruct Project participants	Homo sapiens	NCBITAXON	NCBITaxon:9606	brain	UBERON	UBERON:0000955	adult organism	UBERON	UBERON:0007023	Participants	Sub0582
subset of Brain Genomics Superstruct Project participants	Homo sapiens	NCBITAXON	NCBITaxon:9606	brain	UBERON	UBERON:0000955	adult organism	UBERON	UBERON:0007023	Participants	Sub0583
subset of Brain Genomics Superstruct Project participants	Homo sapiens	NCBITAXON	NCBITaxon:9606	brain	UBERON	UBERON:0000955	adult organism	UBERON	UBERON:0007023	Participants	Sub0584
subset of Brain Genomics Superstruct Project participants	Homo sapiens	NCBITAXON	NCBITaxon:9606	brain	UBERON	UBERON:0000955	adult organism	UBERON	UBERON:0007023	Participants	Sub0585
subset of Brain Genomics Superstruct Project participants	Homo sapiens	NCBITAXON	NCBITaxon:9606	brain	UBERON	UBERON:0000955	adult organism	UBERON	UBERON:0007023	Participants	Sub0586
subset of Brain Genomics Superstruct Project participants	Homo sapiens	NCBITAXON	NCBITaxon:9606	brain	UBERON	UBERON:0000955	adult organism	UBERON	UBERON:0007023	Participants	Sub0587
subset of Brain Genomics Superstruct Project participants	Homo sapiens	NCBITAXON	NCBITaxon:9606	brain	UBERON	UBERON:0000955	adult organism	UBERON	UBERON:0007023	Participants	Sub0588
subset of Brain Genomics Superstruct Project participants	Homo sapiens	NCBITAXON	NCBITaxon:9606	brain	UBERON	UBERON:0000955	adult organism	UBERON	UBERON:0007023	Participants	Sub0589
subset of Brain Genomics Superstruct Project participants	Homo sapiens	NCBITAXON	NCBITaxon:9606	brain	UBERON	UBERON:0000955	adult organism	UBERON	UBERON:0007023	Participants	Sub0590
subset of Brain Genomics Superstruct Project participants	Homo sapiens	NCBITAXON	NCBITaxon:9606	brain	UBERON	UBERON:0000955	adult organism	UBERON	UBERON:0007023	Participants	Sub0591
subset of Brain Genomics Superstruct Project participants	Homo sapiens	NCBITAXON	NCBITaxon:9606	brain	UBERON	UBERON:0000955	adult organism	UBERON	UBERON:0007023	Participants	Sub0592
subset of Brain Genomics Superstruct Project participants	Homo sapiens	NCBITAXON	NCBITaxon:9606	brain	UBERON	UBERON:0000955	adult organism	UBERON	UBERON:0007023	Participants	Sub0593
subset of Brain Genomics Superstruct Project participants	Homo sapiens	NCBITAXON	NCBITaxon:9606	brain	UBERON	UBERON:0000955	adult organism	UBERON	UBERON:0007023	Participants	Sub0594
subset of Brain Genomics Superstruct Project participants	Homo sapiens	NCBITAXON	NCBITaxon:9606	brain	UBERON	UBERON:0000955	adult organism	UBERON	UBERON:0007023	Participants	Sub0595
subset of Brain Genomics Superstruct Project participants	Homo sapiens	NCBITAXON	NCBITaxon:9606	brain	UBERON	UBERON:0000955	adult organism	UBERON	UBERON:0007023	Participants	Sub0596
subset of Brain Genomics Superstruct Project participants	Homo sapiens	NCBITAXON	NCBITaxon:9606	brain	UBERON	UBERON:0000955	adult organism	UBERON	UBERON:0007023	Participants	Sub0597
subset of Brain Genomics Superstruct Project participants	Homo sapiens	NCBITAXON	NCBITaxon:9606	brain	UBERON	UBERON:0000955	adult organism	UBERON	UBERON:0007023	Participants	Sub0598
subset of Brain Genomics Superstruct Project participants	Homo sapiens	NCBITAXON	NCBITaxon:9606	brain	UBERON	UBERON:0000955	adult organism	UBERON	UBERON:0007023	Participants	Sub0599
subset of Brain Genomics Superstruct Project participants	Homo sapiens	NCBITAXON	NCBITaxon:9606	brain	UBERON	UBERON:0000955	adult organism	UBERON	UBERON:0007023	Participants	Sub0600
subset of Brain Genomics Superstruct Project participants	Homo sapiens	NCBITAXON	NCBITaxon:9606	brain	UBERON	UBERON:0000955	adult organism	UBERON	UBERON:0007023	Participants	Sub0601
subset of Brain Genomics Superstruct Project participants	Homo sapiens	NCBITAXON	NCBITaxon:9606	brain	UBERON	UBERON:0000955	adult organism	UBERON	UBERON:0007023	Participants	Sub0602
subset of Brain Genomics Superstruct Project participants	Homo sapiens	NCBITAXON	NCBITaxon:9606	brain	UBERON	UBERON:0000955	adult organism	UBERON	UBERON:0007023	Participants	Sub0603
subset of Brain Genomics Superstruct Project participants	Homo sapiens	NCBITAXON	NCBITaxon:9606	brain	UBERON	UBERON:0000955	adult organism	UBERON	UBERON:0007023	Participants	Sub0604
subset of Brain Genomics Superstruct Project participants	Homo sapiens	NCBITAXON	NCBITaxon:9606	brain	UBERON	UBERON:0000955	adult organism	UBERON	UBERON:0007023	Participants	Sub0605
subset of Brain Genomics Superstruct Project participants	Homo sapiens	NCBITAXON	NCBITaxon:9606	brain	UBERON	UBERON:0000955	adult organism	UBERON	UBERON:0007023	Participants	Sub0606
subset of Brain Genomics Superstruct Project participants	Homo sapiens	NCBITAXON	NCBITaxon:9606	brain	UBERON	UBERON:0000955	adult organism	UBERON	UBERON:0007023	Participants	Sub0607
subset of Brain Genomics Superstruct Project participants	Homo sapiens	NCBITAXON	NCBITaxon:9606	brain	UBERON	UBERON:0000955	adult organism	UBERON	UBERON:0007023	Participants	Sub0608
subset of Brain Genomics Superstruct Project participants	Homo sapiens	NCBITAXON	NCBITaxon:9606	brain	UBERON	UBERON:0000955	adult organism	UBERON	UBERON:0007023	Participants	Sub0609
subset of Brain Genomics Superstruct Project participants	Homo sapiens	NCBITAXON	NCBITaxon:9606	brain	UBERON	UBERON:0000955	adult organism	UBERON	UBERON:0007023	Participants	Sub0610
subset of Brain Genomics Superstruct Project participants	Homo sapiens	NCBITAXON	NCBITaxon:9606	brain	UBERON	UBERON:0000955	adult organism	UBERON	UBERON:0007023	Participants	Sub0611
subset of Brain Genomics Superstruct Project participants	Homo sapiens	NCBITAXON	NCBITaxon:9606	brain	UBERON	UBERON:0000955	adult organism	UBERON	UBERON:0007023	Participants	Sub0612
subset of Brain Genomics Superstruct Project participants	Homo sapiens	NCBITAXON	NCBITaxon:9606	brain	UBERON	UBERON:0000955	adult organism	UBERON	UBERON:0007023	Participants	Sub0613
subset of Brain Genomics Superstruct Project participants	Homo sapiens	NCBITAXON	NCBITaxon:9606	brain	UBERON	UBERON:0000955	adult organism	UBERON	UBERON:0007023	Participants	Sub0614
subset of Brain Genomics Superstruct Project participants	Homo sapiens	NCBITAXON	NCBITaxon:9606	brain	UBERON	UBERON:0000955	adult organism	UBERON	UBERON:0007023	Participants	Sub0615
subset of Brain Genomics Superstruct Project participants	Homo sapiens	NCBITAXON	NCBITaxon:9606	brain	UBERON	UBERON:0000955	adult organism	UBERON	UBERON:0007023	Participants	Sub0616
subset of Brain Genomics Superstruct Project participants	Homo sapiens	NCBITAXON	NCBITaxon:9606	brain	UBERON	UBERON:0000955	adult organism	UBERON	UBERON:0007023	Participants	Sub0617
subset of Brain Genomics Superstruct Project participants	Homo sapiens	NCBITAXON	NCBITaxon:9606	brain	UBERON	UBERON:0000955	adult organism	UBERON	UBERON:0007023	Participants	Sub0618
subset of Brain Genomics Superstruct Project participants	Homo sapiens	NCBITAXON	NCBITaxon:9606	brain	UBERON	UBERON:0000955	adult organism	UBERON	UBERON:0007023	Participants	Sub0619
subset of Brain Genomics Superstruct Project participants	Homo sapiens	NCBITAXON	NCBITaxon:9606	brain	UBERON	UBERON:0000955	adult organism	UBERON	UBERON:0007023	Participants	Sub0620
subset of Brain Genomics Superstruct Project participants	Homo sapiens	NCBITAXON	NCBITaxon:9606	brain	UBERON	UBERON:0000955	adult organism	UBERON	UBERON:0007023	Participants	Sub0621
subset of Brain Genomics Superstruct Project participants	Homo sapiens	NCBITAXON	NCBITaxon:9606	brain	UBERON	UBERON:0000955	adult organism	UBERON	UBERON:0007023	Participants	Sub0622
subset of Brain Genomics Superstruct Project participants	Homo sapiens	NCBITAXON	NCBITaxon:9606	brain	UBERON	UBERON:0000955	adult organism	UBERON	UBERON:0007023	Participants	Sub0623
subset of Brain Genomics Superstruct Project participants	Homo sapiens	NCBITAXON	NCBITaxon:9606	brain	UBERON	UBERON:0000955	adult organism	UBERON	UBERON:0007023	Participants	Sub0624
subset of Brain Genomics Superstruct Project participants	Homo sapiens	NCBITAXON	NCBITaxon:9606	brain	UBERON	UBERON:0000955	adult organism	UBERON	UBERON:0007023	Participants	Sub0625
subset of Brain Genomics Superstruct Project participants	Homo sapiens	NCBITAXON	NCBITaxon:9606	brain	UBERON	UBERON:0000955	adult organism	UBERON	UBERON:0007023	Participants	Sub0626
subset of Brain Genomics Superstruct Project participants	Homo sapiens	NCBITAXON	NCBITaxon:9606	brain	UBERON	UBERON:0000955	adult organism	UBERON	UBERON:0007023	Participants	Sub0627
subset of Brain Genomics Superstruct Project participants	Homo sapiens	NCBITAXON	NCBITaxon:9606	brain	UBERON	UBERON:0000955	adult organism	UBERON	UBERON:0007023	Participants	Sub0628
subset of Brain Genomics Superstruct Project participants	Homo sapiens	NCBITAXON	NCBITaxon:9606	brain	UBERON	UBERON:0000955	adult organism	UBERON	UBERON:0007023	Participants	Sub0629
subset of Brain Genomics Superstruct Project participants	Homo sapiens	NCBITAXON	NCBITaxon:9606	brain	UBERON	UBERON:0000955	adult organism	UBERON	UBERON:0007023	Participants	Sub0630
subset of Brain Genomics Superstruct Project participants	Homo sapiens	NCBITAXON	NCBITaxon:9606	brain	UBERON	UBERON:0000955	adult organism	UBERON	UBERON:0007023	Participants	Sub0631
subset of Brain Genomics Superstruct Project participants	Homo sapiens	NCBITAXON	NCBITaxon:9606	brain	UBERON	UBERON:0000955	adult organism	UBERON	UBERON:0007023	Participants	Sub0632
subset of Brain Genomics Superstruct Project participants	Homo sapiens	NCBITAXON	NCBITaxon:9606	brain	UBERON	UBERON:0000955	adult organism	UBERON	UBERON:0007023	Participants	Sub0633
subset of Brain Genomics Superstruct Project participants	Homo sapiens	NCBITAXON	NCBITaxon:9606	brain	UBERON	UBERON:0000955	adult organism	UBERON	UBERON:0007023	Participants	Sub0634
subset of Brain Genomics Superstruct Project participants	Homo sapiens	NCBITAXON	NCBITaxon:9606	brain	UBERON	UBERON:0000955	adult organism	UBERON	UBERON:0007023	Participants	Sub0635
subset of Brain Genomics Superstruct Project participants	Homo sapiens	NCBITAXON	NCBITaxon:9606	brain	UBERON	UBERON:0000955	adult organism	UBERON	UBERON:0007023	Participants	Sub0636
subset of Brain Genomics Superstruct Project participants	Homo sapiens	NCBITAXON	NCBITaxon:9606	brain	UBERON	UBERON:0000955	adult organism	UBERON	UBERON:0007023	Participants	Sub0637
subset of Brain Genomics Superstruct Project participants	Homo sapiens	NCBITAXON	NCBITaxon:9606	brain	UBERON	UBERON:0000955	adult organism	UBERON	UBERON:0007023	Participants	Sub0638
subset of Brain Genomics Superstruct Project participants	Homo sapiens	NCBITAXON	NCBITaxon:9606	brain	UBERON	UBERON:0000955	adult organism	UBERON	UBERON:0007023	Participants	Sub0639
subset of Brain Genomics Superstruct Project participants	Homo sapiens	NCBITAXON	NCBITaxon:9606	brain	UBERON	UBERON:0000955	adult organism	UBERON	UBERON:0007023	Participants	Sub0640
subset of Brain Genomics Superstruct Project participants	Homo sapiens	NCBITAXON	NCBITaxon:9606	brain	UBERON	UBERON:0000955	adult organism	UBERON	UBERON:0007023	Participants	Sub0641
subset of Brain Genomics Superstruct Project participants	Homo sapiens	NCBITAXON	NCBITaxon:9606	brain	UBERON	UBERON:0000955	adult organism	UBERON	UBERON:0007023	Participants	Sub0642
subset of Brain Genomics Superstruct Project participants	Homo sapiens	NCBITAXON	NCBITaxon:9606	brain	UBERON	UBERON:0000955	adult organism	UBERON	UBERON:0007023	Participants	Sub0643
subset of Brain Genomics Superstruct Project participants	Homo sapiens	NCBITAXON	NCBITaxon:9606	brain	UBERON	UBERON:0000955	adult organism	UBERON	UBERON:0007023	Participants	Sub0644
subset of Brain Genomics Superstruct Project participants	Homo sapiens	NCBITAXON	NCBITaxon:9606	brain	UBERON	UBERON:0000955	adult organism	UBERON	UBERON:0007023	Participants	Sub0645
subset of Brain Genomics Superstruct Project participants	Homo sapiens	NCBITAXON	NCBITaxon:9606	brain	UBERON	UBERON:0000955	adult organism	UBERON	UBERON:0007023	Participants	Sub0646
subset of Brain Genomics Superstruct Project participants	Homo sapiens	NCBITAXON	NCBITaxon:9606	brain	UBERON	UBERON:0000955	adult organism	UBERON	UBERON:0007023	Participants	Sub0647
subset of Brain Genomics Superstruct Project participants	Homo sapiens	NCBITAXON	NCBITaxon:9606	brain	UBERON	UBERON:0000955	adult organism	UBERON	UBERON:0007023	Participants	Sub0648
subset of Brain Genomics Superstruct Project participants	Homo sapiens	NCBITAXON	NCBITaxon:9606	brain	UBERON	UBERON:0000955	adult organism	UBERON	UBERON:0007023	Participants	Sub0649
subset of Brain Genomics Superstruct Project participants	Homo sapiens	NCBITAXON	NCBITaxon:9606	brain	UBERON	UBERON:0000955	adult organism	UBERON	UBERON:0007023	Participants	Sub0650
subset of Brain Genomics Superstruct Project participants	Homo sapiens	NCBITAXON	NCBITaxon:9606	brain	UBERON	UBERON:0000955	adult organism	UBERON	UBERON:0007023	Participants	Sub0651
subset of Brain Genomics Superstruct Project participants	Homo sapiens	NCBITAXON	NCBITaxon:9606	brain	UBERON	UBERON:0000955	adult organism	UBERON	UBERON:0007023	Participants	Sub0652
subset of Brain Genomics Superstruct Project participants	Homo sapiens	NCBITAXON	NCBITaxon:9606	brain	UBERON	UBERON:0000955	adult organism	UBERON	UBERON:0007023	Participants	Sub0653
subset of Brain Genomics Superstruct Project participants	Homo sapiens	NCBITAXON	NCBITaxon:9606	brain	UBERON	UBERON:0000955	adult organism	UBERON	UBERON:0007023	Participants	Sub0654
subset of Brain Genomics Superstruct Project participants	Homo sapiens	NCBITAXON	NCBITaxon:9606	brain	UBERON	UBERON:0000955	adult organism	UBERON	UBERON:0007023	Participants	Sub0655
subset of Brain Genomics Superstruct Project participants	Homo sapiens	NCBITAXON	NCBITaxon:9606	brain	UBERON	UBERON:0000955	adult organism	UBERON	UBERON:0007023	Participants	Sub0656
subset of Brain Genomics Superstruct Project participants	Homo sapiens	NCBITAXON	NCBITaxon:9606	brain	UBERON	UBERON:0000955	adult organism	UBERON	UBERON:0007023	Participants	Sub0657
subset of Brain Genomics Superstruct Project participants	Homo sapiens	NCBITAXON	NCBITaxon:9606	brain	UBERON	UBERON:0000955	adult organism	UBERON	UBERON:0007023	Participants	Sub0658
subset of Brain Genomics Superstruct Project participants	Homo sapiens	NCBITAXON	NCBITaxon:9606	brain	UBERON	UBERON:0000955	adult organism	UBERON	UBERON:0007023	Participants	Sub0659
subset of Brain Genomics Superstruct Project participants	Homo sapiens	NCBITAXON	NCBITaxon:9606	brain	UBERON	UBERON:0000955	adult organism	UBERON	UBERON:0007023	Participants	Sub0660
subset of Brain Genomics Superstruct Project participants	Homo sapiens	NCBITAXON	NCBITaxon:9606	brain	UBERON	UBERON:0000955	adult organism	UBERON	UBERON:0007023	Participants	Sub0661
subset of Brain Genomics Superstruct Project participants	Homo sapiens	NCBITAXON	NCBITaxon:9606	brain	UBERON	UBERON:0000955	adult organism	UBERON	UBERON:0007023	Participants	Sub0662
subset of Brain Genomics Superstruct Project participants	Homo sapiens	NCBITAXON	NCBITaxon:9606	brain	UBERON	UBERON:0000955	adult organism	UBERON	UBERON:0007023	Participants	Sub0663
subset of Brain Genomics Superstruct Project participants	Homo sapiens	NCBITAXON	NCBITaxon:9606	brain	UBERON	UBERON:0000955	adult organism	UBERON	UBERON:0007023	Participants	Sub0664
subset of Brain Genomics Superstruct Project participants	Homo sapiens	NCBITAXON	NCBITaxon:9606	brain	UBERON	UBERON:0000955	adult organism	UBERON	UBERON:0007023	Participants	Sub0665
subset of Brain Genomics Superstruct Project participants	Homo sapiens	NCBITAXON	NCBITaxon:9606	brain	UBERON	UBERON:0000955	adult organism	UBERON	UBERON:0007023	Participants	Sub0666
subset of Brain Genomics Superstruct Project participants	Homo sapiens	NCBITAXON	NCBITaxon:9606	brain	UBERON	UBERON:0000955	adult organism	UBERON	UBERON:0007023	Participants	Sub0667
subset of Brain Genomics Superstruct Project participants	Homo sapiens	NCBITAXON	NCBITaxon:9606	brain	UBERON	UBERON:0000955	adult organism	UBERON	UBERON:0007023	Participants	Sub0668
subset of Brain Genomics Superstruct Project participants	Homo sapiens	NCBITAXON	NCBITaxon:9606	brain	UBERON	UBERON:0000955	adult organism	UBERON	UBERON:0007023	Participants	Sub0669
subset of Brain Genomics Superstruct Project participants	Homo sapiens	NCBITAXON	NCBITaxon:9606	brain	UBERON	UBERON:0000955	adult organism	UBERON	UBERON:0007023	Participants	Sub0670
subset of Brain Genomics Superstruct Project participants	Homo sapiens	NCBITAXON	NCBITaxon:9606	brain	UBERON	UBERON:0000955	adult organism	UBERON	UBERON:0007023	Participants	Sub0671
subset of Brain Genomics Superstruct Project participants	Homo sapiens	NCBITAXON	NCBITaxon:9606	brain	UBERON	UBERON:0000955	adult organism	UBERON	UBERON:0007023	Participants	Sub0672
subset of Brain Genomics Superstruct Project participants	Homo sapiens	NCBITAXON	NCBITaxon:9606	brain	UBERON	UBERON:0000955	adult organism	UBERON	UBERON:0007023	Participants	Sub0673
subset of Brain Genomics Superstruct Project participants	Homo sapiens	NCBITAXON	NCBITaxon:9606	brain	UBERON	UBERON:0000955	adult organism	UBERON	UBERON:0007023	Participants	Sub0674
subset of Brain Genomics Superstruct Project participants	Homo sapiens	NCBITAXON	NCBITaxon:9606	brain	UBERON	UBERON:0000955	adult organism	UBERON	UBERON:0007023	Participants	Sub0675
subset of Brain Genomics Superstruct Project participants	Homo sapiens	NCBITAXON	NCBITaxon:9606	brain	UBERON	UBERON:0000955	adult organism	UBERON	UBERON:0007023	Participants	Sub0676
subset of Brain Genomics Superstruct Project participants	Homo sapiens	NCBITAXON	NCBITaxon:9606	brain	UBERON	UBERON:0000955	adult organism	UBERON	UBERON:0007023	Participants	Sub0677
subset of Brain Genomics Superstruct Project participants	Homo sapiens	NCBITAXON	NCBITaxon:9606	brain	UBERON	UBERON:0000955	adult organism	UBERON	UBERON:0007023	Participants	Sub0678
subset of Brain Genomics Superstruct Project participants	Homo sapiens	NCBITAXON	NCBITaxon:9606	brain	UBERON	UBERON:0000955	adult organism	UBERON	UBERON:0007023	Participants	Sub0679
subset of Brain Genomics Superstruct Project participants	Homo sapiens	NCBITAXON	NCBITaxon:9606	brain	UBERON	UBERON:0000955	adult organism	UBERON	UBERON:0007023	Participants	Sub0680
subset of Brain Genomics Superstruct Project participants	Homo sapiens	NCBITAXON	NCBITaxon:9606	brain	UBERON	UBERON:0000955	adult organism	UBERON	UBERON:0007023	Participants	Sub0681
subset of Brain Genomics Superstruct Project participants	Homo sapiens	NCBITAXON	NCBITaxon:9606	brain	UBERON	UBERON:0000955	adult organism	UBERON	UBERON:0007023	Participants	Sub0682
subset of Brain Genomics Superstruct Project participants	Homo sapiens	NCBITAXON	NCBITaxon:9606	brain	UBERON	UBERON:0000955	adult organism	UBERON	UBERON:0007023	Participants	Sub0683
subset of Brain Genomics Superstruct Project participants	Homo sapiens	NCBITAXON	NCBITaxon:9606	brain	UBERON	UBERON:0000955	adult organism	UBERON	UBERON:0007023	Participants	Sub0684
subset of Brain Genomics Superstruct Project participants	Homo sapiens	NCBITAXON	NCBITaxon:9606	brain	UBERON	UBERON:0000955	adult organism	UBERON	UBERON:0007023	Participants	Sub0685
subset of Brain Genomics Superstruct Project participants	Homo sapiens	NCBITAXON	NCBITaxon:9606	brain	UBERON	UBERON:0000955	adult organism	UBERON	UBERON:0007023	Participants	Sub0686
subset of Brain Genomics Superstruct Project participants	Homo sapiens	NCBITAXON	NCBITaxon:9606	brain	UBERON	UBERON:0000955	adult organism	UBERON	UBERON:0007023	Participants	Sub0687
subset of Brain Genomics Superstruct Project participants	Homo sapiens	NCBITAXON	NCBITaxon:9606	brain	UBERON	UBERON:0000955	adult organism	UBERON	UBERON:0007023	Participants	Sub0688
subset of Brain Genomics Superstruct Project participants	Homo sapiens	NCBITAXON	NCBITaxon:9606	brain	UBERON	UBERON:0000955	adult organism	UBERON	UBERON:0007023	Participants	Sub0689
subset of Brain Genomics Superstruct Project participants	Homo sapiens	NCBITAXON	NCBITaxon:9606	brain	UBERON	UBERON:0000955	adult organism	UBERON	UBERON:0007023	Participants	Sub0690
subset of Brain Genomics Superstruct Project participants	Homo sapiens	NCBITAXON	NCBITaxon:9606	brain	UBERON	UBERON:0000955	adult organism	UBERON	UBERON:0007023	Participants	Sub0691
subset of Brain Genomics Superstruct Project participants	Homo sapiens	NCBITAXON	NCBITaxon:9606	brain	UBERON	UBERON:0000955	adult organism	UBERON	UBERON:0007023	Participants	Sub0692
subset of Brain Genomics Superstruct Project participants	Homo sapiens	NCBITAXON	NCBITaxon:9606	brain	UBERON	UBERON:0000955	adult organism	UBERON	UBERON:0007023	Participants	Sub0693
subset of Brain Genomics Superstruct Project participants	Homo sapiens	NCBITAXON	NCBITaxon:9606	brain	UBERON	UBERON:0000955	adult organism	UBERON	UBERON:0007023	Participants	Sub0694
subset of Brain Genomics Superstruct Project participants	Homo sapiens	NCBITAXON	NCBITaxon:9606	brain	UBERON	UBERON:0000955	adult organism	UBERON	UBERON:0007023	Participants	Sub0695
subset of Brain Genomics Superstruct Project participants	Homo sapiens	NCBITAXON	NCBITaxon:9606	brain	UBERON	UBERON:0000955	adult organism	UBERON	UBERON:0007023	Participants	Sub0696
subset of Brain Genomics Superstruct Project participants	Homo sapiens	NCBITAXON	NCBITaxon:9606	brain	UBERON	UBERON:0000955	adult organism	UBERON	UBERON:0007023	Participants	Sub0697
subset of Brain Genomics Superstruct Project participants	Homo sapiens	NCBITAXON	NCBITaxon:9606	brain	UBERON	UBERON:0000955	adult organism	UBERON	UBERON:0007023	Participants	Sub0698
subset of Brain Genomics Superstruct Project participants	Homo sapiens	NCBITAXON	NCBITaxon:9606	brain	UBERON	UBERON:0000955	adult organism	UBERON	UBERON:0007023	Participants	Sub0699
subset of Brain Genomics Superstruct Project participants	Homo sapiens	NCBITAXON	NCBITaxon:9606	brain	UBERON	UBERON:0000955	adult organism	UBERON	UBERON:0007023	Participants	Sub0700
subset of Brain Genomics Superstruct Project participants	Homo sapiens	NCBITAXON	NCBITaxon:9606	brain	UBERON	UBERON:0000955	adult organism	UBERON	UBERON:0007023	Participants	Sub0701
subset of Brain Genomics Superstruct Project participants	Homo sapiens	NCBITAXON	NCBITaxon:9606	brain	UBERON	UBERON:0000955	adult organism	UBERON	UBERON:0007023	Participants	Sub0702
subset of Brain Genomics Superstruct Project participants	Homo sapiens	NCBITAXON	NCBITaxon:9606	brain	UBERON	UBERON:0000955	adult organism	UBERON	UBERON:0007023	Participants	Sub0703
subset of Brain Genomics Superstruct Project participants	Homo sapiens	NCBITAXON	NCBITaxon:9606	brain	UBERON	UBERON:0000955	adult organism	UBERON	UBERON:0007023	Participants	Sub0704
subset of Brain Genomics Superstruct Project participants	Homo sapiens	NCBITAXON	NCBITaxon:9606	brain	UBERON	UBERON:0000955	adult organism	UBERON	UBERON:0007023	Participants	Sub0705
subset of Brain Genomics Superstruct Project participants	Homo sapiens	NCBITAXON	NCBITaxon:9606	brain	UBERON	UBERON:0000955	adult organism	UBERON	UBERON:0007023	Participants	Sub0706
subset of Brain Genomics Superstruct Project participants	Homo sapiens	NCBITAXON	NCBITaxon:9606	brain	UBERON	UBERON:0000955	adult organism	UBERON	UBERON:0007023	Participants	Sub0707
subset of Brain Genomics Superstruct Project participants	Homo sapiens	NCBITAXON	NCBITaxon:9606	brain	UBERON	UBERON:0000955	adult organism	UBERON	UBERON:0007023	Participants	Sub0708
subset of Brain Genomics Superstruct Project participants	Homo sapiens	NCBITAXON	NCBITaxon:9606	brain	UBERON	UBERON:0000955	adult organism	UBERON	UBERON:0007023	Participants	Sub0709
subset of Brain Genomics Superstruct Project participants	Homo sapiens	NCBITAXON	NCBITaxon:9606	brain	UBERON	UBERON:0000955	adult organism	UBERON	UBERON:0007023	Participants	Sub0710
subset of Brain Genomics Superstruct Project participants	Homo sapiens	NCBITAXON	NCBITaxon:9606	brain	UBERON	UBERON:0000955	adult organism	UBERON	UBERON:0007023	Participants	Sub0711
subset of Brain Genomics Superstruct Project participants	Homo sapiens	NCBITAXON	NCBITaxon:9606	brain	UBERON	UBERON:0000955	adult organism	UBERON	UBERON:0007023	Participants	Sub0712
subset of Brain Genomics Superstruct Project participants	Homo sapiens	NCBITAXON	NCBITaxon:9606	brain	UBERON	UBERON:0000955	adult organism	UBERON	UBERON:0007023	Participants	Sub0713
subset of Brain Genomics Superstruct Project participants	Homo sapiens	NCBITAXON	NCBITaxon:9606	brain	UBERON	UBERON:0000955	adult organism	UBERON	UBERON:0007023	Participants	Sub0714
subset of Brain Genomics Superstruct Project participants	Homo sapiens	NCBITAXON	NCBITaxon:9606	brain	UBERON	UBERON:0000955	adult organism	UBERON	UBERON:0007023	Participants	Sub0715
subset of Brain Genomics Superstruct Project participants	Homo sapiens	NCBITAXON	NCBITaxon:9606	brain	UBERON	UBERON:0000955	adult organism	UBERON	UBERON:0007023	Participants	Sub0716
subset of Brain Genomics Superstruct Project participants	Homo sapiens	NCBITAXON	NCBITaxon:9606	brain	UBERON	UBERON:0000955	adult organism	UBERON	UBERON:0007023	Participants	Sub0717
subset of Brain Genomics Superstruct Project participants	Homo sapiens	NCBITAXON	NCBITaxon:9606	brain	UBERON	UBERON:0000955	adult organism	UBERON	UBERON:0007023	Participants	Sub0718
subset of Brain Genomics Superstruct Project participants	Homo sapiens	NCBITAXON	NCBITaxon:9606	brain	UBERON	UBERON:0000955	adult organism	UBERON	UBERON:0007023	Participants	Sub0719
subset of Brain Genomics Superstruct Project participants	Homo sapiens	NCBITAXON	NCBITaxon:9606	brain	UBERON	UBERON:0000955	adult organism	UBERON	UBERON:0007023	Participants	Sub0720
subset of Brain Genomics Superstruct Project participants	Homo sapiens	NCBITAXON	NCBITaxon:9606	brain	UBERON	UBERON:0000955	adult organism	UBERON	UBERON:0007023	Participants	Sub0721
subset of Brain Genomics Superstruct Project participants	Homo sapiens	NCBITAXON	NCBITaxon:9606	brain	UBERON	UBERON:0000955	adult organism	UBERON	UBERON:0007023	Participants	Sub0722
subset of Brain Genomics Superstruct Project participants	Homo sapiens	NCBITAXON	NCBITaxon:9606	brain	UBERON	UBERON:0000955	adult organism	UBERON	UBERON:0007023	Participants	Sub0723
subset of Brain Genomics Superstruct Project participants	Homo sapiens	NCBITAXON	NCBITaxon:9606	brain	UBERON	UBERON:0000955	adult organism	UBERON	UBERON:0007023	Participants	Sub0724
subset of Brain Genomics Superstruct Project participants	Homo sapiens	NCBITAXON	NCBITaxon:9606	brain	UBERON	UBERON:0000955	adult organism	UBERON	UBERON:0007023	Participants	Sub0725
subset of Brain Genomics Superstruct Project participants	Homo sapiens	NCBITAXON	NCBITaxon:9606	brain	UBERON	UBERON:0000955	adult organism	UBERON	UBERON:0007023	Participants	Sub0726
subset of Brain Genomics Superstruct Project participants	Homo sapiens	NCBITAXON	NCBITaxon:9606	brain	UBERON	UBERON:0000955	adult organism	UBERON	UBERON:0007023	Participants	Sub0727
subset of Brain Genomics Superstruct Project participants	Homo sapiens	NCBITAXON	NCBITaxon:9606	brain	UBERON	UBERON:0000955	adult organism	UBERON	UBERON:0007023	Participants	Sub0728
subset of Brain Genomics Superstruct Project participants	Homo sapiens	NCBITAXON	NCBITaxon:9606	brain	UBERON	UBERON:0000955	adult organism	UBERON	UBERON:0007023	Participants	Sub0729
subset of Brain Genomics Superstruct Project participants	Homo sapiens	NCBITAXON	NCBITaxon:9606	brain	UBERON	UBERON:0000955	adult organism	UBERON	UBERON:0007023	Participants	Sub0730
subset of Brain Genomics Superstruct Project participants	Homo sapiens	NCBITAXON	NCBITaxon:9606	brain	UBERON	UBERON:0000955	adult organism	UBERON	UBERON:0007023	Participants	Sub0731
subset of Brain Genomics Superstruct Project participants	Homo sapiens	NCBITAXON	NCBITaxon:9606	brain	UBERON	UBERON:0000955	adult organism	UBERON	UBERON:0007023	Participants	Sub0732
subset of Brain Genomics Superstruct Project participants	Homo sapiens	NCBITAXON	NCBITaxon:9606	brain	UBERON	UBERON:0000955	adult organism	UBERON	UBERON:0007023	Participants	Sub0733
subset of Brain Genomics Superstruct Project participants	Homo sapiens	NCBITAXON	NCBITaxon:9606	brain	UBERON	UBERON:0000955	adult organism	UBERON	UBERON:0007023	Participants	Sub0734
subset of Brain Genomics Superstruct Project participants	Homo sapiens	NCBITAXON	NCBITaxon:9606	brain	UBERON	UBERON:0000955	adult organism	UBERON	UBERON:0007023	Participants	Sub0735
subset of Brain Genomics Superstruct Project participants	Homo sapiens	NCBITAXON	NCBITaxon:9606	brain	UBERON	UBERON:0000955	adult organism	UBERON	UBERON:0007023	Participants	Sub0736
subset of Brain Genomics Superstruct Project participants	Homo sapiens	NCBITAXON	NCBITaxon:9606	brain	UBERON	UBERON:0000955	adult organism	UBERON	UBERON:0007023	Participants	Sub0737
subset of Brain Genomics Superstruct Project participants	Homo sapiens	NCBITAXON	NCBITaxon:9606	brain	UBERON	UBERON:0000955	adult organism	UBERON	UBERON:0007023	Participants	Sub0738
subset of Brain Genomics Superstruct Project participants	Homo sapiens	NCBITAXON	NCBITaxon:9606	brain	UBERON	UBERON:0000955	adult organism	UBERON	UBERON:0007023	Participants	Sub0739
subset of Brain Genomics Superstruct Project participants	Homo sapiens	NCBITAXON	NCBITaxon:9606	brain	UBERON	UBERON:0000955	adult organism	UBERON	UBERON:0007023	Participants	Sub0740
subset of Brain Genomics Superstruct Project participants	Homo sapiens	NCBITAXON	NCBITaxon:9606	brain	UBERON	UBERON:0000955	adult organism	UBERON	UBERON:0007023	Participants	Sub0741
subset of Brain Genomics Superstruct Project participants	Homo sapiens	NCBITAXON	NCBITaxon:9606	brain	UBERON	UBERON:0000955	adult organism	UBERON	UBERON:0007023	Participants	Sub0742
subset of Brain Genomics Superstruct Project participants	Homo sapiens	NCBITAXON	NCBITaxon:9606	brain	UBERON	UBERON:0000955	adult organism	UBERON	UBERON:0007023	Participants	Sub0743
subset of Brain Genomics Superstruct Project participants	Homo sapiens	NCBITAXON	NCBITaxon:9606	brain	UBERON	UBERON:0000955	adult organism	UBERON	UBERON:0007023	Participants	Sub0744
subset of Brain Genomics Superstruct Project participants	Homo sapiens	NCBITAXON	NCBITaxon:9606	brain	UBERON	UBERON:0000955	adult organism	UBERON	UBERON:0007023	Participants	Sub0745
subset of Brain Genomics Superstruct Project participants	Homo sapiens	NCBITAXON	NCBITaxon:9606	brain	UBERON	UBERON:0000955	adult organism	UBERON	UBERON:0007023	Participants	Sub0746
subset of Brain Genomics Superstruct Project participants	Homo sapiens	NCBITAXON	NCBITaxon:9606	brain	UBERON	UBERON:0000955	adult organism	UBERON	UBERON:0007023	Participants	Sub0747
subset of Brain Genomics Superstruct Project participants	Homo sapiens	NCBITAXON	NCBITaxon:9606	brain	UBERON	UBERON:0000955	adult organism	UBERON	UBERON:0007023	Participants	Sub0748
subset of Brain Genomics Superstruct Project participants	Homo sapiens	NCBITAXON	NCBITaxon:9606	brain	UBERON	UBERON:0000955	adult organism	UBERON	UBERON:0007023	Participants	Sub0749
subset of Brain Genomics Superstruct Project participants	Homo sapiens	NCBITAXON	NCBITaxon:9606	brain	UBERON	UBERON:0000955	adult organism	UBERON	UBERON:0007023	Participants	Sub0750
subset of Brain Genomics Superstruct Project participants	Homo sapiens	NCBITAXON	NCBITaxon:9606	brain	UBERON	UBERON:0000955	adult organism	UBERON	UBERON:0007023	Participants	Sub0751
subset of Brain Genomics Superstruct Project participants	Homo sapiens	NCBITAXON	NCBITaxon:9606	brain	UBERON	UBERON:0000955	adult organism	UBERON	UBERON:0007023	Participants	Sub0752
subset of Brain Genomics Superstruct Project participants	Homo sapiens	NCBITAXON	NCBITaxon:9606	brain	UBERON	UBERON:0000955	adult organism	UBERON	UBERON:0007023	Participants	Sub0753
subset of Brain Genomics Superstruct Project participants	Homo sapiens	NCBITAXON	NCBITaxon:9606	brain	UBERON	UBERON:0000955	adult organism	UBERON	UBERON:0007023	Participants	Sub0754
subset of Brain Genomics Superstruct Project participants	Homo sapiens	NCBITAXON	NCBITaxon:9606	brain	UBERON	UBERON:0000955	adult organism	UBERON	UBERON:0007023	Participants	Sub0755
subset of Brain Genomics Superstruct Project participants	Homo sapiens	NCBITAXON	NCBITaxon:9606	brain	UBERON	UBERON:0000955	adult organism	UBERON	UBERON:0007023	Participants	Sub0756
subset of Brain Genomics Superstruct Project participants	Homo sapiens	NCBITAXON	NCBITaxon:9606	brain	UBERON	UBERON:0000955	adult organism	UBERON	UBERON:0007023	Participants	Sub0757
subset of Brain Genomics Superstruct Project participants	Homo sapiens	NCBITAXON	NCBITaxon:9606	brain	UBERON	UBERON:0000955	adult organism	UBERON	UBERON:0007023	Participants	Sub0758
subset of Brain Genomics Superstruct Project participants	Homo sapiens	NCBITAXON	NCBITaxon:9606	brain	UBERON	UBERON:0000955	adult organism	UBERON	UBERON:0007023	Participants	Sub0759
subset of Brain Genomics Superstruct Project participants	Homo sapiens	NCBITAXON	NCBITaxon:9606	brain	UBERON	UBERON:0000955	adult organism	UBERON	UBERON:0007023	Participants	Sub0760
subset of Brain Genomics Superstruct Project participants	Homo sapiens	NCBITAXON	NCBITaxon:9606	brain	UBERON	UBERON:0000955	adult organism	UBERON	UBERON:0007023	Participants	Sub0761
subset of Brain Genomics Superstruct Project participants	Homo sapiens	NCBITAXON	NCBITaxon:9606	brain	UBERON	UBERON:0000955	adult organism	UBERON	UBERON:0007023	Participants	Sub0762
subset of Brain Genomics Superstruct Project participants	Homo sapiens	NCBITAXON	NCBITaxon:9606	brain	UBERON	UBERON:0000955	adult organism	UBERON	UBERON:0007023	Participants	Sub0763
subset of Brain Genomics Superstruct Project participants	Homo sapiens	NCBITAXON	NCBITaxon:9606	brain	UBERON	UBERON:0000955	adult organism	UBERON	UBERON:0007023	Participants	Sub0764
subset of Brain Genomics Superstruct Project participants	Homo sapiens	NCBITAXON	NCBITaxon:9606	brain	UBERON	UBERON:0000955	adult organism	UBERON	UBERON:0007023	Participants	Sub0765
subset of Brain Genomics Superstruct Project participants	Homo sapiens	NCBITAXON	NCBITaxon:9606	brain	UBERON	UBERON:0000955	adult organism	UBERON	UBERON:0007023	Participants	Sub0766
subset of Brain Genomics Superstruct Project participants	Homo sapiens	NCBITAXON	NCBITaxon:9606	brain	UBERON	UBERON:0000955	adult organism	UBERON	UBERON:0007023	Participants	Sub0767
subset of Brain Genomics Superstruct Project participants	Homo sapiens	NCBITAXON	NCBITaxon:9606	brain	UBERON	UBERON:0000955	adult organism	UBERON	UBERON:0007023	Participants	Sub0768
subset of Brain Genomics Superstruct Project participants	Homo sapiens	NCBITAXON	NCBITaxon:9606	brain	UBERON	UBERON:0000955	adult organism	UBERON	UBERON:0007023	Participants	Sub0769
subset of Brain Genomics Superstruct Project participants	Homo sapiens	NCBITAXON	NCBITaxon:9606	brain	UBERON	UBERON:0000955	adult organism	UBERON	UBERON:0007023	Participants	Sub0770
subset of Brain Genomics Superstruct Project participants	Homo sapiens	NCBITAXON	NCBITaxon:9606	brain	UBERON	UBERON:0000955	adult organism	UBERON	UBERON:0007023	Participants	Sub0771
subset of Brain Genomics Superstruct Project participants	Homo sapiens	NCBITAXON	NCBITaxon:9606	brain	UBERON	UBERON:0000955	adult organism	UBERON	UBERON:0007023	Participants	Sub0772
subset of Brain Genomics Superstruct Project participants	Homo sapiens	NCBITAXON	NCBITaxon:9606	brain	UBERON	UBERON:0000955	adult organism	UBERON	UBERON:0007023	Participants	Sub0773
subset of Brain Genomics Superstruct Project participants	Homo sapiens	NCBITAXON	NCBITaxon:9606	brain	UBERON	UBERON:0000955	adult organism	UBERON	UBERON:0007023	Participants	Sub0774
subset of Brain Genomics Superstruct Project participants	Homo sapiens	NCBITAXON	NCBITaxon:9606	brain	UBERON	UBERON:0000955	adult organism	UBERON	UBERON:0007023	Participants	Sub0775
subset of Brain Genomics Superstruct Project participants	Homo sapiens	NCBITAXON	NCBITaxon:9606	brain	UBERON	UBERON:0000955	adult organism	UBERON	UBERON:0007023	Participants	Sub0776
subset of Brain Genomics Superstruct Project participants	Homo sapiens	NCBITAXON	NCBITaxon:9606	brain	UBERON	UBERON:0000955	adult organism	UBERON	UBERON:0007023	Participants	Sub0777
subset of Brain Genomics Superstruct Project participants	Homo sapiens	NCBITAXON	NCBITaxon:9606	brain	UBERON	UBERON:0000955	adult organism	UBERON	UBERON:0007023	Participants	Sub0778
subset of Brain Genomics Superstruct Project participants	Homo sapiens	NCBITAXON	NCBITaxon:9606	brain	UBERON	UBERON:0000955	adult organism	UBERON	UBERON:0007023	Participants	Sub0779
subset of Brain Genomics Superstruct Project participants	Homo sapiens	NCBITAXON	NCBITaxon:9606	brain	UBERON	UBERON:0000955	adult organism	UBERON	UBERON:0007023	Participants	Sub0780
subset of Brain Genomics Superstruct Project participants	Homo sapiens	NCBITAXON	NCBITaxon:9606	brain	UBERON	UBERON:0000955	adult organism	UBERON	UBERON:0007023	Participants	Sub0781
subset of Brain Genomics Superstruct Project participants	Homo sapiens	NCBITAXON	NCBITaxon:9606	brain	UBERON	UBERON:0000955	adult organism	UBERON	UBERON:0007023	Participants	Sub0782
subset of Brain Genomics Superstruct Project participants	Homo sapiens	NCBITAXON	NCBITaxon:9606	brain	UBERON	UBERON:0000955	adult organism	UBERON	UBERON:0007023	Participants	Sub0783
subset of Brain Genomics Superstruct Project participants	Homo sapiens	NCBITAXON	NCBITaxon:9606	brain	UBERON	UBERON:0000955	adult organism	UBERON	UBERON:0007023	Participants	Sub0784
subset of Brain Genomics Superstruct Project participants	Homo sapiens	NCBITAXON	NCBITaxon:9606	brain	UBERON	UBERON:0000955	adult organism	UBERON	UBERON:0007023	Participants	Sub0785
subset of Brain Genomics Superstruct Project participants	Homo sapiens	NCBITAXON	NCBITaxon:9606	brain	UBERON	UBERON:0000955	adult organism	UBERON	UBERON:0007023	Participants	Sub0786
subset of Brain Genomics Superstruct Project participants	Homo sapiens	NCBITAXON	NCBITaxon:9606	brain	UBERON	UBERON:0000955	adult organism	UBERON	UBERON:0007023	Participants	Sub0787
subset of Brain Genomics Superstruct Project participants	Homo sapiens	NCBITAXON	NCBITaxon:9606	brain	UBERON	UBERON:0000955	adult organism	UBERON	UBERON:0007023	Participants	Sub0788
subset of Brain Genomics Superstruct Project participants	Homo sapiens	NCBITAXON	NCBITaxon:9606	brain	UBERON	UBERON:0000955	adult organism	UBERON	UBERON:0007023	Participants	Sub0789
subset of Brain Genomics Superstruct Project participants	Homo sapiens	NCBITAXON	NCBITaxon:9606	brain	UBERON	UBERON:0000955	adult organism	UBERON	UBERON:0007023	Participants	Sub0790
subset of Brain Genomics Superstruct Project participants	Homo sapiens	NCBITAXON	NCBITaxon:9606	brain	UBERON	UBERON:0000955	adult organism	UBERON	UBERON:0007023	Participants	Sub0791
subset of Brain Genomics Superstruct Project participants	Homo sapiens	NCBITAXON	NCBITaxon:9606	brain	UBERON	UBERON:0000955	adult organism	UBERON	UBERON:0007023	Participants	Sub0792
subset of Brain Genomics Superstruct Project participants	Homo sapiens	NCBITAXON	NCBITaxon:9606	brain	UBERON	UBERON:0000955	adult organism	UBERON	UBERON:0007023	Participants	Sub0793
subset of Brain Genomics Superstruct Project participants	Homo sapiens	NCBITAXON	NCBITaxon:9606	brain	UBERON	UBERON:0000955	adult organism	UBERON	UBERON:0007023	Participants	Sub0794
subset of Brain Genomics Superstruct Project participants	Homo sapiens	NCBITAXON	NCBITaxon:9606	brain	UBERON	UBERON:0000955	adult organism	UBERON	UBERON:0007023	Participants	Sub0795
subset of Brain Genomics Superstruct Project participants	Homo sapiens	NCBITAXON	NCBITaxon:9606	brain	UBERON	UBERON:0000955	adult organism	UBERON	UBERON:0007023	Participants	Sub0796
subset of Brain Genomics Superstruct Project participants	Homo sapiens	NCBITAXON	NCBITaxon:9606	brain	UBERON	UBERON:0000955	adult organism	UBERON	UBERON:0007023	Participants	Sub0797
subset of Brain Genomics Superstruct Project participants	Homo sapiens	NCBITAXON	NCBITaxon:9606	brain	UBERON	UBERON:0000955	adult organism	UBERON	UBERON:0007023	Participants	Sub0798
subset of Brain Genomics Superstruct Project participants	Homo sapiens	NCBITAXON	NCBITaxon:9606	brain	UBERON	UBERON:0000955	adult organism	UBERON	UBERON:0007023	Participants	Sub0799
subset of Brain Genomics Superstruct Project participants	Homo sapiens	NCBITAXON	NCBITaxon:9606	brain	UBERON	UBERON:0000955	adult organism	UBERON	UBERON:0007023	Participants	Sub0800
subset of Brain Genomics Superstruct Project participants	Homo sapiens	NCBITAXON	NCBITaxon:9606	brain	UBERON	UBERON:0000955	adult organism	UBERON	UBERON:0007023	Participants	Sub0801
subset of Brain Genomics Superstruct Project participants	Homo sapiens	NCBITAXON	NCBITaxon:9606	brain	UBERON	UBERON:0000955	adult organism	UBERON	UBERON:0007023	Participants	Sub0802
subset of Brain Genomics Superstruct Project participants	Homo sapiens	NCBITAXON	NCBITaxon:9606	brain	UBERON	UBERON:0000955	adult organism	UBERON	UBERON:0007023	Participants	Sub0803
subset of Brain Genomics Superstruct Project participants	Homo sapiens	NCBITAXON	NCBITaxon:9606	brain	UBERON	UBERON:0000955	adult organism	UBERON	UBERON:0007023	Participants	Sub0804
subset of Brain Genomics Superstruct Project participants	Homo sapiens	NCBITAXON	NCBITaxon:9606	brain	UBERON	UBERON:0000955	adult organism	UBERON	UBERON:0007023	Participants	Sub0805
subset of Brain Genomics Superstruct Project participants	Homo sapiens	NCBITAXON	NCBITaxon:9606	brain	UBERON	UBERON:0000955	adult organism	UBERON	UBERON:0007023	Participants	Sub0806
subset of Brain Genomics Superstruct Project participants	Homo sapiens	NCBITAXON	NCBITaxon:9606	brain	UBERON	UBERON:0000955	adult organism	UBERON	UBERON:0007023	Participants	Sub0807
subset of Brain Genomics Superstruct Project participants	Homo sapiens	NCBITAXON	NCBITaxon:9606	brain	UBERON	UBERON:0000955	adult organism	UBERON	UBERON:0007023	Participants	Sub0808
subset of Brain Genomics Superstruct Project participants	Homo sapiens	NCBITAXON	NCBITaxon:9606	brain	UBERON	UBERON:0000955	adult organism	UBERON	UBERON:0007023	Participants	Sub0809
subset of Brain Genomics Superstruct Project participants	Homo sapiens	NCBITAXON	NCBITaxon:9606	brain	UBERON	UBERON:0000955	adult organism	UBERON	UBERON:0007023	Participants	Sub0810
subset of Brain Genomics Superstruct Project participants	Homo sapiens	NCBITAXON	NCBITaxon:9606	brain	UBERON	UBERON:0000955	adult organism	UBERON	UBERON:0007023	Participants	Sub0811
subset of Brain Genomics Superstruct Project participants	Homo sapiens	NCBITAXON	NCBITaxon:9606	brain	UBERON	UBERON:0000955	adult organism	UBERON	UBERON:0007023	Participants	Sub0812
subset of Brain Genomics Superstruct Project participants	Homo sapiens	NCBITAXON	NCBITaxon:9606	brain	UBERON	UBERON:0000955	adult organism	UBERON	UBERON:0007023	Participants	Sub0813
subset of Brain Genomics Superstruct Project participants	Homo sapiens	NCBITAXON	NCBITaxon:9606	brain	UBERON	UBERON:0000955	adult organism	UBERON	UBERON:0007023	Participants	Sub0814
subset of Brain Genomics Superstruct Project participants	Homo sapiens	NCBITAXON	NCBITaxon:9606	brain	UBERON	UBERON:0000955	adult organism	UBERON	UBERON:0007023	Participants	Sub0815
subset of Brain Genomics Superstruct Project participants	Homo sapiens	NCBITAXON	NCBITaxon:9606	brain	UBERON	UBERON:0000955	adult organism	UBERON	UBERON:0007023	Participants	Sub0816
subset of Brain Genomics Superstruct Project participants	Homo sapiens	NCBITAXON	NCBITaxon:9606	brain	UBERON	UBERON:0000955	adult organism	UBERON	UBERON:0007023	Participants	Sub0817
subset of Brain Genomics Superstruct Project participants	Homo sapiens	NCBITAXON	NCBITaxon:9606	brain	UBERON	UBERON:0000955	adult organism	UBERON	UBERON:0007023	Participants	Sub0818
subset of Brain Genomics Superstruct Project participants	Homo sapiens	NCBITAXON	NCBITaxon:9606	brain	UBERON	UBERON:0000955	adult organism	UBERON	UBERON:0007023	Participants	Sub0819
subset of Brain Genomics Superstruct Project participants	Homo sapiens	NCBITAXON	NCBITaxon:9606	brain	UBERON	UBERON:0000955	adult organism	UBERON	UBERON:0007023	Participants	Sub0820
subset of Brain Genomics Superstruct Project participants	Homo sapiens	NCBITAXON	NCBITaxon:9606	brain	UBERON	UBERON:0000955	adult organism	UBERON	UBERON:0007023	Participants	Sub0821
subset of Brain Genomics Superstruct Project participants	Homo sapiens	NCBITAXON	NCBITaxon:9606	brain	UBERON	UBERON:0000955	adult organism	UBERON	UBERON:0007023	Participants	Sub0822
subset of Brain Genomics Superstruct Project participants	Homo sapiens	NCBITAXON	NCBITaxon:9606	brain	UBERON	UBERON:0000955	adult organism	UBERON	UBERON:0007023	Participants	Sub0823
subset of Brain Genomics Superstruct Project participants	Homo sapiens	NCBITAXON	NCBITaxon:9606	brain	UBERON	UBERON:0000955	adult organism	UBERON	UBERON:0007023	Participants	Sub0824
subset of Brain Genomics Superstruct Project participants	Homo sapiens	NCBITAXON	NCBITaxon:9606	brain	UBERON	UBERON:0000955	adult organism	UBERON	UBERON:0007023	Participants	Sub0825
subset of Brain Genomics Superstruct Project participants	Homo sapiens	NCBITAXON	NCBITaxon:9606	brain	UBERON	UBERON:0000955	adult organism	UBERON	UBERON:0007023	Participants	Sub0826
subset of Brain Genomics Superstruct Project participants	Homo sapiens	NCBITAXON	NCBITaxon:9606	brain	UBERON	UBERON:0000955	adult organism	UBERON	UBERON:0007023	Participants	Sub0827
subset of Brain Genomics Superstruct Project participants	Homo sapiens	NCBITAXON	NCBITaxon:9606	brain	UBERON	UBERON:0000955	adult organism	UBERON	UBERON:0007023	Participants	Sub0828
subset of Brain Genomics Superstruct Project participants	Homo sapiens	NCBITAXON	NCBITaxon:9606	brain	UBERON	UBERON:0000955	adult organism	UBERON	UBERON:0007023	Participants	Sub0829
subset of Brain Genomics Superstruct Project participants	Homo sapiens	NCBITAXON	NCBITaxon:9606	brain	UBERON	UBERON:0000955	adult organism	UBERON	UBERON:0007023	Participants	Sub0830
subset of Brain Genomics Superstruct Project participants	Homo sapiens	NCBITAXON	NCBITaxon:9606	brain	UBERON	UBERON:0000955	adult organism	UBERON	UBERON:0007023	Participants	Sub0831
subset of Brain Genomics Superstruct Project participants	Homo sapiens	NCBITAXON	NCBITaxon:9606	brain	UBERON	UBERON:0000955	adult organism	UBERON	UBERON:0007023	Participants	Sub0832
subset of Brain Genomics Superstruct Project participants	Homo sapiens	NCBITAXON	NCBITaxon:9606	brain	UBERON	UBERON:0000955	adult organism	UBERON	UBERON:0007023	Participants	Sub0833
subset of Brain Genomics Superstruct Project participants	Homo sapiens	NCBITAXON	NCBITaxon:9606	brain	UBERON	UBERON:0000955	adult organism	UBERON	UBERON:0007023	Participants	Sub0834
subset of Brain Genomics Superstruct Project participants	Homo sapiens	NCBITAXON	NCBITaxon:9606	brain	UBERON	UBERON:0000955	adult organism	UBERON	UBERON:0007023	Participants	Sub0835
subset of Brain Genomics Superstruct Project participants	Homo sapiens	NCBITAXON	NCBITaxon:9606	brain	UBERON	UBERON:0000955	adult organism	UBERON	UBERON:0007023	Participants	Sub0836
subset of Brain Genomics Superstruct Project participants	Homo sapiens	NCBITAXON	NCBITaxon:9606	brain	UBERON	UBERON:0000955	adult organism	UBERON	UBERON:0007023	Participants	Sub0837
subset of Brain Genomics Superstruct Project participants	Homo sapiens	NCBITAXON	NCBITaxon:9606	brain	UBERON	UBERON:0000955	adult organism	UBERON	UBERON:0007023	Participants	Sub0838
subset of Brain Genomics Superstruct Project participants	Homo sapiens	NCBITAXON	NCBITaxon:9606	brain	UBERON	UBERON:0000955	adult organism	UBERON	UBERON:0007023	Participants	Sub0839
subset of Brain Genomics Superstruct Project participants	Homo sapiens	NCBITAXON	NCBITaxon:9606	brain	UBERON	UBERON:0000955	adult organism	UBERON	UBERON:0007023	Participants	Sub0840
subset of Brain Genomics Superstruct Project participants	Homo sapiens	NCBITAXON	NCBITaxon:9606	brain	UBERON	UBERON:0000955	adult organism	UBERON	UBERON:0007023	Participants	Sub0841
subset of Brain Genomics Superstruct Project participants	Homo sapiens	NCBITAXON	NCBITaxon:9606	brain	UBERON	UBERON:0000955	adult organism	UBERON	UBERON:0007023	Participants	Sub0842
subset of Brain Genomics Superstruct Project participants	Homo sapiens	NCBITAXON	NCBITaxon:9606	brain	UBERON	UBERON:0000955	adult organism	UBERON	UBERON:0007023	Participants	Sub0843
subset of Brain Genomics Superstruct Project participants	Homo sapiens	NCBITAXON	NCBITaxon:9606	brain	UBERON	UBERON:0000955	adult organism	UBERON	UBERON:0007023	Participants	Sub0844
subset of Brain Genomics Superstruct Project participants	Homo sapiens	NCBITAXON	NCBITaxon:9606	brain	UBERON	UBERON:0000955	adult organism	UBERON	UBERON:0007023	Participants	Sub0845
subset of Brain Genomics Superstruct Project participants	Homo sapiens	NCBITAXON	NCBITaxon:9606	brain	UBERON	UBERON:0000955	adult organism	UBERON	UBERON:0007023	Participants	Sub0846
subset of Brain Genomics Superstruct Project participants	Homo sapiens	NCBITAXON	NCBITaxon:9606	brain	UBERON	UBERON:0000955	adult organism	UBERON	UBERON:0007023	Participants	Sub0847
subset of Brain Genomics Superstruct Project participants	Homo sapiens	NCBITAXON	NCBITaxon:9606	brain	UBERON	UBERON:0000955	adult organism	UBERON	UBERON:0007023	Participants	Sub0848
subset of Brain Genomics Superstruct Project participants	Homo sapiens	NCBITAXON	NCBITaxon:9606	brain	UBERON	UBERON:0000955	adult organism	UBERON	UBERON:0007023	Participants	Sub0849
subset of Brain Genomics Superstruct Project participants	Homo sapiens	NCBITAXON	NCBITaxon:9606	brain	UBERON	UBERON:0000955	adult organism	UBERON	UBERON:0007023	Participants	Sub0850
subset of Brain Genomics Superstruct Project participants	Homo sapiens	NCBITAXON	NCBITaxon:9606	brain	UBERON	UBERON:0000955	adult organism	UBERON	UBERON:0007023	Participants	Sub0851
subset of Brain Genomics Superstruct Project participants	Homo sapiens	NCBITAXON	NCBITaxon:9606	brain	UBERON	UBERON:0000955	adult organism	UBERON	UBERON:0007023	Participants	Sub0852
subset of Brain Genomics Superstruct Project participants	Homo sapiens	NCBITAXON	NCBITaxon:9606	brain	UBERON	UBERON:0000955	adult organism	UBERON	UBERON:0007023	Participants	Sub0853
subset of Brain Genomics Superstruct Project participants	Homo sapiens	NCBITAXON	NCBITaxon:9606	brain	UBERON	UBERON:0000955	adult organism	UBERON	UBERON:0007023	Participants	Sub0854
subset of Brain Genomics Superstruct Project participants	Homo sapiens	NCBITAXON	NCBITaxon:9606	brain	UBERON	UBERON:0000955	adult organism	UBERON	UBERON:0007023	Participants	Sub0855
subset of Brain Genomics Superstruct Project participants	Homo sapiens	NCBITAXON	NCBITaxon:9606	brain	UBERON	UBERON:0000955	adult organism	UBERON	UBERON:0007023	Participants	Sub0856
subset of Brain Genomics Superstruct Project participants	Homo sapiens	NCBITAXON	NCBITaxon:9606	brain	UBERON	UBERON:0000955	adult organism	UBERON	UBERON:0007023	Participants	Sub0857
subset of Brain Genomics Superstruct Project participants	Homo sapiens	NCBITAXON	NCBITaxon:9606	brain	UBERON	UBERON:0000955	adult organism	UBERON	UBERON:0007023	Participants	Sub0858
subset of Brain Genomics Superstruct Project participants	Homo sapiens	NCBITAXON	NCBITaxon:9606	brain	UBERON	UBERON:0000955	adult organism	UBERON	UBERON:0007023	Participants	Sub0859
subset of Brain Genomics Superstruct Project participants	Homo sapiens	NCBITAXON	NCBITaxon:9606	brain	UBERON	UBERON:0000955	adult organism	UBERON	UBERON:0007023	Participants	Sub0860
subset of Brain Genomics Superstruct Project participants	Homo sapiens	NCBITAXON	NCBITaxon:9606	brain	UBERON	UBERON:0000955	adult organism	UBERON	UBERON:0007023	Participants	Sub0861
subset of Brain Genomics Superstruct Project participants	Homo sapiens	NCBITAXON	NCBITaxon:9606	brain	UBERON	UBERON:0000955	adult organism	UBERON	UBERON:0007023	Participants	Sub0862
subset of Brain Genomics Superstruct Project participants	Homo sapiens	NCBITAXON	NCBITaxon:9606	brain	UBERON	UBERON:0000955	adult organism	UBERON	UBERON:0007023	Participants	Sub0863
subset of Brain Genomics Superstruct Project participants	Homo sapiens	NCBITAXON	NCBITaxon:9606	brain	UBERON	UBERON:0000955	adult organism	UBERON	UBERON:0007023	Participants	Sub0864
subset of Brain Genomics Superstruct Project participants	Homo sapiens	NCBITAXON	NCBITaxon:9606	brain	UBERON	UBERON:0000955	adult organism	UBERON	UBERON:0007023	Participants	Sub0865
subset of Brain Genomics Superstruct Project participants	Homo sapiens	NCBITAXON	NCBITaxon:9606	brain	UBERON	UBERON:0000955	adult organism	UBERON	UBERON:0007023	Participants	Sub0866
subset of Brain Genomics Superstruct Project participants	Homo sapiens	NCBITAXON	NCBITaxon:9606	brain	UBERON	UBERON:0000955	adult organism	UBERON	UBERON:0007023	Participants	Sub0867
subset of Brain Genomics Superstruct Project participants	Homo sapiens	NCBITAXON	NCBITaxon:9606	brain	UBERON	UBERON:0000955	adult organism	UBERON	UBERON:0007023	Participants	Sub0868
subset of Brain Genomics Superstruct Project participants	Homo sapiens	NCBITAXON	NCBITaxon:9606	brain	UBERON	UBERON:0000955	adult organism	UBERON	UBERON:0007023	Participants	Sub0869
subset of Brain Genomics Superstruct Project participants	Homo sapiens	NCBITAXON	NCBITaxon:9606	brain	UBERON	UBERON:0000955	adult organism	UBERON	UBERON:0007023	Participants	Sub0870
subset of Brain Genomics Superstruct Project participants	Homo sapiens	NCBITAXON	NCBITaxon:9606	brain	UBERON	UBERON:0000955	adult organism	UBERON	UBERON:0007023	Participants	Sub0871
subset of Brain Genomics Superstruct Project participants	Homo sapiens	NCBITAXON	NCBITaxon:9606	brain	UBERON	UBERON:0000955	adult organism	UBERON	UBERON:0007023	Participants	Sub0872
subset of Brain Genomics Superstruct Project participants	Homo sapiens	NCBITAXON	NCBITaxon:9606	brain	UBERON	UBERON:0000955	adult organism	UBERON	UBERON:0007023	Participants	Sub0873
subset of Brain Genomics Superstruct Project participants	Homo sapiens	NCBITAXON	NCBITaxon:9606	brain	UBERON	UBERON:0000955	adult organism	UBERON	UBERON:0007023	Participants	Sub0874
subset of Brain Genomics Superstruct Project participants	Homo sapiens	NCBITAXON	NCBITaxon:9606	brain	UBERON	UBERON:0000955	adult organism	UBERON	UBERON:0007023	Participants	Sub0875
subset of Brain Genomics Superstruct Project participants	Homo sapiens	NCBITAXON	NCBITaxon:9606	brain	UBERON	UBERON:0000955	adult organism	UBERON	UBERON:0007023	Participants	Sub0876
subset of Brain Genomics Superstruct Project participants	Homo sapiens	NCBITAXON	NCBITaxon:9606	brain	UBERON	UBERON:0000955	adult organism	UBERON	UBERON:0007023	Participants	Sub0877
subset of Brain Genomics Superstruct Project participants	Homo sapiens	NCBITAXON	NCBITaxon:9606	brain	UBERON	UBERON:0000955	adult organism	UBERON	UBERON:0007023	Participants	Sub0878
subset of Brain Genomics Superstruct Project participants	Homo sapiens	NCBITAXON	NCBITaxon:9606	brain	UBERON	UBERON:0000955	adult organism	UBERON	UBERON:0007023	Participants	Sub0879
subset of Brain Genomics Superstruct Project participants	Homo sapiens	NCBITAXON	NCBITaxon:9606	brain	UBERON	UBERON:0000955	adult organism	UBERON	UBERON:0007023	Participants	Sub0880
subset of Brain Genomics Superstruct Project participants	Homo sapiens	NCBITAXON	NCBITaxon:9606	brain	UBERON	UBERON:0000955	adult organism	UBERON	UBERON:0007023	Participants	Sub0881
subset of Brain Genomics Superstruct Project participants	Homo sapiens	NCBITAXON	NCBITaxon:9606	brain	UBERON	UBERON:0000955	adult organism	UBERON	UBERON:0007023	Participants	Sub0882
subset of Brain Genomics Superstruct Project participants	Homo sapiens	NCBITAXON	NCBITaxon:9606	brain	UBERON	UBERON:0000955	adult organism	UBERON	UBERON:0007023	Participants	Sub0883
subset of Brain Genomics Superstruct Project participants	Homo sapiens	NCBITAXON	NCBITaxon:9606	brain	UBERON	UBERON:0000955	adult organism	UBERON	UBERON:0007023	Participants	Sub0884
subset of Brain Genomics Superstruct Project participants	Homo sapiens	NCBITAXON	NCBITaxon:9606	brain	UBERON	UBERON:0000955	adult organism	UBERON	UBERON:0007023	Participants	Sub0885
subset of Brain Genomics Superstruct Project participants	Homo sapiens	NCBITAXON	NCBITaxon:9606	brain	UBERON	UBERON:0000955	adult organism	UBERON	UBERON:0007023	Participants	Sub0886
subset of Brain Genomics Superstruct Project participants	Homo sapiens	NCBITAXON	NCBITaxon:9606	brain	UBERON	UBERON:0000955	adult organism	UBERON	UBERON:0007023	Participants	Sub0887
subset of Brain Genomics Superstruct Project participants	Homo sapiens	NCBITAXON	NCBITaxon:9606	brain	UBERON	UBERON:0000955	adult organism	UBERON	UBERON:0007023	Participants	Sub0888
subset of Brain Genomics Superstruct Project participants	Homo sapiens	NCBITAXON	NCBITaxon:9606	brain	UBERON	UBERON:0000955	adult organism	UBERON	UBERON:0007023	Participants	Sub0889
subset of Brain Genomics Superstruct Project participants	Homo sapiens	NCBITAXON	NCBITaxon:9606	brain	UBERON	UBERON:0000955	adult organism	UBERON	UBERON:0007023	Participants	Sub0890
subset of Brain Genomics Superstruct Project participants	Homo sapiens	NCBITAXON	NCBITaxon:9606	brain	UBERON	UBERON:0000955	adult organism	UBERON	UBERON:0007023	Participants	Sub0891
subset of Brain Genomics Superstruct Project participants	Homo sapiens	NCBITAXON	NCBITaxon:9606	brain	UBERON	UBERON:0000955	adult organism	UBERON	UBERON:0007023	Participants	Sub0892
subset of Brain Genomics Superstruct Project participants	Homo sapiens	NCBITAXON	NCBITaxon:9606	brain	UBERON	UBERON:0000955	adult organism	UBERON	UBERON:0007023	Participants	Sub0893
subset of Brain Genomics Superstruct Project participants	Homo sapiens	NCBITAXON	NCBITaxon:9606	brain	UBERON	UBERON:0000955	adult organism	UBERON	UBERON:0007023	Participants	Sub0894
subset of Brain Genomics Superstruct Project participants	Homo sapiens	NCBITAXON	NCBITaxon:9606	brain	UBERON	UBERON:0000955	adult organism	UBERON	UBERON:0007023	Participants	Sub0895
subset of Brain Genomics Superstruct Project participants	Homo sapiens	NCBITAXON	NCBITaxon:9606	brain	UBERON	UBERON:0000955	adult organism	UBERON	UBERON:0007023	Participants	Sub0896
subset of Brain Genomics Superstruct Project participants	Homo sapiens	NCBITAXON	NCBITaxon:9606	brain	UBERON	UBERON:0000955	adult organism	UBERON	UBERON:0007023	Participants	Sub0897
subset of Brain Genomics Superstruct Project participants	Homo sapiens	NCBITAXON	NCBITaxon:9606	brain	UBERON	UBERON:0000955	adult organism	UBERON	UBERON:0007023	Participants	Sub0898
subset of Brain Genomics Superstruct Project participants	Homo sapiens	NCBITAXON	NCBITaxon:9606	brain	UBERON	UBERON:0000955	adult organism	UBERON	UBERON:0007023	Participants	Sub0899
subset of Brain Genomics Superstruct Project participants	Homo sapiens	NCBITAXON	NCBITaxon:9606	brain	UBERON	UBERON:0000955	adult organism	UBERON	UBERON:0007023	Participants	Sub0900
subset of Brain Genomics Superstruct Project participants	Homo sapiens	NCBITAXON	NCBITaxon:9606	brain	UBERON	UBERON:0000955	adult organism	UBERON	UBERON:0007023	Participants	Sub0901
subset of Brain Genomics Superstruct Project participants	Homo sapiens	NCBITAXON	NCBITaxon:9606	brain	UBERON	UBERON:0000955	adult organism	UBERON	UBERON:0007023	Participants	Sub0902
subset of Brain Genomics Superstruct Project participants	Homo sapiens	NCBITAXON	NCBITaxon:9606	brain	UBERON	UBERON:0000955	adult organism	UBERON	UBERON:0007023	Participants	Sub0903
subset of Brain Genomics Superstruct Project participants	Homo sapiens	NCBITAXON	NCBITaxon:9606	brain	UBERON	UBERON:0000955	adult organism	UBERON	UBERON:0007023	Participants	Sub0904
subset of Brain Genomics Superstruct Project participants	Homo sapiens	NCBITAXON	NCBITaxon:9606	brain	UBERON	UBERON:0000955	adult organism	UBERON	UBERON:0007023	Participants	Sub0905
subset of Brain Genomics Superstruct Project participants	Homo sapiens	NCBITAXON	NCBITaxon:9606	brain	UBERON	UBERON:0000955	adult organism	UBERON	UBERON:0007023	Participants	Sub0906
subset of Brain Genomics Superstruct Project participants	Homo sapiens	NCBITAXON	NCBITaxon:9606	brain	UBERON	UBERON:0000955	adult organism	UBERON	UBERON:0007023	Participants	Sub0907
subset of Brain Genomics Superstruct Project participants	Homo sapiens	NCBITAXON	NCBITaxon:9606	brain	UBERON	UBERON:0000955	adult organism	UBERON	UBERON:0007023	Participants	Sub0908
subset of Brain Genomics Superstruct Project participants	Homo sapiens	NCBITAXON	NCBITaxon:9606	brain	UBERON	UBERON:0000955	adult organism	UBERON	UBERON:0007023	Participants	Sub0909
subset of Brain Genomics Superstruct Project participants	Homo sapiens	NCBITAXON	NCBITaxon:9606	brain	UBERON	UBERON:0000955	adult organism	UBERON	UBERON:0007023	Participants	Sub0910
subset of Brain Genomics Superstruct Project participants	Homo sapiens	NCBITAXON	NCBITaxon:9606	brain	UBERON	UBERON:0000955	adult organism	UBERON	UBERON:0007023	Participants	Sub0911
subset of Brain Genomics Superstruct Project participants	Homo sapiens	NCBITAXON	NCBITaxon:9606	brain	UBERON	UBERON:0000955	adult organism	UBERON	UBERON:0007023	Participants	Sub0912
subset of Brain Genomics Superstruct Project participants	Homo sapiens	NCBITAXON	NCBITaxon:9606	brain	UBERON	UBERON:0000955	adult organism	UBERON	UBERON:0007023	Participants	Sub0913
subset of Brain Genomics Superstruct Project participants	Homo sapiens	NCBITAXON	NCBITaxon:9606	brain	UBERON	UBERON:0000955	adult organism	UBERON	UBERON:0007023	Participants	Sub0914
subset of Brain Genomics Superstruct Project participants	Homo sapiens	NCBITAXON	NCBITaxon:9606	brain	UBERON	UBERON:0000955	adult organism	UBERON	UBERON:0007023	Participants	Sub0915
subset of Brain Genomics Superstruct Project participants	Homo sapiens	NCBITAXON	NCBITaxon:9606	brain	UBERON	UBERON:0000955	adult organism	UBERON	UBERON:0007023	Participants	Sub0916
subset of Brain Genomics Superstruct Project participants	Homo sapiens	NCBITAXON	NCBITaxon:9606	brain	UBERON	UBERON:0000955	adult organism	UBERON	UBERON:0007023	Participants	Sub0917
subset of Brain Genomics Superstruct Project participants	Homo sapiens	NCBITAXON	NCBITaxon:9606	brain	UBERON	UBERON:0000955	adult organism	UBERON	UBERON:0007023	Participants	Sub0918
subset of Brain Genomics Superstruct Project participants	Homo sapiens	NCBITAXON	NCBITaxon:9606	brain	UBERON	UBERON:0000955	adult organism	UBERON	UBERON:0007023	Participants	Sub0919
subset of Brain Genomics Superstruct Project participants	Homo sapiens	NCBITAXON	NCBITaxon:9606	brain	UBERON	UBERON:0000955	adult organism	UBERON	UBERON:0007023	Participants	Sub0920
subset of Brain Genomics Superstruct Project participants	Homo sapiens	NCBITAXON	NCBITaxon:9606	brain	UBERON	UBERON:0000955	adult organism	UBERON	UBERON:0007023	Participants	Sub0921
subset of Brain Genomics Superstruct Project participants	Homo sapiens	NCBITAXON	NCBITaxon:9606	brain	UBERON	UBERON:0000955	adult organism	UBERON	UBERON:0007023	Participants	Sub0922
subset of Brain Genomics Superstruct Project participants	Homo sapiens	NCBITAXON	NCBITaxon:9606	brain	UBERON	UBERON:0000955	adult organism	UBERON	UBERON:0007023	Participants	Sub0923
subset of Brain Genomics Superstruct Project participants	Homo sapiens	NCBITAXON	NCBITaxon:9606	brain	UBERON	UBERON:0000955	adult organism	UBERON	UBERON:0007023	Participants	Sub0924
subset of Brain Genomics Superstruct Project participants	Homo sapiens	NCBITAXON	NCBITaxon:9606	brain	UBERON	UBERON:0000955	adult organism	UBERON	UBERON:0007023	Participants	Sub0925
subset of Brain Genomics Superstruct Project participants	Homo sapiens	NCBITAXON	NCBITaxon:9606	brain	UBERON	UBERON:0000955	adult organism	UBERON	UBERON:0007023	Participants	Sub0926
subset of Brain Genomics Superstruct Project participants	Homo sapiens	NCBITAXON	NCBITaxon:9606	brain	UBERON	UBERON:0000955	adult organism	UBERON	UBERON:0007023	Participants	Sub0927
subset of Brain Genomics Superstruct Project participants	Homo sapiens	NCBITAXON	NCBITaxon:9606	brain	UBERON	UBERON:0000955	adult organism	UBERON	UBERON:0007023	Participants	Sub0928
subset of Brain Genomics Superstruct Project participants	Homo sapiens	NCBITAXON	NCBITaxon:9606	brain	UBERON	UBERON:0000955	adult organism	UBERON	UBERON:0007023	Participants	Sub0929
subset of Brain Genomics Superstruct Project participants	Homo sapiens	NCBITAXON	NCBITaxon:9606	brain	UBERON	UBERON:0000955	adult organism	UBERON	UBERON:0007023	Participants	Sub0930
subset of Brain Genomics Superstruct Project participants	Homo sapiens	NCBITAXON	NCBITaxon:9606	brain	UBERON	UBERON:0000955	adult organism	UBERON	UBERON:0007023	Participants	Sub0931
subset of Brain Genomics Superstruct Project participants	Homo sapiens	NCBITAXON	NCBITaxon:9606	brain	UBERON	UBERON:0000955	adult organism	UBERON	UBERON:0007023	Participants	Sub0932
subset of Brain Genomics Superstruct Project participants	Homo sapiens	NCBITAXON	NCBITaxon:9606	brain	UBERON	UBERON:0000955	adult organism	UBERON	UBERON:0007023	Participants	Sub0933
subset of Brain Genomics Superstruct Project participants	Homo sapiens	NCBITAXON	NCBITaxon:9606	brain	UBERON	UBERON:0000955	adult organism	UBERON	UBERON:0007023	Participants	Sub0934
subset of Brain Genomics Superstruct Project participants	Homo sapiens	NCBITAXON	NCBITaxon:9606	brain	UBERON	UBERON:0000955	adult organism	UBERON	UBERON:0007023	Participants	Sub0935
subset of Brain Genomics Superstruct Project participants	Homo sapiens	NCBITAXON	NCBITaxon:9606	brain	UBERON	UBERON:0000955	adult organism	UBERON	UBERON:0007023	Participants	Sub0936
subset of Brain Genomics Superstruct Project participants	Homo sapiens	NCBITAXON	NCBITaxon:9606	brain	UBERON	UBERON:0000955	adult organism	UBERON	UBERON:0007023	Participants	Sub0937
subset of Brain Genomics Superstruct Project participants	Homo sapiens	NCBITAXON	NCBITaxon:9606	brain	UBERON	UBERON:0000955	adult organism	UBERON	UBERON:0007023	Participants	Sub0938
subset of Brain Genomics Superstruct Project participants	Homo sapiens	NCBITAXON	NCBITaxon:9606	brain	UBERON	UBERON:0000955	adult organism	UBERON	UBERON:0007023	Participants	Sub0939
subset of Brain Genomics Superstruct Project participants	Homo sapiens	NCBITAXON	NCBITaxon:9606	brain	UBERON	UBERON:0000955	adult organism	UBERON	UBERON:0007023	Participants	Sub0940
subset of Brain Genomics Superstruct Project participants	Homo sapiens	NCBITAXON	NCBITaxon:9606	brain	UBERON	UBERON:0000955	adult organism	UBERON	UBERON:0007023	Participants	Sub0941
subset of Brain Genomics Superstruct Project participants	Homo sapiens	NCBITAXON	NCBITaxon:9606	brain	UBERON	UBERON:0000955	adult organism	UBERON	UBERON:0007023	Participants	Sub0942
subset of Brain Genomics Superstruct Project participants	Homo sapiens	NCBITAXON	NCBITaxon:9606	brain	UBERON	UBERON:0000955	adult organism	UBERON	UBERON:0007023	Participants	Sub0943
subset of Brain Genomics Superstruct Project participants	Homo sapiens	NCBITAXON	NCBITaxon:9606	brain	UBERON	UBERON:0000955	adult organism	UBERON	UBERON:0007023	Participants	Sub0944
subset of Brain Genomics Superstruct Project participants	Homo sapiens	NCBITAXON	NCBITaxon:9606	brain	UBERON	UBERON:0000955	adult organism	UBERON	UBERON:0007023	Participants	Sub0945
subset of Brain Genomics Superstruct Project participants	Homo sapiens	NCBITAXON	NCBITaxon:9606	brain	UBERON	UBERON:0000955	adult organism	UBERON	UBERON:0007023	Participants	Sub0946
subset of Brain Genomics Superstruct Project participants	Homo sapiens	NCBITAXON	NCBITaxon:9606	brain	UBERON	UBERON:0000955	adult organism	UBERON	UBERON:0007023	Participants	Sub0947
subset of Brain Genomics Superstruct Project participants	Homo sapiens	NCBITAXON	NCBITaxon:9606	brain	UBERON	UBERON:0000955	adult organism	UBERON	UBERON:0007023	Participants	Sub0948
subset of Brain Genomics Superstruct Project participants	Homo sapiens	NCBITAXON	NCBITaxon:9606	brain	UBERON	UBERON:0000955	adult organism	UBERON	UBERON:0007023	Participants	Sub0949
subset of Brain Genomics Superstruct Project participants	Homo sapiens	NCBITAXON	NCBITaxon:9606	brain	UBERON	UBERON:0000955	adult organism	UBERON	UBERON:0007023	Participants	Sub0950
subset of Brain Genomics Superstruct Project participants	Homo sapiens	NCBITAXON	NCBITaxon:9606	brain	UBERON	UBERON:0000955	adult organism	UBERON	UBERON:0007023	Participants	Sub0951
subset of Brain Genomics Superstruct Project participants	Homo sapiens	NCBITAXON	NCBITaxon:9606	brain	UBERON	UBERON:0000955	adult organism	UBERON	UBERON:0007023	Participants	Sub0952
subset of Brain Genomics Superstruct Project participants	Homo sapiens	NCBITAXON	NCBITaxon:9606	brain	UBERON	UBERON:0000955	adult organism	UBERON	UBERON:0007023	Participants	Sub0953
subset of Brain Genomics Superstruct Project participants	Homo sapiens	NCBITAXON	NCBITaxon:9606	brain	UBERON	UBERON:0000955	adult organism	UBERON	UBERON:0007023	Participants	Sub0954
subset of Brain Genomics Superstruct Project participants	Homo sapiens	NCBITAXON	NCBITaxon:9606	brain	UBERON	UBERON:0000955	adult organism	UBERON	UBERON:0007023	Participants	Sub0955
subset of Brain Genomics Superstruct Project participants	Homo sapiens	NCBITAXON	NCBITaxon:9606	brain	UBERON	UBERON:0000955	adult organism	UBERON	UBERON:0007023	Participants	Sub0956
subset of Brain Genomics Superstruct Project participants	Homo sapiens	NCBITAXON	NCBITaxon:9606	brain	UBERON	UBERON:0000955	adult organism	UBERON	UBERON:0007023	Participants	Sub0957
subset of Brain Genomics Superstruct Project participants	Homo sapiens	NCBITAXON	NCBITaxon:9606	brain	UBERON	UBERON:0000955	adult organism	UBERON	UBERON:0007023	Participants	Sub0958
subset of Brain Genomics Superstruct Project participants	Homo sapiens	NCBITAXON	NCBITaxon:9606	brain	UBERON	UBERON:0000955	adult organism	UBERON	UBERON:0007023	Participants	Sub0959
subset of Brain Genomics Superstruct Project participants	Homo sapiens	NCBITAXON	NCBITaxon:9606	brain	UBERON	UBERON:0000955	adult organism	UBERON	UBERON:0007023	Participants	Sub0960
subset of Brain Genomics Superstruct Project participants	Homo sapiens	NCBITAXON	NCBITaxon:9606	brain	UBERON	UBERON:0000955	adult organism	UBERON	UBERON:0007023	Participants	Sub0961
subset of Brain Genomics Superstruct Project participants	Homo sapiens	NCBITAXON	NCBITaxon:9606	brain	UBERON	UBERON:0000955	adult organism	UBERON	UBERON:0007023	Participants	Sub0962
subset of Brain Genomics Superstruct Project participants	Homo sapiens	NCBITAXON	NCBITaxon:9606	brain	UBERON	UBERON:0000955	adult organism	UBERON	UBERON:0007023	Participants	Sub0963
subset of Brain Genomics Superstruct Project participants	Homo sapiens	NCBITAXON	NCBITaxon:9606	brain	UBERON	UBERON:0000955	adult organism	UBERON	UBERON:0007023	Participants	Sub0964
subset of Brain Genomics Superstruct Project participants	Homo sapiens	NCBITAXON	NCBITaxon:9606	brain	UBERON	UBERON:0000955	adult organism	UBERON	UBERON:0007023	Participants	Sub0965
subset of Brain Genomics Superstruct Project participants	Homo sapiens	NCBITAXON	NCBITaxon:9606	brain	UBERON	UBERON:0000955	adult organism	UBERON	UBERON:0007023	Participants	Sub0966
subset of Brain Genomics Superstruct Project participants	Homo sapiens	NCBITAXON	NCBITaxon:9606	brain	UBERON	UBERON:0000955	adult organism	UBERON	UBERON:0007023	Participants	Sub0967
subset of Brain Genomics Superstruct Project participants	Homo sapiens	NCBITAXON	NCBITaxon:9606	brain	UBERON	UBERON:0000955	adult organism	UBERON	UBERON:0007023	Participants	Sub0968
subset of Brain Genomics Superstruct Project participants	Homo sapiens	NCBITAXON	NCBITaxon:9606	brain	UBERON	UBERON:0000955	adult organism	UBERON	UBERON:0007023	Participants	Sub0969
subset of Brain Genomics Superstruct Project participants	Homo sapiens	NCBITAXON	NCBITaxon:9606	brain	UBERON	UBERON:0000955	adult organism	UBERON	UBERON:0007023	Participants	Sub0970
subset of Brain Genomics Superstruct Project participants	Homo sapiens	NCBITAXON	NCBITaxon:9606	brain	UBERON	UBERON:0000955	adult organism	UBERON	UBERON:0007023	Participants	Sub0971
subset of Brain Genomics Superstruct Project participants	Homo sapiens	NCBITAXON	NCBITaxon:9606	brain	UBERON	UBERON:0000955	adult organism	UBERON	UBERON:0007023	Participants	Sub0972
subset of Brain Genomics Superstruct Project participants	Homo sapiens	NCBITAXON	NCBITaxon:9606	brain	UBERON	UBERON:0000955	adult organism	UBERON	UBERON:0007023	Participants	Sub0973
subset of Brain Genomics Superstruct Project participants	Homo sapiens	NCBITAXON	NCBITaxon:9606	brain	UBERON	UBERON:0000955	adult organism	UBERON	UBERON:0007023	Participants	Sub0974
subset of Brain Genomics Superstruct Project participants	Homo sapiens	NCBITAXON	NCBITaxon:9606	brain	UBERON	UBERON:0000955	adult organism	UBERON	UBERON:0007023	Participants	Sub0975
subset of Brain Genomics Superstruct Project participants	Homo sapiens	NCBITAXON	NCBITaxon:9606	brain	UBERON	UBERON:0000955	adult organism	UBERON	UBERON:0007023	Participants	Sub0976
subset of Brain Genomics Superstruct Project participants	Homo sapiens	NCBITAXON	NCBITaxon:9606	brain	UBERON	UBERON:0000955	adult organism	UBERON	UBERON:0007023	Participants	Sub0977
subset of Brain Genomics Superstruct Project participants	Homo sapiens	NCBITAXON	NCBITaxon:9606	brain	UBERON	UBERON:0000955	adult organism	UBERON	UBERON:0007023	Participants	Sub0978
subset of Brain Genomics Superstruct Project participants	Homo sapiens	NCBITAXON	NCBITaxon:9606	brain	UBERON	UBERON:0000955	adult organism	UBERON	UBERON:0007023	Participants	Sub0979
subset of Brain Genomics Superstruct Project participants	Homo sapiens	NCBITAXON	NCBITaxon:9606	brain	UBERON	UBERON:0000955	adult organism	UBERON	UBERON:0007023	Participants	Sub0980
subset of Brain Genomics Superstruct Project participants	Homo sapiens	NCBITAXON	NCBITaxon:9606	brain	UBERON	UBERON:0000955	adult organism	UBERON	UBERON:0007023	Participants	Sub0981
subset of Brain Genomics Superstruct Project participants	Homo sapiens	NCBITAXON	NCBITaxon:9606	brain	UBERON	UBERON:0000955	adult organism	UBERON	UBERON:0007023	Participants	Sub0982
subset of Brain Genomics Superstruct Project participants	Homo sapiens	NCBITAXON	NCBITaxon:9606	brain	UBERON	UBERON:0000955	adult organism	UBERON	UBERON:0007023	Participants	Sub0983
subset of Brain Genomics Superstruct Project participants	Homo sapiens	NCBITAXON	NCBITaxon:9606	brain	UBERON	UBERON:0000955	adult organism	UBERON	UBERON:0007023	Participants	Sub0984
subset of Brain Genomics Superstruct Project participants	Homo sapiens	NCBITAXON	NCBITaxon:9606	brain	UBERON	UBERON:0000955	adult organism	UBERON	UBERON:0007023	Participants	Sub0985
subset of Brain Genomics Superstruct Project participants	Homo sapiens	NCBITAXON	NCBITaxon:9606	brain	UBERON	UBERON:0000955	adult organism	UBERON	UBERON:0007023	Participants	Sub0986
subset of Brain Genomics Superstruct Project participants	Homo sapiens	NCBITAXON	NCBITaxon:9606	brain	UBERON	UBERON:0000955	adult organism	UBERON	UBERON:0007023	Participants	Sub0987
subset of Brain Genomics Superstruct Project participants	Homo sapiens	NCBITAXON	NCBITaxon:9606	brain	UBERON	UBERON:0000955	adult organism	UBERON	UBERON:0007023	Participants	Sub0988
subset of Brain Genomics Superstruct Project participants	Homo sapiens	NCBITAXON	NCBITaxon:9606	brain	UBERON	UBERON:0000955	adult organism	UBERON	UBERON:0007023	Participants	Sub0989
subset of Brain Genomics Superstruct Project participants	Homo sapiens	NCBITAXON	NCBITaxon:9606	brain	UBERON	UBERON:0000955	adult organism	UBERON	UBERON:0007023	Participants	Sub0990
subset of Brain Genomics Superstruct Project participants	Homo sapiens	NCBITAXON	NCBITaxon:9606	brain	UBERON	UBERON:0000955	adult organism	UBERON	UBERON:0007023	Participants	Sub0991
subset of Brain Genomics Superstruct Project participants	Homo sapiens	NCBITAXON	NCBITaxon:9606	brain	UBERON	UBERON:0000955	adult organism	UBERON	UBERON:0007023	Participants	Sub0992
subset of Brain Genomics Superstruct Project participants	Homo sapiens	NCBITAXON	NCBITaxon:9606	brain	UBERON	UBERON:0000955	adult organism	UBERON	UBERON:0007023	Participants	Sub0993
subset of Brain Genomics Superstruct Project participants	Homo sapiens	NCBITAXON	NCBITaxon:9606	brain	UBERON	UBERON:0000955	adult organism	UBERON	UBERON:0007023	Participants	Sub0994
subset of Brain Genomics Superstruct Project participants	Homo sapiens	NCBITAXON	NCBITaxon:9606	brain	UBERON	UBERON:0000955	adult organism	UBERON	UBERON:0007023	Participants	Sub0995
subset of Brain Genomics Superstruct Project participants	Homo sapiens	NCBITAXON	NCBITaxon:9606	brain	UBERON	UBERON:0000955	adult organism	UBERON	UBERON:0007023	Participants	Sub0996
subset of Brain Genomics Superstruct Project participants	Homo sapiens	NCBITAXON	NCBITaxon:9606	brain	UBERON	UBERON:0000955	adult organism	UBERON	UBERON:0007023	Participants	Sub0997
subset of Brain Genomics Superstruct Project participants	Homo sapiens	NCBITAXON	NCBITaxon:9606	brain	UBERON	UBERON:0000955	adult organism	UBERON	UBERON:0007023	Participants	Sub0998
subset of Brain Genomics Superstruct Project participants	Homo sapiens	NCBITAXON	NCBITaxon:9606	brain	UBERON	UBERON:0000955	adult organism	UBERON	UBERON:0007023	Participants	Sub0999
subset of Brain Genomics Superstruct Project participants	Homo sapiens	NCBITAXON	NCBITaxon:9606	brain	UBERON	UBERON:0000955	adult organism	UBERON	UBERON:0007023	Participants	Sub1000
subset of Brain Genomics Superstruct Project participants	Homo sapiens	NCBITAXON	NCBITaxon:9606	brain	UBERON	UBERON:0000955	adult organism	UBERON	UBERON:0007023	Participants	Sub1001
subset of Brain Genomics Superstruct Project participants	Homo sapiens	NCBITAXON	NCBITaxon:9606	brain	UBERON	UBERON:0000955	adult organism	UBERON	UBERON:0007023	Participants	Sub1002
subset of Brain Genomics Superstruct Project participants	Homo sapiens	NCBITAXON	NCBITaxon:9606	brain	UBERON	UBERON:0000955	adult organism	UBERON	UBERON:0007023	Participants	Sub1003
subset of Brain Genomics Superstruct Project participants	Homo sapiens	NCBITAXON	NCBITaxon:9606	brain	UBERON	UBERON:0000955	adult organism	UBERON	UBERON:0007023	Participants	Sub1004
subset of Brain Genomics Superstruct Project participants	Homo sapiens	NCBITAXON	NCBITaxon:9606	brain	UBERON	UBERON:0000955	adult organism	UBERON	UBERON:0007023	Participants	Sub1005
subset of Brain Genomics Superstruct Project participants	Homo sapiens	NCBITAXON	NCBITaxon:9606	brain	UBERON	UBERON:0000955	adult organism	UBERON	UBERON:0007023	Participants	Sub1006
subset of Brain Genomics Superstruct Project participants	Homo sapiens	NCBITAXON	NCBITaxon:9606	brain	UBERON	UBERON:0000955	adult organism	UBERON	UBERON:0007023	Participants	Sub1007
subset of Brain Genomics Superstruct Project participants	Homo sapiens	NCBITAXON	NCBITaxon:9606	brain	UBERON	UBERON:0000955	adult organism	UBERON	UBERON:0007023	Participants	Sub1008
subset of Brain Genomics Superstruct Project participants	Homo sapiens	NCBITAXON	NCBITaxon:9606	brain	UBERON	UBERON:0000955	adult organism	UBERON	UBERON:0007023	Participants	Sub1009
subset of Brain Genomics Superstruct Project participants	Homo sapiens	NCBITAXON	NCBITaxon:9606	brain	UBERON	UBERON:0000955	adult organism	UBERON	UBERON:0007023	Participants	Sub1010
subset of Brain Genomics Superstruct Project participants	Homo sapiens	NCBITAXON	NCBITaxon:9606	brain	UBERON	UBERON:0000955	adult organism	UBERON	UBERON:0007023	Participants	Sub1011
subset of Brain Genomics Superstruct Project participants	Homo sapiens	NCBITAXON	NCBITaxon:9606	brain	UBERON	UBERON:0000955	adult organism	UBERON	UBERON:0007023	Participants	Sub1012
subset of Brain Genomics Superstruct Project participants	Homo sapiens	NCBITAXON	NCBITaxon:9606	brain	UBERON	UBERON:0000955	adult organism	UBERON	UBERON:0007023	Participants	Sub1013
subset of Brain Genomics Superstruct Project participants	Homo sapiens	NCBITAXON	NCBITaxon:9606	brain	UBERON	UBERON:0000955	adult organism	UBERON	UBERON:0007023	Participants	Sub1014
subset of Brain Genomics Superstruct Project participants	Homo sapiens	NCBITAXON	NCBITaxon:9606	brain	UBERON	UBERON:0000955	adult organism	UBERON	UBERON:0007023	Participants	Sub1015
subset of Brain Genomics Superstruct Project participants	Homo sapiens	NCBITAXON	NCBITaxon:9606	brain	UBERON	UBERON:0000955	adult organism	UBERON	UBERON:0007023	Participants	Sub1016
subset of Brain Genomics Superstruct Project participants	Homo sapiens	NCBITAXON	NCBITaxon:9606	brain	UBERON	UBERON:0000955	adult organism	UBERON	UBERON:0007023	Participants	Sub1017
subset of Brain Genomics Superstruct Project participants	Homo sapiens	NCBITAXON	NCBITaxon:9606	brain	UBERON	UBERON:0000955	adult organism	UBERON	UBERON:0007023	Participants	Sub1018
subset of Brain Genomics Superstruct Project participants	Homo sapiens	NCBITAXON	NCBITaxon:9606	brain	UBERON	UBERON:0000955	adult organism	UBERON	UBERON:0007023	Participants	Sub1019
subset of Brain Genomics Superstruct Project participants	Homo sapiens	NCBITAXON	NCBITaxon:9606	brain	UBERON	UBERON:0000955	adult organism	UBERON	UBERON:0007023	Participants	Sub1020
subset of Brain Genomics Superstruct Project participants	Homo sapiens	NCBITAXON	NCBITaxon:9606	brain	UBERON	UBERON:0000955	adult organism	UBERON	UBERON:0007023	Participants	Sub1021
subset of Brain Genomics Superstruct Project participants	Homo sapiens	NCBITAXON	NCBITaxon:9606	brain	UBERON	UBERON:0000955	adult organism	UBERON	UBERON:0007023	Participants	Sub1022
subset of Brain Genomics Superstruct Project participants	Homo sapiens	NCBITAXON	NCBITaxon:9606	brain	UBERON	UBERON:0000955	adult organism	UBERON	UBERON:0007023	Participants	Sub1023
subset of Brain Genomics Superstruct Project participants	Homo sapiens	NCBITAXON	NCBITaxon:9606	brain	UBERON	UBERON:0000955	adult organism	UBERON	UBERON:0007023	Participants	Sub1024
subset of Brain Genomics Superstruct Project participants	Homo sapiens	NCBITAXON	NCBITaxon:9606	brain	UBERON	UBERON:0000955	adult organism	UBERON	UBERON:0007023	Participants	Sub1025
subset of Brain Genomics Superstruct Project participants	Homo sapiens	NCBITAXON	NCBITaxon:9606	brain	UBERON	UBERON:0000955	adult organism	UBERON	UBERON:0007023	Participants	Sub1026
subset of Brain Genomics Superstruct Project participants	Homo sapiens	NCBITAXON	NCBITaxon:9606	brain	UBERON	UBERON:0000955	adult organism	UBERON	UBERON:0007023	Participants	Sub1027
subset of Brain Genomics Superstruct Project participants	Homo sapiens	NCBITAXON	NCBITaxon:9606	brain	UBERON	UBERON:0000955	adult organism	UBERON	UBERON:0007023	Participants	Sub1028
subset of Brain Genomics Superstruct Project participants	Homo sapiens	NCBITAXON	NCBITaxon:9606	brain	UBERON	UBERON:0000955	adult organism	UBERON	UBERON:0007023	Participants	Sub1029
subset of Brain Genomics Superstruct Project participants	Homo sapiens	NCBITAXON	NCBITaxon:9606	brain	UBERON	UBERON:0000955	adult organism	UBERON	UBERON:0007023	Participants	Sub1030
subset of Brain Genomics Superstruct Project participants	Homo sapiens	NCBITAXON	NCBITaxon:9606	brain	UBERON	UBERON:0000955	adult organism	UBERON	UBERON:0007023	Participants	Sub1031
subset of Brain Genomics Superstruct Project participants	Homo sapiens	NCBITAXON	NCBITaxon:9606	brain	UBERON	UBERON:0000955	adult organism	UBERON	UBERON:0007023	Participants	Sub1032
subset of Brain Genomics Superstruct Project participants	Homo sapiens	NCBITAXON	NCBITaxon:9606	brain	UBERON	UBERON:0000955	adult organism	UBERON	UBERON:0007023	Participants	Sub1033
subset of Brain Genomics Superstruct Project participants	Homo sapiens	NCBITAXON	NCBITaxon:9606	brain	UBERON	UBERON:0000955	adult organism	UBERON	UBERON:0007023	Participants	Sub1034
subset of Brain Genomics Superstruct Project participants	Homo sapiens	NCBITAXON	NCBITaxon:9606	brain	UBERON	UBERON:0000955	adult organism	UBERON	UBERON:0007023	Participants	Sub1035
subset of Brain Genomics Superstruct Project participants	Homo sapiens	NCBITAXON	NCBITaxon:9606	brain	UBERON	UBERON:0000955	adult organism	UBERON	UBERON:0007023	Participants	Sub1036
subset of Brain Genomics Superstruct Project participants	Homo sapiens	NCBITAXON	NCBITaxon:9606	brain	UBERON	UBERON:0000955	adult organism	UBERON	UBERON:0007023	Participants	Sub1037
subset of Brain Genomics Superstruct Project participants	Homo sapiens	NCBITAXON	NCBITaxon:9606	brain	UBERON	UBERON:0000955	adult organism	UBERON	UBERON:0007023	Participants	Sub1038
subset of Brain Genomics Superstruct Project participants	Homo sapiens	NCBITAXON	NCBITaxon:9606	brain	UBERON	UBERON:0000955	adult organism	UBERON	UBERON:0007023	Participants	Sub1039
subset of Brain Genomics Superstruct Project participants	Homo sapiens	NCBITAXON	NCBITaxon:9606	brain	UBERON	UBERON:0000955	adult organism	UBERON	UBERON:0007023	Participants	Sub1040
subset of Brain Genomics Superstruct Project participants	Homo sapiens	NCBITAXON	NCBITaxon:9606	brain	UBERON	UBERON:0000955	adult organism	UBERON	UBERON:0007023	Participants	Sub1041
subset of Brain Genomics Superstruct Project participants	Homo sapiens	NCBITAXON	NCBITaxon:9606	brain	UBERON	UBERON:0000955	adult organism	UBERON	UBERON:0007023	Participants	Sub1042
subset of Brain Genomics Superstruct Project participants	Homo sapiens	NCBITAXON	NCBITaxon:9606	brain	UBERON	UBERON:0000955	adult organism	UBERON	UBERON:0007023	Participants	Sub1043
subset of Brain Genomics Superstruct Project participants	Homo sapiens	NCBITAXON	NCBITaxon:9606	brain	UBERON	UBERON:0000955	adult organism	UBERON	UBERON:0007023	Participants	Sub1044
subset of Brain Genomics Superstruct Project participants	Homo sapiens	NCBITAXON	NCBITaxon:9606	brain	UBERON	UBERON:0000955	adult organism	UBERON	UBERON:0007023	Participants	Sub1045
subset of Brain Genomics Superstruct Project participants	Homo sapiens	NCBITAXON	NCBITaxon:9606	brain	UBERON	UBERON:0000955	adult organism	UBERON	UBERON:0007023	Participants	Sub1046
subset of Brain Genomics Superstruct Project participants	Homo sapiens	NCBITAXON	NCBITaxon:9606	brain	UBERON	UBERON:0000955	adult organism	UBERON	UBERON:0007023	Participants	Sub1047
subset of Brain Genomics Superstruct Project participants	Homo sapiens	NCBITAXON	NCBITaxon:9606	brain	UBERON	UBERON:0000955	adult organism	UBERON	UBERON:0007023	Participants	Sub1048
subset of Brain Genomics Superstruct Project participants	Homo sapiens	NCBITAXON	NCBITaxon:9606	brain	UBERON	UBERON:0000955	adult organism	UBERON	UBERON:0007023	Participants	Sub1049
subset of Brain Genomics Superstruct Project participants	Homo sapiens	NCBITAXON	NCBITaxon:9606	brain	UBERON	UBERON:0000955	adult organism	UBERON	UBERON:0007023	Participants	Sub1050
subset of Brain Genomics Superstruct Project participants	Homo sapiens	NCBITAXON	NCBITaxon:9606	brain	UBERON	UBERON:0000955	adult organism	UBERON	UBERON:0007023	Participants	Sub1051
subset of Brain Genomics Superstruct Project participants	Homo sapiens	NCBITAXON	NCBITaxon:9606	brain	UBERON	UBERON:0000955	adult organism	UBERON	UBERON:0007023	Participants	Sub1052
subset of Brain Genomics Superstruct Project participants	Homo sapiens	NCBITAXON	NCBITaxon:9606	brain	UBERON	UBERON:0000955	adult organism	UBERON	UBERON:0007023	Participants	Sub1053
subset of Brain Genomics Superstruct Project participants	Homo sapiens	NCBITAXON	NCBITaxon:9606	brain	UBERON	UBERON:0000955	adult organism	UBERON	UBERON:0007023	Participants	Sub1054
subset of Brain Genomics Superstruct Project participants	Homo sapiens	NCBITAXON	NCBITaxon:9606	brain	UBERON	UBERON:0000955	adult organism	UBERON	UBERON:0007023	Participants	Sub1055
subset of Brain Genomics Superstruct Project participants	Homo sapiens	NCBITAXON	NCBITaxon:9606	brain	UBERON	UBERON:0000955	adult organism	UBERON	UBERON:0007023	Participants	Sub1056
subset of Brain Genomics Superstruct Project participants	Homo sapiens	NCBITAXON	NCBITaxon:9606	brain	UBERON	UBERON:0000955	adult organism	UBERON	UBERON:0007023	Participants	Sub1057
subset of Brain Genomics Superstruct Project participants	Homo sapiens	NCBITAXON	NCBITaxon:9606	brain	UBERON	UBERON:0000955	adult organism	UBERON	UBERON:0007023	Participants	Sub1058
subset of Brain Genomics Superstruct Project participants	Homo sapiens	NCBITAXON	NCBITaxon:9606	brain	UBERON	UBERON:0000955	adult organism	UBERON	UBERON:0007023	Participants	Sub1059
subset of Brain Genomics Superstruct Project participants	Homo sapiens	NCBITAXON	NCBITaxon:9606	brain	UBERON	UBERON:0000955	adult organism	UBERON	UBERON:0007023	Participants	Sub1060
subset of Brain Genomics Superstruct Project participants	Homo sapiens	NCBITAXON	NCBITaxon:9606	brain	UBERON	UBERON:0000955	adult organism	UBERON	UBERON:0007023	Participants	Sub1061
subset of Brain Genomics Superstruct Project participants	Homo sapiens	NCBITAXON	NCBITaxon:9606	brain	UBERON	UBERON:0000955	adult organism	UBERON	UBERON:0007023	Participants	Sub1062
subset of Brain Genomics Superstruct Project participants	Homo sapiens	NCBITAXON	NCBITaxon:9606	brain	UBERON	UBERON:0000955	adult organism	UBERON	UBERON:0007023	Participants	Sub1063
subset of Brain Genomics Superstruct Project participants	Homo sapiens	NCBITAXON	NCBITaxon:9606	brain	UBERON	UBERON:0000955	adult organism	UBERON	UBERON:0007023	Participants	Sub1064
subset of Brain Genomics Superstruct Project participants	Homo sapiens	NCBITAXON	NCBITaxon:9606	brain	UBERON	UBERON:0000955	adult organism	UBERON	UBERON:0007023	Participants	Sub1065
subset of Brain Genomics Superstruct Project participants	Homo sapiens	NCBITAXON	NCBITaxon:9606	brain	UBERON	UBERON:0000955	adult organism	UBERON	UBERON:0007023	Participants	Sub1066
subset of Brain Genomics Superstruct Project participants	Homo sapiens	NCBITAXON	NCBITaxon:9606	brain	UBERON	UBERON:0000955	adult organism	UBERON	UBERON:0007023	Participants	Sub1067
subset of Brain Genomics Superstruct Project participants	Homo sapiens	NCBITAXON	NCBITaxon:9606	brain	UBERON	UBERON:0000955	adult organism	UBERON	UBERON:0007023	Participants	Sub1068
subset of Brain Genomics Superstruct Project participants	Homo sapiens	NCBITAXON	NCBITaxon:9606	brain	UBERON	UBERON:0000955	adult organism	UBERON	UBERON:0007023	Participants	Sub1069
subset of Brain Genomics Superstruct Project participants	Homo sapiens	NCBITAXON	NCBITaxon:9606	brain	UBERON	UBERON:0000955	adult organism	UBERON	UBERON:0007023	Participants	Sub1070
subset of Brain Genomics Superstruct Project participants	Homo sapiens	NCBITAXON	NCBITaxon:9606	brain	UBERON	UBERON:0000955	adult organism	UBERON	UBERON:0007023	Participants	Sub1071
subset of Brain Genomics Superstruct Project participants	Homo sapiens	NCBITAXON	NCBITaxon:9606	brain	UBERON	UBERON:0000955	adult organism	UBERON	UBERON:0007023	Participants	Sub1072
subset of Brain Genomics Superstruct Project participants	Homo sapiens	NCBITAXON	NCBITaxon:9606	brain	UBERON	UBERON:0000955	adult organism	UBERON	UBERON:0007023	Participants	Sub1073
subset of Brain Genomics Superstruct Project participants	Homo sapiens	NCBITAXON	NCBITaxon:9606	brain	UBERON	UBERON:0000955	adult organism	UBERON	UBERON:0007023	Participants	Sub1074
subset of Brain Genomics Superstruct Project participants	Homo sapiens	NCBITAXON	NCBITaxon:9606	brain	UBERON	UBERON:0000955	adult organism	UBERON	UBERON:0007023	Participants	Sub1075
subset of Brain Genomics Superstruct Project participants	Homo sapiens	NCBITAXON	NCBITaxon:9606	brain	UBERON	UBERON:0000955	adult organism	UBERON	UBERON:0007023	Participants	Sub1076
subset of Brain Genomics Superstruct Project participants	Homo sapiens	NCBITAXON	NCBITaxon:9606	brain	UBERON	UBERON:0000955	adult organism	UBERON	UBERON:0007023	Participants	Sub1077
subset of Brain Genomics Superstruct Project participants	Homo sapiens	NCBITAXON	NCBITaxon:9606	brain	UBERON	UBERON:0000955	adult organism	UBERON	UBERON:0007023	Participants	Sub1078
subset of Brain Genomics Superstruct Project participants	Homo sapiens	NCBITAXON	NCBITaxon:9606	brain	UBERON	UBERON:0000955	adult organism	UBERON	UBERON:0007023	Participants	Sub1079
subset of Brain Genomics Superstruct Project participants	Homo sapiens	NCBITAXON	NCBITaxon:9606	brain	UBERON	UBERON:0000955	adult organism	UBERON	UBERON:0007023	Participants	Sub1080
subset of Brain Genomics Superstruct Project participants	Homo sapiens	NCBITAXON	NCBITaxon:9606	brain	UBERON	UBERON:0000955	adult organism	UBERON	UBERON:0007023	Participants	Sub1081
subset of Brain Genomics Superstruct Project participants	Homo sapiens	NCBITAXON	NCBITaxon:9606	brain	UBERON	UBERON:0000955	adult organism	UBERON	UBERON:0007023	Participants	Sub1082
subset of Brain Genomics Superstruct Project participants	Homo sapiens	NCBITAXON	NCBITaxon:9606	brain	UBERON	UBERON:0000955	adult organism	UBERON	UBERON:0007023	Participants	Sub1083
subset of Brain Genomics Superstruct Project participants	Homo sapiens	NCBITAXON	NCBITaxon:9606	brain	UBERON	UBERON:0000955	adult organism	UBERON	UBERON:0007023	Participants	Sub1084
subset of Brain Genomics Superstruct Project participants	Homo sapiens	NCBITAXON	NCBITaxon:9606	brain	UBERON	UBERON:0000955	adult organism	UBERON	UBERON:0007023	Participants	Sub1085
subset of Brain Genomics Superstruct Project participants	Homo sapiens	NCBITAXON	NCBITaxon:9606	brain	UBERON	UBERON:0000955	adult organism	UBERON	UBERON:0007023	Participants	Sub1086
subset of Brain Genomics Superstruct Project participants	Homo sapiens	NCBITAXON	NCBITaxon:9606	brain	UBERON	UBERON:0000955	adult organism	UBERON	UBERON:0007023	Participants	Sub1087
subset of Brain Genomics Superstruct Project participants	Homo sapiens	NCBITAXON	NCBITaxon:9606	brain	UBERON	UBERON:0000955	adult organism	UBERON	UBERON:0007023	Participants	Sub1088
subset of Brain Genomics Superstruct Project participants	Homo sapiens	NCBITAXON	NCBITaxon:9606	brain	UBERON	UBERON:0000955	adult organism	UBERON	UBERON:0007023	Participants	Sub1089
subset of Brain Genomics Superstruct Project participants	Homo sapiens	NCBITAXON	NCBITaxon:9606	brain	UBERON	UBERON:0000955	adult organism	UBERON	UBERON:0007023	Participants	Sub1090
subset of Brain Genomics Superstruct Project participants	Homo sapiens	NCBITAXON	NCBITaxon:9606	brain	UBERON	UBERON:0000955	adult organism	UBERON	UBERON:0007023	Participants	Sub1091
subset of Brain Genomics Superstruct Project participants	Homo sapiens	NCBITAXON	NCBITaxon:9606	brain	UBERON	UBERON:0000955	adult organism	UBERON	UBERON:0007023	Participants	Sub1092
subset of Brain Genomics Superstruct Project participants	Homo sapiens	NCBITAXON	NCBITaxon:9606	brain	UBERON	UBERON:0000955	adult organism	UBERON	UBERON:0007023	Participants	Sub1093
subset of Brain Genomics Superstruct Project participants	Homo sapiens	NCBITAXON	NCBITaxon:9606	brain	UBERON	UBERON:0000955	adult organism	UBERON	UBERON:0007023	Participants	Sub1094
subset of Brain Genomics Superstruct Project participants	Homo sapiens	NCBITAXON	NCBITaxon:9606	brain	UBERON	UBERON:0000955	adult organism	UBERON	UBERON:0007023	Participants	Sub1095
subset of Brain Genomics Superstruct Project participants	Homo sapiens	NCBITAXON	NCBITaxon:9606	brain	UBERON	UBERON:0000955	adult organism	UBERON	UBERON:0007023	Participants	Sub1096
subset of Brain Genomics Superstruct Project participants	Homo sapiens	NCBITAXON	NCBITaxon:9606	brain	UBERON	UBERON:0000955	adult organism	UBERON	UBERON:0007023	Participants	Sub1097
subset of Brain Genomics Superstruct Project participants	Homo sapiens	NCBITAXON	NCBITaxon:9606	brain	UBERON	UBERON:0000955	adult organism	UBERON	UBERON:0007023	Participants	Sub1098
subset of Brain Genomics Superstruct Project participants	Homo sapiens	NCBITAXON	NCBITaxon:9606	brain	UBERON	UBERON:0000955	adult organism	UBERON	UBERON:0007023	Participants	Sub1099
subset of Brain Genomics Superstruct Project participants	Homo sapiens	NCBITAXON	NCBITaxon:9606	brain	UBERON	UBERON:0000955	adult organism	UBERON	UBERON:0007023	Participants	Sub1100
subset of Brain Genomics Superstruct Project participants	Homo sapiens	NCBITAXON	NCBITaxon:9606	brain	UBERON	UBERON:0000955	adult organism	UBERON	UBERON:0007023	Participants	Sub1101
subset of Brain Genomics Superstruct Project participants	Homo sapiens	NCBITAXON	NCBITaxon:9606	brain	UBERON	UBERON:0000955	adult organism	UBERON	UBERON:0007023	Participants	Sub1102
subset of Brain Genomics Superstruct Project participants	Homo sapiens	NCBITAXON	NCBITaxon:9606	brain	UBERON	UBERON:0000955	adult organism	UBERON	UBERON:0007023	Participants	Sub1103
subset of Brain Genomics Superstruct Project participants	Homo sapiens	NCBITAXON	NCBITaxon:9606	brain	UBERON	UBERON:0000955	adult organism	UBERON	UBERON:0007023	Participants	Sub1104
subset of Brain Genomics Superstruct Project participants	Homo sapiens	NCBITAXON	NCBITaxon:9606	brain	UBERON	UBERON:0000955	adult organism	UBERON	UBERON:0007023	Participants	Sub1105
subset of Brain Genomics Superstruct Project participants	Homo sapiens	NCBITAXON	NCBITaxon:9606	brain	UBERON	UBERON:0000955	adult organism	UBERON	UBERON:0007023	Participants	Sub1106
subset of Brain Genomics Superstruct Project participants	Homo sapiens	NCBITAXON	NCBITaxon:9606	brain	UBERON	UBERON:0000955	adult organism	UBERON	UBERON:0007023	Participants	Sub1107
subset of Brain Genomics Superstruct Project participants	Homo sapiens	NCBITAXON	NCBITaxon:9606	brain	UBERON	UBERON:0000955	adult organism	UBERON	UBERON:0007023	Participants	Sub1108
subset of Brain Genomics Superstruct Project participants	Homo sapiens	NCBITAXON	NCBITaxon:9606	brain	UBERON	UBERON:0000955	adult organism	UBERON	UBERON:0007023	Participants	Sub1109
subset of Brain Genomics Superstruct Project participants	Homo sapiens	NCBITAXON	NCBITaxon:9606	brain	UBERON	UBERON:0000955	adult organism	UBERON	UBERON:0007023	Participants	Sub1110
subset of Brain Genomics Superstruct Project participants	Homo sapiens	NCBITAXON	NCBITaxon:9606	brain	UBERON	UBERON:0000955	adult organism	UBERON	UBERON:0007023	Participants	Sub1111
subset of Brain Genomics Superstruct Project participants	Homo sapiens	NCBITAXON	NCBITaxon:9606	brain	UBERON	UBERON:0000955	adult organism	UBERON	UBERON:0007023	Participants	Sub1112
subset of Brain Genomics Superstruct Project participants	Homo sapiens	NCBITAXON	NCBITaxon:9606	brain	UBERON	UBERON:0000955	adult organism	UBERON	UBERON:0007023	Participants	Sub1113
subset of Brain Genomics Superstruct Project participants	Homo sapiens	NCBITAXON	NCBITaxon:9606	brain	UBERON	UBERON:0000955	adult organism	UBERON	UBERON:0007023	Participants	Sub1114
subset of Brain Genomics Superstruct Project participants	Homo sapiens	NCBITAXON	NCBITaxon:9606	brain	UBERON	UBERON:0000955	adult organism	UBERON	UBERON:0007023	Participants	Sub1115
subset of Brain Genomics Superstruct Project participants	Homo sapiens	NCBITAXON	NCBITaxon:9606	brain	UBERON	UBERON:0000955	adult organism	UBERON	UBERON:0007023	Participants	Sub1116
subset of Brain Genomics Superstruct Project participants	Homo sapiens	NCBITAXON	NCBITaxon:9606	brain	UBERON	UBERON:0000955	adult organism	UBERON	UBERON:0007023	Participants	Sub1117
subset of Brain Genomics Superstruct Project participants	Homo sapiens	NCBITAXON	NCBITaxon:9606	brain	UBERON	UBERON:0000955	adult organism	UBERON	UBERON:0007023	Participants	Sub1118
subset of Brain Genomics Superstruct Project participants	Homo sapiens	NCBITAXON	NCBITaxon:9606	brain	UBERON	UBERON:0000955	adult organism	UBERON	UBERON:0007023	Participants	Sub1119
subset of Brain Genomics Superstruct Project participants	Homo sapiens	NCBITAXON	NCBITaxon:9606	brain	UBERON	UBERON:0000955	adult organism	UBERON	UBERON:0007023	Participants	Sub1120
subset of Brain Genomics Superstruct Project participants	Homo sapiens	NCBITAXON	NCBITaxon:9606	brain	UBERON	UBERON:0000955	adult organism	UBERON	UBERON:0007023	Participants	Sub1121
subset of Brain Genomics Superstruct Project participants	Homo sapiens	NCBITAXON	NCBITaxon:9606	brain	UBERON	UBERON:0000955	adult organism	UBERON	UBERON:0007023	Participants	Sub1122
subset of Brain Genomics Superstruct Project participants	Homo sapiens	NCBITAXON	NCBITaxon:9606	brain	UBERON	UBERON:0000955	adult organism	UBERON	UBERON:0007023	Participants	Sub1123
subset of Brain Genomics Superstruct Project participants	Homo sapiens	NCBITAXON	NCBITaxon:9606	brain	UBERON	UBERON:0000955	adult organism	UBERON	UBERON:0007023	Participants	Sub1124
subset of Brain Genomics Superstruct Project participants	Homo sapiens	NCBITAXON	NCBITaxon:9606	brain	UBERON	UBERON:0000955	adult organism	UBERON	UBERON:0007023	Participants	Sub1125
subset of Brain Genomics Superstruct Project participants	Homo sapiens	NCBITAXON	NCBITaxon:9606	brain	UBERON	UBERON:0000955	adult organism	UBERON	UBERON:0007023	Participants	Sub1126
subset of Brain Genomics Superstruct Project participants	Homo sapiens	NCBITAXON	NCBITaxon:9606	brain	UBERON	UBERON:0000955	adult organism	UBERON	UBERON:0007023	Participants	Sub1127
subset of Brain Genomics Superstruct Project participants	Homo sapiens	NCBITAXON	NCBITaxon:9606	brain	UBERON	UBERON:0000955	adult organism	UBERON	UBERON:0007023	Participants	Sub1128
subset of Brain Genomics Superstruct Project participants	Homo sapiens	NCBITAXON	NCBITaxon:9606	brain	UBERON	UBERON:0000955	adult organism	UBERON	UBERON:0007023	Participants	Sub1129
subset of Brain Genomics Superstruct Project participants	Homo sapiens	NCBITAXON	NCBITaxon:9606	brain	UBERON	UBERON:0000955	adult organism	UBERON	UBERON:0007023	Participants	Sub1130
subset of Brain Genomics Superstruct Project participants	Homo sapiens	NCBITAXON	NCBITaxon:9606	brain	UBERON	UBERON:0000955	adult organism	UBERON	UBERON:0007023	Participants	Sub1131
subset of Brain Genomics Superstruct Project participants	Homo sapiens	NCBITAXON	NCBITaxon:9606	brain	UBERON	UBERON:0000955	adult organism	UBERON	UBERON:0007023	Participants	Sub1132
subset of Brain Genomics Superstruct Project participants	Homo sapiens	NCBITAXON	NCBITaxon:9606	brain	UBERON	UBERON:0000955	adult organism	UBERON	UBERON:0007023	Participants	Sub1133
subset of Brain Genomics Superstruct Project participants	Homo sapiens	NCBITAXON	NCBITaxon:9606	brain	UBERON	UBERON:0000955	adult organism	UBERON	UBERON:0007023	Participants	Sub1134
subset of Brain Genomics Superstruct Project participants	Homo sapiens	NCBITAXON	NCBITaxon:9606	brain	UBERON	UBERON:0000955	adult organism	UBERON	UBERON:0007023	Participants	Sub1135
subset of Brain Genomics Superstruct Project participants	Homo sapiens	NCBITAXON	NCBITaxon:9606	brain	UBERON	UBERON:0000955	adult organism	UBERON	UBERON:0007023	Participants	Sub1136
subset of Brain Genomics Superstruct Project participants	Homo sapiens	NCBITAXON	NCBITaxon:9606	brain	UBERON	UBERON:0000955	adult organism	UBERON	UBERON:0007023	Participants	Sub1137
subset of Brain Genomics Superstruct Project participants	Homo sapiens	NCBITAXON	NCBITaxon:9606	brain	UBERON	UBERON:0000955	adult organism	UBERON	UBERON:0007023	Participants	Sub1138
subset of Brain Genomics Superstruct Project participants	Homo sapiens	NCBITAXON	NCBITaxon:9606	brain	UBERON	UBERON:0000955	adult organism	UBERON	UBERON:0007023	Participants	Sub1139
subset of Brain Genomics Superstruct Project participants	Homo sapiens	NCBITAXON	NCBITaxon:9606	brain	UBERON	UBERON:0000955	adult organism	UBERON	UBERON:0007023	Participants	Sub1140
subset of Brain Genomics Superstruct Project participants	Homo sapiens	NCBITAXON	NCBITaxon:9606	brain	UBERON	UBERON:0000955	adult organism	UBERON	UBERON:0007023	Participants	Sub1141
subset of Brain Genomics Superstruct Project participants	Homo sapiens	NCBITAXON	NCBITaxon:9606	brain	UBERON	UBERON:0000955	adult organism	UBERON	UBERON:0007023	Participants	Sub1142
subset of Brain Genomics Superstruct Project participants	Homo sapiens	NCBITAXON	NCBITaxon:9606	brain	UBERON	UBERON:0000955	adult organism	UBERON	UBERON:0007023	Participants	Sub1143
subset of Brain Genomics Superstruct Project participants	Homo sapiens	NCBITAXON	NCBITaxon:9606	brain	UBERON	UBERON:0000955	adult organism	UBERON	UBERON:0007023	Participants	Sub1144
subset of Brain Genomics Superstruct Project participants	Homo sapiens	NCBITAXON	NCBITaxon:9606	brain	UBERON	UBERON:0000955	adult organism	UBERON	UBERON:0007023	Participants	Sub1145
subset of Brain Genomics Superstruct Project participants	Homo sapiens	NCBITAXON	NCBITaxon:9606	brain	UBERON	UBERON:0000955	adult organism	UBERON	UBERON:0007023	Participants	Sub1146
subset of Brain Genomics Superstruct Project participants	Homo sapiens	NCBITAXON	NCBITaxon:9606	brain	UBERON	UBERON:0000955	adult organism	UBERON	UBERON:0007023	Participants	Sub1147
subset of Brain Genomics Superstruct Project participants	Homo sapiens	NCBITAXON	NCBITaxon:9606	brain	UBERON	UBERON:0000955	adult organism	UBERON	UBERON:0007023	Participants	Sub1148
subset of Brain Genomics Superstruct Project participants	Homo sapiens	NCBITAXON	NCBITaxon:9606	brain	UBERON	UBERON:0000955	adult organism	UBERON	UBERON:0007023	Participants	Sub1149
subset of Brain Genomics Superstruct Project participants	Homo sapiens	NCBITAXON	NCBITaxon:9606	brain	UBERON	UBERON:0000955	adult organism	UBERON	UBERON:0007023	Participants	Sub1150
subset of Brain Genomics Superstruct Project participants	Homo sapiens	NCBITAXON	NCBITaxon:9606	brain	UBERON	UBERON:0000955	adult organism	UBERON	UBERON:0007023	Participants	Sub1151
subset of Brain Genomics Superstruct Project participants	Homo sapiens	NCBITAXON	NCBITaxon:9606	brain	UBERON	UBERON:0000955	adult organism	UBERON	UBERON:0007023	Participants	Sub1152
subset of Brain Genomics Superstruct Project participants	Homo sapiens	NCBITAXON	NCBITaxon:9606	brain	UBERON	UBERON:0000955	adult organism	UBERON	UBERON:0007023	Participants	Sub1153
subset of Brain Genomics Superstruct Project participants	Homo sapiens	NCBITAXON	NCBITaxon:9606	brain	UBERON	UBERON:0000955	adult organism	UBERON	UBERON:0007023	Participants	Sub1154
subset of Brain Genomics Superstruct Project participants	Homo sapiens	NCBITAXON	NCBITaxon:9606	brain	UBERON	UBERON:0000955	adult organism	UBERON	UBERON:0007023	Participants	Sub1155
subset of Brain Genomics Superstruct Project participants	Homo sapiens	NCBITAXON	NCBITaxon:9606	brain	UBERON	UBERON:0000955	adult organism	UBERON	UBERON:0007023	Participants	Sub1156
subset of Brain Genomics Superstruct Project participants	Homo sapiens	NCBITAXON	NCBITaxon:9606	brain	UBERON	UBERON:0000955	adult organism	UBERON	UBERON:0007023	Participants	Sub1157
subset of Brain Genomics Superstruct Project participants	Homo sapiens	NCBITAXON	NCBITaxon:9606	brain	UBERON	UBERON:0000955	adult organism	UBERON	UBERON:0007023	Participants	Sub1158
subset of Brain Genomics Superstruct Project participants	Homo sapiens	NCBITAXON	NCBITaxon:9606	brain	UBERON	UBERON:0000955	adult organism	UBERON	UBERON:0007023	Participants	Sub1159
subset of Brain Genomics Superstruct Project participants	Homo sapiens	NCBITAXON	NCBITaxon:9606	brain	UBERON	UBERON:0000955	adult organism	UBERON	UBERON:0007023	Participants	Sub1160
subset of Brain Genomics Superstruct Project participants	Homo sapiens	NCBITAXON	NCBITaxon:9606	brain	UBERON	UBERON:0000955	adult organism	UBERON	UBERON:0007023	Participants	Sub1161
subset of Brain Genomics Superstruct Project participants	Homo sapiens	NCBITAXON	NCBITaxon:9606	brain	UBERON	UBERON:0000955	adult organism	UBERON	UBERON:0007023	Participants	Sub1162
subset of Brain Genomics Superstruct Project participants	Homo sapiens	NCBITAXON	NCBITaxon:9606	brain	UBERON	UBERON:0000955	adult organism	UBERON	UBERON:0007023	Participants	Sub1163
subset of Brain Genomics Superstruct Project participants	Homo sapiens	NCBITAXON	NCBITaxon:9606	brain	UBERON	UBERON:0000955	adult organism	UBERON	UBERON:0007023	Participants	Sub1164
subset of Brain Genomics Superstruct Project participants	Homo sapiens	NCBITAXON	NCBITaxon:9606	brain	UBERON	UBERON:0000955	adult organism	UBERON	UBERON:0007023	Participants	Sub1165
subset of Brain Genomics Superstruct Project participants	Homo sapiens	NCBITAXON	NCBITaxon:9606	brain	UBERON	UBERON:0000955	adult organism	UBERON	UBERON:0007023	Participants	Sub1166
subset of Brain Genomics Superstruct Project participants	Homo sapiens	NCBITAXON	NCBITaxon:9606	brain	UBERON	UBERON:0000955	adult organism	UBERON	UBERON:0007023	Participants	Sub1167
subset of Brain Genomics Superstruct Project participants	Homo sapiens	NCBITAXON	NCBITaxon:9606	brain	UBERON	UBERON:0000955	adult organism	UBERON	UBERON:0007023	Participants	Sub1168
subset of Brain Genomics Superstruct Project participants	Homo sapiens	NCBITAXON	NCBITaxon:9606	brain	UBERON	UBERON:0000955	adult organism	UBERON	UBERON:0007023	Participants	Sub1169
subset of Brain Genomics Superstruct Project participants	Homo sapiens	NCBITAXON	NCBITaxon:9606	brain	UBERON	UBERON:0000955	adult organism	UBERON	UBERON:0007023	Participants	Sub1170
subset of Brain Genomics Superstruct Project participants	Homo sapiens	NCBITAXON	NCBITaxon:9606	brain	UBERON	UBERON:0000955	adult organism	UBERON	UBERON:0007023	Participants	Sub1171
subset of Brain Genomics Superstruct Project participants	Homo sapiens	NCBITAXON	NCBITaxon:9606	brain	UBERON	UBERON:0000955	adult organism	UBERON	UBERON:0007023	Participants	Sub1172
subset of Brain Genomics Superstruct Project participants	Homo sapiens	NCBITAXON	NCBITaxon:9606	brain	UBERON	UBERON:0000955	adult organism	UBERON	UBERON:0007023	Participants	Sub1173
subset of Brain Genomics Superstruct Project participants	Homo sapiens	NCBITAXON	NCBITaxon:9606	brain	UBERON	UBERON:0000955	adult organism	UBERON	UBERON:0007023	Participants	Sub1174
subset of Brain Genomics Superstruct Project participants	Homo sapiens	NCBITAXON	NCBITaxon:9606	brain	UBERON	UBERON:0000955	adult organism	UBERON	UBERON:0007023	Participants	Sub1175
subset of Brain Genomics Superstruct Project participants	Homo sapiens	NCBITAXON	NCBITaxon:9606	brain	UBERON	UBERON:0000955	adult organism	UBERON	UBERON:0007023	Participants	Sub1176
subset of Brain Genomics Superstruct Project participants	Homo sapiens	NCBITAXON	NCBITaxon:9606	brain	UBERON	UBERON:0000955	adult organism	UBERON	UBERON:0007023	Participants	Sub1177
subset of Brain Genomics Superstruct Project participants	Homo sapiens	NCBITAXON	NCBITaxon:9606	brain	UBERON	UBERON:0000955	adult organism	UBERON	UBERON:0007023	Participants	Sub1178
subset of Brain Genomics Superstruct Project participants	Homo sapiens	NCBITAXON	NCBITaxon:9606	brain	UBERON	UBERON:0000955	adult organism	UBERON	UBERON:0007023	Participants	Sub1179
subset of Brain Genomics Superstruct Project participants	Homo sapiens	NCBITAXON	NCBITaxon:9606	brain	UBERON	UBERON:0000955	adult organism	UBERON	UBERON:0007023	Participants	Sub1180
subset of Brain Genomics Superstruct Project participants	Homo sapiens	NCBITAXON	NCBITaxon:9606	brain	UBERON	UBERON:0000955	adult organism	UBERON	UBERON:0007023	Participants	Sub1181
subset of Brain Genomics Superstruct Project participants	Homo sapiens	NCBITAXON	NCBITaxon:9606	brain	UBERON	UBERON:0000955	adult organism	UBERON	UBERON:0007023	Participants	Sub1182
subset of Brain Genomics Superstruct Project participants	Homo sapiens	NCBITAXON	NCBITaxon:9606	brain	UBERON	UBERON:0000955	adult organism	UBERON	UBERON:0007023	Participants	Sub1183
subset of Brain Genomics Superstruct Project participants	Homo sapiens	NCBITAXON	NCBITaxon:9606	brain	UBERON	UBERON:0000955	adult organism	UBERON	UBERON:0007023	Participants	Sub1184
subset of Brain Genomics Superstruct Project participants	Homo sapiens	NCBITAXON	NCBITaxon:9606	brain	UBERON	UBERON:0000955	adult organism	UBERON	UBERON:0007023	Participants	Sub1185
subset of Brain Genomics Superstruct Project participants	Homo sapiens	NCBITAXON	NCBITaxon:9606	brain	UBERON	UBERON:0000955	adult organism	UBERON	UBERON:0007023	Participants	Sub1186
subset of Brain Genomics Superstruct Project participants	Homo sapiens	NCBITAXON	NCBITaxon:9606	brain	UBERON	UBERON:0000955	adult organism	UBERON	UBERON:0007023	Participants	Sub1187
subset of Brain Genomics Superstruct Project participants	Homo sapiens	NCBITAXON	NCBITaxon:9606	brain	UBERON	UBERON:0000955	adult organism	UBERON	UBERON:0007023	Participants	Sub1188
subset of Brain Genomics Superstruct Project participants	Homo sapiens	NCBITAXON	NCBITaxon:9606	brain	UBERON	UBERON:0000955	adult organism	UBERON	UBERON:0007023	Participants	Sub1189
subset of Brain Genomics Superstruct Project participants	Homo sapiens	NCBITAXON	NCBITaxon:9606	brain	UBERON	UBERON:0000955	adult organism	UBERON	UBERON:0007023	Participants	Sub1190
subset of Brain Genomics Superstruct Project participants	Homo sapiens	NCBITAXON	NCBITaxon:9606	brain	UBERON	UBERON:0000955	adult organism	UBERON	UBERON:0007023	Participants	Sub1191
subset of Brain Genomics Superstruct Project participants	Homo sapiens	NCBITAXON	NCBITaxon:9606	brain	UBERON	UBERON:0000955	adult organism	UBERON	UBERON:0007023	Participants	Sub1192
subset of Brain Genomics Superstruct Project participants	Homo sapiens	NCBITAXON	NCBITaxon:9606	brain	UBERON	UBERON:0000955	adult organism	UBERON	UBERON:0007023	Participants	Sub1193
subset of Brain Genomics Superstruct Project participants	Homo sapiens	NCBITAXON	NCBITaxon:9606	brain	UBERON	UBERON:0000955	adult organism	UBERON	UBERON:0007023	Participants	Sub1194
subset of Brain Genomics Superstruct Project participants	Homo sapiens	NCBITAXON	NCBITaxon:9606	brain	UBERON	UBERON:0000955	adult organism	UBERON	UBERON:0007023	Participants	Sub1195
subset of Brain Genomics Superstruct Project participants	Homo sapiens	NCBITAXON	NCBITaxon:9606	brain	UBERON	UBERON:0000955	adult organism	UBERON	UBERON:0007023	Participants	Sub1196
subset of Brain Genomics Superstruct Project participants	Homo sapiens	NCBITAXON	NCBITaxon:9606	brain	UBERON	UBERON:0000955	adult organism	UBERON	UBERON:0007023	Participants	Sub1197
subset of Brain Genomics Superstruct Project participants	Homo sapiens	NCBITAXON	NCBITaxon:9606	brain	UBERON	UBERON:0000955	adult organism	UBERON	UBERON:0007023	Participants	Sub1198
subset of Brain Genomics Superstruct Project participants	Homo sapiens	NCBITAXON	NCBITaxon:9606	brain	UBERON	UBERON:0000955	adult organism	UBERON	UBERON:0007023	Participants	Sub1199
subset of Brain Genomics Superstruct Project participants	Homo sapiens	NCBITAXON	NCBITaxon:9606	brain	UBERON	UBERON:0000955	adult organism	UBERON	UBERON:0007023	Participants	Sub1200
subset of Brain Genomics Superstruct Project participants	Homo sapiens	NCBITAXON	NCBITaxon:9606	brain	UBERON	UBERON:0000955	adult organism	UBERON	UBERON:0007023	Participants	Sub1201
subset of Brain Genomics Superstruct Project participants	Homo sapiens	NCBITAXON	NCBITaxon:9606	brain	UBERON	UBERON:0000955	adult organism	UBERON	UBERON:0007023	Participants	Sub1202
subset of Brain Genomics Superstruct Project participants	Homo sapiens	NCBITAXON	NCBITaxon:9606	brain	UBERON	UBERON:0000955	adult organism	UBERON	UBERON:0007023	Participants	Sub1203
subset of Brain Genomics Superstruct Project participants	Homo sapiens	NCBITAXON	NCBITaxon:9606	brain	UBERON	UBERON:0000955	adult organism	UBERON	UBERON:0007023	Participants	Sub1204
subset of Brain Genomics Superstruct Project participants	Homo sapiens	NCBITAXON	NCBITaxon:9606	brain	UBERON	UBERON:0000955	adult organism	UBERON	UBERON:0007023	Participants	Sub1205
subset of Brain Genomics Superstruct Project participants	Homo sapiens	NCBITAXON	NCBITaxon:9606	brain	UBERON	UBERON:0000955	adult organism	UBERON	UBERON:0007023	Participants	Sub1206
subset of Brain Genomics Superstruct Project participants	Homo sapiens	NCBITAXON	NCBITaxon:9606	brain	UBERON	UBERON:0000955	adult organism	UBERON	UBERON:0007023	Participants	Sub1207
subset of Brain Genomics Superstruct Project participants	Homo sapiens	NCBITAXON	NCBITaxon:9606	brain	UBERON	UBERON:0000955	adult organism	UBERON	UBERON:0007023	Participants	Sub1208
subset of Brain Genomics Superstruct Project participants	Homo sapiens	NCBITAXON	NCBITaxon:9606	brain	UBERON	UBERON:0000955	adult organism	UBERON	UBERON:0007023	Participants	Sub1209
subset of Brain Genomics Superstruct Project participants	Homo sapiens	NCBITAXON	NCBITaxon:9606	brain	UBERON	UBERON:0000955	adult organism	UBERON	UBERON:0007023	Participants	Sub1210
subset of Brain Genomics Superstruct Project participants	Homo sapiens	NCBITAXON	NCBITaxon:9606	brain	UBERON	UBERON:0000955	adult organism	UBERON	UBERON:0007023	Participants	Sub1211
subset of Brain Genomics Superstruct Project participants	Homo sapiens	NCBITAXON	NCBITaxon:9606	brain	UBERON	UBERON:0000955	adult organism	UBERON	UBERON:0007023	Participants	Sub1212
subset of Brain Genomics Superstruct Project participants	Homo sapiens	NCBITAXON	NCBITaxon:9606	brain	UBERON	UBERON:0000955	adult organism	UBERON	UBERON:0007023	Participants	Sub1213
subset of Brain Genomics Superstruct Project participants	Homo sapiens	NCBITAXON	NCBITaxon:9606	brain	UBERON	UBERON:0000955	adult organism	UBERON	UBERON:0007023	Participants	Sub1214
subset of Brain Genomics Superstruct Project participants	Homo sapiens	NCBITAXON	NCBITaxon:9606	brain	UBERON	UBERON:0000955	adult organism	UBERON	UBERON:0007023	Participants	Sub1215
subset of Brain Genomics Superstruct Project participants	Homo sapiens	NCBITAXON	NCBITaxon:9606	brain	UBERON	UBERON:0000955	adult organism	UBERON	UBERON:0007023	Participants	Sub1216
subset of Brain Genomics Superstruct Project participants	Homo sapiens	NCBITAXON	NCBITaxon:9606	brain	UBERON	UBERON:0000955	adult organism	UBERON	UBERON:0007023	Participants	Sub1217
subset of Brain Genomics Superstruct Project participants	Homo sapiens	NCBITAXON	NCBITaxon:9606	brain	UBERON	UBERON:0000955	adult organism	UBERON	UBERON:0007023	Participants	Sub1218
subset of Brain Genomics Superstruct Project participants	Homo sapiens	NCBITAXON	NCBITaxon:9606	brain	UBERON	UBERON:0000955	adult organism	UBERON	UBERON:0007023	Participants	Sub1219
subset of Brain Genomics Superstruct Project participants	Homo sapiens	NCBITAXON	NCBITaxon:9606	brain	UBERON	UBERON:0000955	adult organism	UBERON	UBERON:0007023	Participants	Sub1220
subset of Brain Genomics Superstruct Project participants	Homo sapiens	NCBITAXON	NCBITaxon:9606	brain	UBERON	UBERON:0000955	adult organism	UBERON	UBERON:0007023	Participants	Sub1221
subset of Brain Genomics Superstruct Project participants	Homo sapiens	NCBITAXON	NCBITaxon:9606	brain	UBERON	UBERON:0000955	adult organism	UBERON	UBERON:0007023	Participants	Sub1222
subset of Brain Genomics Superstruct Project participants	Homo sapiens	NCBITAXON	NCBITaxon:9606	brain	UBERON	UBERON:0000955	adult organism	UBERON	UBERON:0007023	Participants	Sub1223
subset of Brain Genomics Superstruct Project participants	Homo sapiens	NCBITAXON	NCBITaxon:9606	brain	UBERON	UBERON:0000955	adult organism	UBERON	UBERON:0007023	Participants	Sub1224
subset of Brain Genomics Superstruct Project participants	Homo sapiens	NCBITAXON	NCBITaxon:9606	brain	UBERON	UBERON:0000955	adult organism	UBERON	UBERON:0007023	Participants	Sub1225
subset of Brain Genomics Superstruct Project participants	Homo sapiens	NCBITAXON	NCBITaxon:9606	brain	UBERON	UBERON:0000955	adult organism	UBERON	UBERON:0007023	Participants	Sub1226
subset of Brain Genomics Superstruct Project participants	Homo sapiens	NCBITAXON	NCBITaxon:9606	brain	UBERON	UBERON:0000955	adult organism	UBERON	UBERON:0007023	Participants	Sub1227
subset of Brain Genomics Superstruct Project participants	Homo sapiens	NCBITAXON	NCBITaxon:9606	brain	UBERON	UBERON:0000955	adult organism	UBERON	UBERON:0007023	Participants	Sub1228
subset of Brain Genomics Superstruct Project participants	Homo sapiens	NCBITAXON	NCBITaxon:9606	brain	UBERON	UBERON:0000955	adult organism	UBERON	UBERON:0007023	Participants	Sub1229
subset of Brain Genomics Superstruct Project participants	Homo sapiens	NCBITAXON	NCBITaxon:9606	brain	UBERON	UBERON:0000955	adult organism	UBERON	UBERON:0007023	Participants	Sub1230
subset of Brain Genomics Superstruct Project participants	Homo sapiens	NCBITAXON	NCBITaxon:9606	brain	UBERON	UBERON:0000955	adult organism	UBERON	UBERON:0007023	Participants	Sub1231
subset of Brain Genomics Superstruct Project participants	Homo sapiens	NCBITAXON	NCBITaxon:9606	brain	UBERON	UBERON:0000955	adult organism	UBERON	UBERON:0007023	Participants	Sub1232
subset of Brain Genomics Superstruct Project participants	Homo sapiens	NCBITAXON	NCBITaxon:9606	brain	UBERON	UBERON:0000955	adult organism	UBERON	UBERON:0007023	Participants	Sub1233
subset of Brain Genomics Superstruct Project participants	Homo sapiens	NCBITAXON	NCBITaxon:9606	brain	UBERON	UBERON:0000955	adult organism	UBERON	UBERON:0007023	Participants	Sub1234
subset of Brain Genomics Superstruct Project participants	Homo sapiens	NCBITAXON	NCBITaxon:9606	brain	UBERON	UBERON:0000955	adult organism	UBERON	UBERON:0007023	Participants	Sub1235
subset of Brain Genomics Superstruct Project participants	Homo sapiens	NCBITAXON	NCBITaxon:9606	brain	UBERON	UBERON:0000955	adult organism	UBERON	UBERON:0007023	Participants	Sub1236
subset of Brain Genomics Superstruct Project participants	Homo sapiens	NCBITAXON	NCBITaxon:9606	brain	UBERON	UBERON:0000955	adult organism	UBERON	UBERON:0007023	Participants	Sub1237
subset of Brain Genomics Superstruct Project participants	Homo sapiens	NCBITAXON	NCBITaxon:9606	brain	UBERON	UBERON:0000955	adult organism	UBERON	UBERON:0007023	Participants	Sub1238
subset of Brain Genomics Superstruct Project participants	Homo sapiens	NCBITAXON	NCBITaxon:9606	brain	UBERON	UBERON:0000955	adult organism	UBERON	UBERON:0007023	Participants	Sub1239
subset of Brain Genomics Superstruct Project participants	Homo sapiens	NCBITAXON	NCBITaxon:9606	brain	UBERON	UBERON:0000955	adult organism	UBERON	UBERON:0007023	Participants	Sub1240
subset of Brain Genomics Superstruct Project participants	Homo sapiens	NCBITAXON	NCBITaxon:9606	brain	UBERON	UBERON:0000955	adult organism	UBERON	UBERON:0007023	Participants	Sub1241
subset of Brain Genomics Superstruct Project participants	Homo sapiens	NCBITAXON	NCBITaxon:9606	brain	UBERON	UBERON:0000955	adult organism	UBERON	UBERON:0007023	Participants	Sub1242
subset of Brain Genomics Superstruct Project participants	Homo sapiens	NCBITAXON	NCBITaxon:9606	brain	UBERON	UBERON:0000955	adult organism	UBERON	UBERON:0007023	Participants	Sub1243
subset of Brain Genomics Superstruct Project participants	Homo sapiens	NCBITAXON	NCBITaxon:9606	brain	UBERON	UBERON:0000955	adult organism	UBERON	UBERON:0007023	Participants	Sub1244
subset of Brain Genomics Superstruct Project participants	Homo sapiens	NCBITAXON	NCBITaxon:9606	brain	UBERON	UBERON:0000955	adult organism	UBERON	UBERON:0007023	Participants	Sub1245
subset of Brain Genomics Superstruct Project participants	Homo sapiens	NCBITAXON	NCBITaxon:9606	brain	UBERON	UBERON:0000955	adult organism	UBERON	UBERON:0007023	Participants	Sub1246
subset of Brain Genomics Superstruct Project participants	Homo sapiens	NCBITAXON	NCBITaxon:9606	brain	UBERON	UBERON:0000955	adult organism	UBERON	UBERON:0007023	Participants	Sub1247
subset of Brain Genomics Superstruct Project participants	Homo sapiens	NCBITAXON	NCBITaxon:9606	brain	UBERON	UBERON:0000955	adult organism	UBERON	UBERON:0007023	Participants	Sub1248
subset of Brain Genomics Superstruct Project participants	Homo sapiens	NCBITAXON	NCBITaxon:9606	brain	UBERON	UBERON:0000955	adult organism	UBERON	UBERON:0007023	Participants	Sub1249
subset of Brain Genomics Superstruct Project participants	Homo sapiens	NCBITAXON	NCBITaxon:9606	brain	UBERON	UBERON:0000955	adult organism	UBERON	UBERON:0007023	Participants	Sub1250
subset of Brain Genomics Superstruct Project participants	Homo sapiens	NCBITAXON	NCBITaxon:9606	brain	UBERON	UBERON:0000955	adult organism	UBERON	UBERON:0007023	Participants	Sub1251
subset of Brain Genomics Superstruct Project participants	Homo sapiens	NCBITAXON	NCBITaxon:9606	brain	UBERON	UBERON:0000955	adult organism	UBERON	UBERON:0007023	Participants	Sub1252
subset of Brain Genomics Superstruct Project participants	Homo sapiens	NCBITAXON	NCBITaxon:9606	brain	UBERON	UBERON:0000955	adult organism	UBERON	UBERON:0007023	Participants	Sub1253
subset of Brain Genomics Superstruct Project participants	Homo sapiens	NCBITAXON	NCBITaxon:9606	brain	UBERON	UBERON:0000955	adult organism	UBERON	UBERON:0007023	Participants	Sub1254
subset of Brain Genomics Superstruct Project participants	Homo sapiens	NCBITAXON	NCBITaxon:9606	brain	UBERON	UBERON:0000955	adult organism	UBERON	UBERON:0007023	Participants	Sub1255
subset of Brain Genomics Superstruct Project participants	Homo sapiens	NCBITAXON	NCBITaxon:9606	brain	UBERON	UBERON:0000955	adult organism	UBERON	UBERON:0007023	Participants	Sub1256
subset of Brain Genomics Superstruct Project participants	Homo sapiens	NCBITAXON	NCBITaxon:9606	brain	UBERON	UBERON:0000955	adult organism	UBERON	UBERON:0007023	Participants	Sub1257
subset of Brain Genomics Superstruct Project participants	Homo sapiens	NCBITAXON	NCBITaxon:9606	brain	UBERON	UBERON:0000955	adult organism	UBERON	UBERON:0007023	Participants	Sub1258
subset of Brain Genomics Superstruct Project participants	Homo sapiens	NCBITAXON	NCBITaxon:9606	brain	UBERON	UBERON:0000955	adult organism	UBERON	UBERON:0007023	Participants	Sub1259
subset of Brain Genomics Superstruct Project participants	Homo sapiens	NCBITAXON	NCBITaxon:9606	brain	UBERON	UBERON:0000955	adult organism	UBERON	UBERON:0007023	Participants	Sub1260
subset of Brain Genomics Superstruct Project participants	Homo sapiens	NCBITAXON	NCBITaxon:9606	brain	UBERON	UBERON:0000955	adult organism	UBERON	UBERON:0007023	Participants	Sub1261
subset of Brain Genomics Superstruct Project participants	Homo sapiens	NCBITAXON	NCBITaxon:9606	brain	UBERON	UBERON:0000955	adult organism	UBERON	UBERON:0007023	Participants	Sub1262
subset of Brain Genomics Superstruct Project participants	Homo sapiens	NCBITAXON	NCBITaxon:9606	brain	UBERON	UBERON:0000955	adult organism	UBERON	UBERON:0007023	Participants	Sub1263
subset of Brain Genomics Superstruct Project participants	Homo sapiens	NCBITAXON	NCBITaxon:9606	brain	UBERON	UBERON:0000955	adult organism	UBERON	UBERON:0007023	Participants	Sub1264
subset of Brain Genomics Superstruct Project participants	Homo sapiens	NCBITAXON	NCBITaxon:9606	brain	UBERON	UBERON:0000955	adult organism	UBERON	UBERON:0007023	Participants	Sub1265
subset of Brain Genomics Superstruct Project participants	Homo sapiens	NCBITAXON	NCBITaxon:9606	brain	UBERON	UBERON:0000955	adult organism	UBERON	UBERON:0007023	Participants	Sub1266
subset of Brain Genomics Superstruct Project participants	Homo sapiens	NCBITAXON	NCBITaxon:9606	brain	UBERON	UBERON:0000955	adult organism	UBERON	UBERON:0007023	Participants	Sub1267
subset of Brain Genomics Superstruct Project participants	Homo sapiens	NCBITAXON	NCBITaxon:9606	brain	UBERON	UBERON:0000955	adult organism	UBERON	UBERON:0007023	Participants	Sub1268
subset of Brain Genomics Superstruct Project participants	Homo sapiens	NCBITAXON	NCBITaxon:9606	brain	UBERON	UBERON:0000955	adult organism	UBERON	UBERON:0007023	Participants	Sub1269
subset of Brain Genomics Superstruct Project participants	Homo sapiens	NCBITAXON	NCBITaxon:9606	brain	UBERON	UBERON:0000955	adult organism	UBERON	UBERON:0007023	Participants	Sub1270
subset of Brain Genomics Superstruct Project participants	Homo sapiens	NCBITAXON	NCBITaxon:9606	brain	UBERON	UBERON:0000955	adult organism	UBERON	UBERON:0007023	Participants	Sub1271
subset of Brain Genomics Superstruct Project participants	Homo sapiens	NCBITAXON	NCBITaxon:9606	brain	UBERON	UBERON:0000955	adult organism	UBERON	UBERON:0007023	Participants	Sub1272
subset of Brain Genomics Superstruct Project participants	Homo sapiens	NCBITAXON	NCBITaxon:9606	brain	UBERON	UBERON:0000955	adult organism	UBERON	UBERON:0007023	Participants	Sub1273
subset of Brain Genomics Superstruct Project participants	Homo sapiens	NCBITAXON	NCBITaxon:9606	brain	UBERON	UBERON:0000955	adult organism	UBERON	UBERON:0007023	Participants	Sub1274
subset of Brain Genomics Superstruct Project participants	Homo sapiens	NCBITAXON	NCBITaxon:9606	brain	UBERON	UBERON:0000955	adult organism	UBERON	UBERON:0007023	Participants	Sub1275
subset of Brain Genomics Superstruct Project participants	Homo sapiens	NCBITAXON	NCBITaxon:9606	brain	UBERON	UBERON:0000955	adult organism	UBERON	UBERON:0007023	Participants	Sub1276
subset of Brain Genomics Superstruct Project participants	Homo sapiens	NCBITAXON	NCBITaxon:9606	brain	UBERON	UBERON:0000955	adult organism	UBERON	UBERON:0007023	Participants	Sub1277
subset of Brain Genomics Superstruct Project participants	Homo sapiens	NCBITAXON	NCBITaxon:9606	brain	UBERON	UBERON:0000955	adult organism	UBERON	UBERON:0007023	Participants	Sub1278
subset of Brain Genomics Superstruct Project participants	Homo sapiens	NCBITAXON	NCBITaxon:9606	brain	UBERON	UBERON:0000955	adult organism	UBERON	UBERON:0007023	Participants	Sub1279
subset of Brain Genomics Superstruct Project participants	Homo sapiens	NCBITAXON	NCBITaxon:9606	brain	UBERON	UBERON:0000955	adult organism	UBERON	UBERON:0007023	Participants	Sub1280
subset of Brain Genomics Superstruct Project participants	Homo sapiens	NCBITAXON	NCBITaxon:9606	brain	UBERON	UBERON:0000955	adult organism	UBERON	UBERON:0007023	Participants	Sub1281
subset of Brain Genomics Superstruct Project participants	Homo sapiens	NCBITAXON	NCBITaxon:9606	brain	UBERON	UBERON:0000955	adult organism	UBERON	UBERON:0007023	Participants	Sub1282
subset of Brain Genomics Superstruct Project participants	Homo sapiens	NCBITAXON	NCBITaxon:9606	brain	UBERON	UBERON:0000955	adult organism	UBERON	UBERON:0007023	Participants	Sub1283
subset of Brain Genomics Superstruct Project participants	Homo sapiens	NCBITAXON	NCBITaxon:9606	brain	UBERON	UBERON:0000955	adult organism	UBERON	UBERON:0007023	Participants	Sub1284
subset of Brain Genomics Superstruct Project participants	Homo sapiens	NCBITAXON	NCBITaxon:9606	brain	UBERON	UBERON:0000955	adult organism	UBERON	UBERON:0007023	Participants	Sub1285
subset of Brain Genomics Superstruct Project participants	Homo sapiens	NCBITAXON	NCBITaxon:9606	brain	UBERON	UBERON:0000955	adult organism	UBERON	UBERON:0007023	Participants	Sub1286
subset of Brain Genomics Superstruct Project participants	Homo sapiens	NCBITAXON	NCBITaxon:9606	brain	UBERON	UBERON:0000955	adult organism	UBERON	UBERON:0007023	Participants	Sub1287
subset of Brain Genomics Superstruct Project participants	Homo sapiens	NCBITAXON	NCBITaxon:9606	brain	UBERON	UBERON:0000955	adult organism	UBERON	UBERON:0007023	Participants	Sub1288
subset of Brain Genomics Superstruct Project participants	Homo sapiens	NCBITAXON	NCBITaxon:9606	brain	UBERON	UBERON:0000955	adult organism	UBERON	UBERON:0007023	Participants	Sub1289
subset of Brain Genomics Superstruct Project participants	Homo sapiens	NCBITAXON	NCBITaxon:9606	brain	UBERON	UBERON:0000955	adult organism	UBERON	UBERON:0007023	Participants	Sub1290
subset of Brain Genomics Superstruct Project participants	Homo sapiens	NCBITAXON	NCBITaxon:9606	brain	UBERON	UBERON:0000955	adult organism	UBERON	UBERON:0007023	Participants	Sub1291
subset of Brain Genomics Superstruct Project participants	Homo sapiens	NCBITAXON	NCBITaxon:9606	brain	UBERON	UBERON:0000955	adult organism	UBERON	UBERON:0007023	Participants	Sub1292
subset of Brain Genomics Superstruct Project participants	Homo sapiens	NCBITAXON	NCBITaxon:9606	brain	UBERON	UBERON:0000955	adult organism	UBERON	UBERON:0007023	Participants	Sub1293
subset of Brain Genomics Superstruct Project participants	Homo sapiens	NCBITAXON	NCBITaxon:9606	brain	UBERON	UBERON:0000955	adult organism	UBERON	UBERON:0007023	Participants	Sub1294
subset of Brain Genomics Superstruct Project participants	Homo sapiens	NCBITAXON	NCBITaxon:9606	brain	UBERON	UBERON:0000955	adult organism	UBERON	UBERON:0007023	Participants	Sub1295
subset of Brain Genomics Superstruct Project participants	Homo sapiens	NCBITAXON	NCBITaxon:9606	brain	UBERON	UBERON:0000955	adult organism	UBERON	UBERON:0007023	Participants	Sub1296
subset of Brain Genomics Superstruct Project participants	Homo sapiens	NCBITAXON	NCBITaxon:9606	brain	UBERON	UBERON:0000955	adult organism	UBERON	UBERON:0007023	Participants	Sub1297
subset of Brain Genomics Superstruct Project participants	Homo sapiens	NCBITAXON	NCBITaxon:9606	brain	UBERON	UBERON:0000955	adult organism	UBERON	UBERON:0007023	Participants	Sub1298
subset of Brain Genomics Superstruct Project participants	Homo sapiens	NCBITAXON	NCBITaxon:9606	brain	UBERON	UBERON:0000955	adult organism	UBERON	UBERON:0007023	Participants	Sub1299
subset of Brain Genomics Superstruct Project participants	Homo sapiens	NCBITAXON	NCBITaxon:9606	brain	UBERON	UBERON:0000955	adult organism	UBERON	UBERON:0007023	Participants	Sub1300
subset of Brain Genomics Superstruct Project participants	Homo sapiens	NCBITAXON	NCBITaxon:9606	brain	UBERON	UBERON:0000955	adult organism	UBERON	UBERON:0007023	Participants	Sub1301
subset of Brain Genomics Superstruct Project participants	Homo sapiens	NCBITAXON	NCBITaxon:9606	brain	UBERON	UBERON:0000955	adult organism	UBERON	UBERON:0007023	Participants	Sub1302
subset of Brain Genomics Superstruct Project participants	Homo sapiens	NCBITAXON	NCBITaxon:9606	brain	UBERON	UBERON:0000955	adult organism	UBERON	UBERON:0007023	Participants	Sub1303
subset of Brain Genomics Superstruct Project participants	Homo sapiens	NCBITAXON	NCBITaxon:9606	brain	UBERON	UBERON:0000955	adult organism	UBERON	UBERON:0007023	Participants	Sub1304
subset of Brain Genomics Superstruct Project participants	Homo sapiens	NCBITAXON	NCBITaxon:9606	brain	UBERON	UBERON:0000955	adult organism	UBERON	UBERON:0007023	Participants	Sub1305
subset of Brain Genomics Superstruct Project participants	Homo sapiens	NCBITAXON	NCBITaxon:9606	brain	UBERON	UBERON:0000955	adult organism	UBERON	UBERON:0007023	Participants	Sub1306
subset of Brain Genomics Superstruct Project participants	Homo sapiens	NCBITAXON	NCBITaxon:9606	brain	UBERON	UBERON:0000955	adult organism	UBERON	UBERON:0007023	Participants	Sub1307
subset of Brain Genomics Superstruct Project participants	Homo sapiens	NCBITAXON	NCBITaxon:9606	brain	UBERON	UBERON:0000955	adult organism	UBERON	UBERON:0007023	Participants	Sub1308
subset of Brain Genomics Superstruct Project participants	Homo sapiens	NCBITAXON	NCBITaxon:9606	brain	UBERON	UBERON:0000955	adult organism	UBERON	UBERON:0007023	Participants	Sub1309
subset of Brain Genomics Superstruct Project participants	Homo sapiens	NCBITAXON	NCBITaxon:9606	brain	UBERON	UBERON:0000955	adult organism	UBERON	UBERON:0007023	Participants	Sub1310
subset of Brain Genomics Superstruct Project participants	Homo sapiens	NCBITAXON	NCBITaxon:9606	brain	UBERON	UBERON:0000955	adult organism	UBERON	UBERON:0007023	Participants	Sub1311
subset of Brain Genomics Superstruct Project participants	Homo sapiens	NCBITAXON	NCBITaxon:9606	brain	UBERON	UBERON:0000955	adult organism	UBERON	UBERON:0007023	Participants	Sub1312
subset of Brain Genomics Superstruct Project participants	Homo sapiens	NCBITAXON	NCBITaxon:9606	brain	UBERON	UBERON:0000955	adult organism	UBERON	UBERON:0007023	Participants	Sub1313
subset of Brain Genomics Superstruct Project participants	Homo sapiens	NCBITAXON	NCBITaxon:9606	brain	UBERON	UBERON:0000955	adult organism	UBERON	UBERON:0007023	Participants	Sub1314
subset of Brain Genomics Superstruct Project participants	Homo sapiens	NCBITAXON	NCBITaxon:9606	brain	UBERON	UBERON:0000955	adult organism	UBERON	UBERON:0007023	Participants	Sub1315
subset of Brain Genomics Superstruct Project participants	Homo sapiens	NCBITAXON	NCBITaxon:9606	brain	UBERON	UBERON:0000955	adult organism	UBERON	UBERON:0007023	Participants	Sub1316
subset of Brain Genomics Superstruct Project participants	Homo sapiens	NCBITAXON	NCBITaxon:9606	brain	UBERON	UBERON:0000955	adult organism	UBERON	UBERON:0007023	Participants	Sub1317
subset of Brain Genomics Superstruct Project participants	Homo sapiens	NCBITAXON	NCBITaxon:9606	brain	UBERON	UBERON:0000955	adult organism	UBERON	UBERON:0007023	Participants	Sub1318
subset of Brain Genomics Superstruct Project participants	Homo sapiens	NCBITAXON	NCBITaxon:9606	brain	UBERON	UBERON:0000955	adult organism	UBERON	UBERON:0007023	Participants	Sub1319
subset of Brain Genomics Superstruct Project participants	Homo sapiens	NCBITAXON	NCBITaxon:9606	brain	UBERON	UBERON:0000955	adult organism	UBERON	UBERON:0007023	Participants	Sub1320
subset of Brain Genomics Superstruct Project participants	Homo sapiens	NCBITAXON	NCBITaxon:9606	brain	UBERON	UBERON:0000955	adult organism	UBERON	UBERON:0007023	Participants	Sub1321
subset of Brain Genomics Superstruct Project participants	Homo sapiens	NCBITAXON	NCBITaxon:9606	brain	UBERON	UBERON:0000955	adult organism	UBERON	UBERON:0007023	Participants	Sub1322
subset of Brain Genomics Superstruct Project participants	Homo sapiens	NCBITAXON	NCBITaxon:9606	brain	UBERON	UBERON:0000955	adult organism	UBERON	UBERON:0007023	Participants	Sub1323
subset of Brain Genomics Superstruct Project participants	Homo sapiens	NCBITAXON	NCBITaxon:9606	brain	UBERON	UBERON:0000955	adult organism	UBERON	UBERON:0007023	Participants	Sub1324
subset of Brain Genomics Superstruct Project participants	Homo sapiens	NCBITAXON	NCBITaxon:9606	brain	UBERON	UBERON:0000955	adult organism	UBERON	UBERON:0007023	Participants	Sub1325
subset of Brain Genomics Superstruct Project participants	Homo sapiens	NCBITAXON	NCBITaxon:9606	brain	UBERON	UBERON:0000955	adult organism	UBERON	UBERON:0007023	Participants	Sub1326
subset of Brain Genomics Superstruct Project participants	Homo sapiens	NCBITAXON	NCBITaxon:9606	brain	UBERON	UBERON:0000955	adult organism	UBERON	UBERON:0007023	Participants	Sub1327
subset of Brain Genomics Superstruct Project participants	Homo sapiens	NCBITAXON	NCBITaxon:9606	brain	UBERON	UBERON:0000955	adult organism	UBERON	UBERON:0007023	Participants	Sub1328
subset of Brain Genomics Superstruct Project participants	Homo sapiens	NCBITAXON	NCBITaxon:9606	brain	UBERON	UBERON:0000955	adult organism	UBERON	UBERON:0007023	Participants	Sub1329
subset of Brain Genomics Superstruct Project participants	Homo sapiens	NCBITAXON	NCBITaxon:9606	brain	UBERON	UBERON:0000955	adult organism	UBERON	UBERON:0007023	Participants	Sub1330
subset of Brain Genomics Superstruct Project participants	Homo sapiens	NCBITAXON	NCBITaxon:9606	brain	UBERON	UBERON:0000955	adult organism	UBERON	UBERON:0007023	Participants	Sub1331
subset of Brain Genomics Superstruct Project participants	Homo sapiens	NCBITAXON	NCBITaxon:9606	brain	UBERON	UBERON:0000955	adult organism	UBERON	UBERON:0007023	Participants	Sub1332
subset of Brain Genomics Superstruct Project participants	Homo sapiens	NCBITAXON	NCBITaxon:9606	brain	UBERON	UBERON:0000955	adult organism	UBERON	UBERON:0007023	Participants	Sub1333
subset of Brain Genomics Superstruct Project participants	Homo sapiens	NCBITAXON	NCBITaxon:9606	brain	UBERON	UBERON:0000955	adult organism	UBERON	UBERON:0007023	Participants	Sub1334
subset of Brain Genomics Superstruct Project participants	Homo sapiens	NCBITAXON	NCBITaxon:9606	brain	UBERON	UBERON:0000955	adult organism	UBERON	UBERON:0007023	Participants	Sub1335
subset of Brain Genomics Superstruct Project participants	Homo sapiens	NCBITAXON	NCBITaxon:9606	brain	UBERON	UBERON:0000955	adult organism	UBERON	UBERON:0007023	Participants	Sub1336
subset of Brain Genomics Superstruct Project participants	Homo sapiens	NCBITAXON	NCBITaxon:9606	brain	UBERON	UBERON:0000955	adult organism	UBERON	UBERON:0007023	Participants	Sub1337
subset of Brain Genomics Superstruct Project participants	Homo sapiens	NCBITAXON	NCBITaxon:9606	brain	UBERON	UBERON:0000955	adult organism	UBERON	UBERON:0007023	Participants	Sub1338
subset of Brain Genomics Superstruct Project participants	Homo sapiens	NCBITAXON	NCBITaxon:9606	brain	UBERON	UBERON:0000955	adult organism	UBERON	UBERON:0007023	Participants	Sub1339
subset of Brain Genomics Superstruct Project participants	Homo sapiens	NCBITAXON	NCBITaxon:9606	brain	UBERON	UBERON:0000955	adult organism	UBERON	UBERON:0007023	Participants	Sub1340
subset of Brain Genomics Superstruct Project participants	Homo sapiens	NCBITAXON	NCBITaxon:9606	brain	UBERON	UBERON:0000955	adult organism	UBERON	UBERON:0007023	Participants	Sub1341
subset of Brain Genomics Superstruct Project participants	Homo sapiens	NCBITAXON	NCBITaxon:9606	brain	UBERON	UBERON:0000955	adult organism	UBERON	UBERON:0007023	Participants	Sub1342
subset of Brain Genomics Superstruct Project participants	Homo sapiens	NCBITAXON	NCBITaxon:9606	brain	UBERON	UBERON:0000955	adult organism	UBERON	UBERON:0007023	Participants	Sub1343
subset of Brain Genomics Superstruct Project participants	Homo sapiens	NCBITAXON	NCBITaxon:9606	brain	UBERON	UBERON:0000955	adult organism	UBERON	UBERON:0007023	Participants	Sub1344
subset of Brain Genomics Superstruct Project participants	Homo sapiens	NCBITAXON	NCBITaxon:9606	brain	UBERON	UBERON:0000955	adult organism	UBERON	UBERON:0007023	Participants	Sub1345
subset of Brain Genomics Superstruct Project participants	Homo sapiens	NCBITAXON	NCBITaxon:9606	brain	UBERON	UBERON:0000955	adult organism	UBERON	UBERON:0007023	Participants	Sub1346
subset of Brain Genomics Superstruct Project participants	Homo sapiens	NCBITAXON	NCBITaxon:9606	brain	UBERON	UBERON:0000955	adult organism	UBERON	UBERON:0007023	Participants	Sub1347
subset of Brain Genomics Superstruct Project participants	Homo sapiens	NCBITAXON	NCBITaxon:9606	brain	UBERON	UBERON:0000955	adult organism	UBERON	UBERON:0007023	Participants	Sub1348
subset of Brain Genomics Superstruct Project participants	Homo sapiens	NCBITAXON	NCBITaxon:9606	brain	UBERON	UBERON:0000955	adult organism	UBERON	UBERON:0007023	Participants	Sub1349
subset of Brain Genomics Superstruct Project participants	Homo sapiens	NCBITAXON	NCBITaxon:9606	brain	UBERON	UBERON:0000955	adult organism	UBERON	UBERON:0007023	Participants	Sub1350
subset of Brain Genomics Superstruct Project participants	Homo sapiens	NCBITAXON	NCBITaxon:9606	brain	UBERON	UBERON:0000955	adult organism	UBERON	UBERON:0007023	Participants	Sub1351
subset of Brain Genomics Superstruct Project participants	Homo sapiens	NCBITAXON	NCBITaxon:9606	brain	UBERON	UBERON:0000955	adult organism	UBERON	UBERON:0007023	Participants	Sub1352
subset of Brain Genomics Superstruct Project participants	Homo sapiens	NCBITAXON	NCBITaxon:9606	brain	UBERON	UBERON:0000955	adult organism	UBERON	UBERON:0007023	Participants	Sub1353
subset of Brain Genomics Superstruct Project participants	Homo sapiens	NCBITAXON	NCBITaxon:9606	brain	UBERON	UBERON:0000955	adult organism	UBERON	UBERON:0007023	Participants	Sub1354
subset of Brain Genomics Superstruct Project participants	Homo sapiens	NCBITAXON	NCBITaxon:9606	brain	UBERON	UBERON:0000955	adult organism	UBERON	UBERON:0007023	Participants	Sub1355
subset of Brain Genomics Superstruct Project participants	Homo sapiens	NCBITAXON	NCBITaxon:9606	brain	UBERON	UBERON:0000955	adult organism	UBERON	UBERON:0007023	Participants	Sub1356
subset of Brain Genomics Superstruct Project participants	Homo sapiens	NCBITAXON	NCBITaxon:9606	brain	UBERON	UBERON:0000955	adult organism	UBERON	UBERON:0007023	Participants	Sub1357
subset of Brain Genomics Superstruct Project participants	Homo sapiens	NCBITAXON	NCBITaxon:9606	brain	UBERON	UBERON:0000955	adult organism	UBERON	UBERON:0007023	Participants	Sub1358
subset of Brain Genomics Superstruct Project participants	Homo sapiens	NCBITAXON	NCBITaxon:9606	brain	UBERON	UBERON:0000955	adult organism	UBERON	UBERON:0007023	Participants	Sub1359
subset of Brain Genomics Superstruct Project participants	Homo sapiens	NCBITAXON	NCBITaxon:9606	brain	UBERON	UBERON:0000955	adult organism	UBERON	UBERON:0007023	Participants	Sub1360
subset of Brain Genomics Superstruct Project participants	Homo sapiens	NCBITAXON	NCBITaxon:9606	brain	UBERON	UBERON:0000955	adult organism	UBERON	UBERON:0007023	Participants	Sub1361
subset of Brain Genomics Superstruct Project participants	Homo sapiens	NCBITAXON	NCBITaxon:9606	brain	UBERON	UBERON:0000955	adult organism	UBERON	UBERON:0007023	Participants	Sub1362
subset of Brain Genomics Superstruct Project participants	Homo sapiens	NCBITAXON	NCBITaxon:9606	brain	UBERON	UBERON:0000955	adult organism	UBERON	UBERON:0007023	Participants	Sub1363
subset of Brain Genomics Superstruct Project participants	Homo sapiens	NCBITAXON	NCBITaxon:9606	brain	UBERON	UBERON:0000955	adult organism	UBERON	UBERON:0007023	Participants	Sub1364
subset of Brain Genomics Superstruct Project participants	Homo sapiens	NCBITAXON	NCBITaxon:9606	brain	UBERON	UBERON:0000955	adult organism	UBERON	UBERON:0007023	Participants	Sub1365
subset of Brain Genomics Superstruct Project participants	Homo sapiens	NCBITAXON	NCBITaxon:9606	brain	UBERON	UBERON:0000955	adult organism	UBERON	UBERON:0007023	Participants	Sub1366
subset of Brain Genomics Superstruct Project participants	Homo sapiens	NCBITAXON	NCBITaxon:9606	brain	UBERON	UBERON:0000955	adult organism	UBERON	UBERON:0007023	Participants	Sub1367
subset of Brain Genomics Superstruct Project participants	Homo sapiens	NCBITAXON	NCBITaxon:9606	brain	UBERON	UBERON:0000955	adult organism	UBERON	UBERON:0007023	Participants	Sub1368
subset of Brain Genomics Superstruct Project participants	Homo sapiens	NCBITAXON	NCBITaxon:9606	brain	UBERON	UBERON:0000955	adult organism	UBERON	UBERON:0007023	Participants	Sub1369
subset of Brain Genomics Superstruct Project participants	Homo sapiens	NCBITAXON	NCBITaxon:9606	brain	UBERON	UBERON:0000955	adult organism	UBERON	UBERON:0007023	Participants	Sub1370
subset of Brain Genomics Superstruct Project participants	Homo sapiens	NCBITAXON	NCBITaxon:9606	brain	UBERON	UBERON:0000955	adult organism	UBERON	UBERON:0007023	Participants	Sub1371
subset of Brain Genomics Superstruct Project participants	Homo sapiens	NCBITAXON	NCBITaxon:9606	brain	UBERON	UBERON:0000955	adult organism	UBERON	UBERON:0007023	Participants	Sub1372
subset of Brain Genomics Superstruct Project participants	Homo sapiens	NCBITAXON	NCBITaxon:9606	brain	UBERON	UBERON:0000955	adult organism	UBERON	UBERON:0007023	Participants	Sub1373
subset of Brain Genomics Superstruct Project participants	Homo sapiens	NCBITAXON	NCBITaxon:9606	brain	UBERON	UBERON:0000955	adult organism	UBERON	UBERON:0007023	Participants	Sub1374
subset of Brain Genomics Superstruct Project participants	Homo sapiens	NCBITAXON	NCBITaxon:9606	brain	UBERON	UBERON:0000955	adult organism	UBERON	UBERON:0007023	Participants	Sub1375
subset of Brain Genomics Superstruct Project participants	Homo sapiens	NCBITAXON	NCBITaxon:9606	brain	UBERON	UBERON:0000955	adult organism	UBERON	UBERON:0007023	Participants	Sub1376
subset of Brain Genomics Superstruct Project participants	Homo sapiens	NCBITAXON	NCBITaxon:9606	brain	UBERON	UBERON:0000955	adult organism	UBERON	UBERON:0007023	Participants	Sub1377
subset of Brain Genomics Superstruct Project participants	Homo sapiens	NCBITAXON	NCBITaxon:9606	brain	UBERON	UBERON:0000955	adult organism	UBERON	UBERON:0007023	Participants	Sub1378
subset of Brain Genomics Superstruct Project participants	Homo sapiens	NCBITAXON	NCBITaxon:9606	brain	UBERON	UBERON:0000955	adult organism	UBERON	UBERON:0007023	Participants	Sub1379
subset of Brain Genomics Superstruct Project participants	Homo sapiens	NCBITAXON	NCBITaxon:9606	brain	UBERON	UBERON:0000955	adult organism	UBERON	UBERON:0007023	Participants	Sub1380
subset of Brain Genomics Superstruct Project participants	Homo sapiens	NCBITAXON	NCBITaxon:9606	brain	UBERON	UBERON:0000955	adult organism	UBERON	UBERON:0007023	Participants	Sub1381
subset of Brain Genomics Superstruct Project participants	Homo sapiens	NCBITAXON	NCBITaxon:9606	brain	UBERON	UBERON:0000955	adult organism	UBERON	UBERON:0007023	Participants	Sub1382
subset of Brain Genomics Superstruct Project participants	Homo sapiens	NCBITAXON	NCBITaxon:9606	brain	UBERON	UBERON:0000955	adult organism	UBERON	UBERON:0007023	Participants	Sub1383
subset of Brain Genomics Superstruct Project participants	Homo sapiens	NCBITAXON	NCBITaxon:9606	brain	UBERON	UBERON:0000955	adult organism	UBERON	UBERON:0007023	Participants	Sub1384
subset of Brain Genomics Superstruct Project participants	Homo sapiens	NCBITAXON	NCBITaxon:9606	brain	UBERON	UBERON:0000955	adult organism	UBERON	UBERON:0007023	Participants	Sub1385
subset of Brain Genomics Superstruct Project participants	Homo sapiens	NCBITAXON	NCBITaxon:9606	brain	UBERON	UBERON:0000955	adult organism	UBERON	UBERON:0007023	Participants	Sub1386
subset of Brain Genomics Superstruct Project participants	Homo sapiens	NCBITAXON	NCBITaxon:9606	brain	UBERON	UBERON:0000955	adult organism	UBERON	UBERON:0007023	Participants	Sub1387
subset of Brain Genomics Superstruct Project participants	Homo sapiens	NCBITAXON	NCBITaxon:9606	brain	UBERON	UBERON:0000955	adult organism	UBERON	UBERON:0007023	Participants	Sub1388
subset of Brain Genomics Superstruct Project participants	Homo sapiens	NCBITAXON	NCBITaxon:9606	brain	UBERON	UBERON:0000955	adult organism	UBERON	UBERON:0007023	Participants	Sub1389
subset of Brain Genomics Superstruct Project participants	Homo sapiens	NCBITAXON	NCBITaxon:9606	brain	UBERON	UBERON:0000955	adult organism	UBERON	UBERON:0007023	Participants	Sub1390
subset of Brain Genomics Superstruct Project participants	Homo sapiens	NCBITAXON	NCBITaxon:9606	brain	UBERON	UBERON:0000955	adult organism	UBERON	UBERON:0007023	Participants	Sub1391
subset of Brain Genomics Superstruct Project participants	Homo sapiens	NCBITAXON	NCBITaxon:9606	brain	UBERON	UBERON:0000955	adult organism	UBERON	UBERON:0007023	Participants	Sub1392
subset of Brain Genomics Superstruct Project participants	Homo sapiens	NCBITAXON	NCBITaxon:9606	brain	UBERON	UBERON:0000955	adult organism	UBERON	UBERON:0007023	Participants	Sub1393
subset of Brain Genomics Superstruct Project participants	Homo sapiens	NCBITAXON	NCBITaxon:9606	brain	UBERON	UBERON:0000955	adult organism	UBERON	UBERON:0007023	Participants	Sub1394
subset of Brain Genomics Superstruct Project participants	Homo sapiens	NCBITAXON	NCBITaxon:9606	brain	UBERON	UBERON:0000955	adult organism	UBERON	UBERON:0007023	Participants	Sub1395
subset of Brain Genomics Superstruct Project participants	Homo sapiens	NCBITAXON	NCBITaxon:9606	brain	UBERON	UBERON:0000955	adult organism	UBERON	UBERON:0007023	Participants	Sub1396
subset of Brain Genomics Superstruct Project participants	Homo sapiens	NCBITAXON	NCBITaxon:9606	brain	UBERON	UBERON:0000955	adult organism	UBERON	UBERON:0007023	Participants	Sub1397
subset of Brain Genomics Superstruct Project participants	Homo sapiens	NCBITAXON	NCBITaxon:9606	brain	UBERON	UBERON:0000955	adult organism	UBERON	UBERON:0007023	Participants	Sub1398
subset of Brain Genomics Superstruct Project participants	Homo sapiens	NCBITAXON	NCBITaxon:9606	brain	UBERON	UBERON:0000955	adult organism	UBERON	UBERON:0007023	Participants	Sub1399
subset of Brain Genomics Superstruct Project participants	Homo sapiens	NCBITAXON	NCBITaxon:9606	brain	UBERON	UBERON:0000955	adult organism	UBERON	UBERON:0007023	Participants	Sub1400
subset of Brain Genomics Superstruct Project participants	Homo sapiens	NCBITAXON	NCBITaxon:9606	brain	UBERON	UBERON:0000955	adult organism	UBERON	UBERON:0007023	Participants	Sub1401
subset of Brain Genomics Superstruct Project participants	Homo sapiens	NCBITAXON	NCBITaxon:9606	brain	UBERON	UBERON:0000955	adult organism	UBERON	UBERON:0007023	Participants	Sub1402
subset of Brain Genomics Superstruct Project participants	Homo sapiens	NCBITAXON	NCBITaxon:9606	brain	UBERON	UBERON:0000955	adult organism	UBERON	UBERON:0007023	Participants	Sub1403
subset of Brain Genomics Superstruct Project participants	Homo sapiens	NCBITAXON	NCBITaxon:9606	brain	UBERON	UBERON:0000955	adult organism	UBERON	UBERON:0007023	Participants	Sub1404
subset of Brain Genomics Superstruct Project participants	Homo sapiens	NCBITAXON	NCBITaxon:9606	brain	UBERON	UBERON:0000955	adult organism	UBERON	UBERON:0007023	Participants	Sub1405
subset of Brain Genomics Superstruct Project participants	Homo sapiens	NCBITAXON	NCBITaxon:9606	brain	UBERON	UBERON:0000955	adult organism	UBERON	UBERON:0007023	Participants	Sub1406
subset of Brain Genomics Superstruct Project participants	Homo sapiens	NCBITAXON	NCBITaxon:9606	brain	UBERON	UBERON:0000955	adult organism	UBERON	UBERON:0007023	Participants	Sub1407
subset of Brain Genomics Superstruct Project participants	Homo sapiens	NCBITAXON	NCBITaxon:9606	brain	UBERON	UBERON:0000955	adult organism	UBERON	UBERON:0007023	Participants	Sub1408
subset of Brain Genomics Superstruct Project participants	Homo sapiens	NCBITAXON	NCBITaxon:9606	brain	UBERON	UBERON:0000955	adult organism	UBERON	UBERON:0007023	Participants	Sub1409
subset of Brain Genomics Superstruct Project participants	Homo sapiens	NCBITAXON	NCBITaxon:9606	brain	UBERON	UBERON:0000955	adult organism	UBERON	UBERON:0007023	Participants	Sub1410
subset of Brain Genomics Superstruct Project participants	Homo sapiens	NCBITAXON	NCBITaxon:9606	brain	UBERON	UBERON:0000955	adult organism	UBERON	UBERON:0007023	Participants	Sub1411
subset of Brain Genomics Superstruct Project participants	Homo sapiens	NCBITAXON	NCBITaxon:9606	brain	UBERON	UBERON:0000955	adult organism	UBERON	UBERON:0007023	Participants	Sub1412
subset of Brain Genomics Superstruct Project participants	Homo sapiens	NCBITAXON	NCBITaxon:9606	brain	UBERON	UBERON:0000955	adult organism	UBERON	UBERON:0007023	Participants	Sub1413
subset of Brain Genomics Superstruct Project participants	Homo sapiens	NCBITAXON	NCBITaxon:9606	brain	UBERON	UBERON:0000955	adult organism	UBERON	UBERON:0007023	Participants	Sub1414
subset of Brain Genomics Superstruct Project participants	Homo sapiens	NCBITAXON	NCBITaxon:9606	brain	UBERON	UBERON:0000955	adult organism	UBERON	UBERON:0007023	Participants	Sub1415
subset of Brain Genomics Superstruct Project participants	Homo sapiens	NCBITAXON	NCBITaxon:9606	brain	UBERON	UBERON:0000955	adult organism	UBERON	UBERON:0007023	Participants	Sub1416
subset of Brain Genomics Superstruct Project participants	Homo sapiens	NCBITAXON	NCBITaxon:9606	brain	UBERON	UBERON:0000955	adult organism	UBERON	UBERON:0007023	Participants	Sub1417
subset of Brain Genomics Superstruct Project participants	Homo sapiens	NCBITAXON	NCBITaxon:9606	brain	UBERON	UBERON:0000955	adult organism	UBERON	UBERON:0007023	Participants	Sub1418
subset of Brain Genomics Superstruct Project participants	Homo sapiens	NCBITAXON	NCBITaxon:9606	brain	UBERON	UBERON:0000955	adult organism	UBERON	UBERON:0007023	Participants	Sub1419
subset of Brain Genomics Superstruct Project participants	Homo sapiens	NCBITAXON	NCBITaxon:9606	brain	UBERON	UBERON:0000955	adult organism	UBERON	UBERON:0007023	Participants	Sub1420
subset of Brain Genomics Superstruct Project participants	Homo sapiens	NCBITAXON	NCBITaxon:9606	brain	UBERON	UBERON:0000955	adult organism	UBERON	UBERON:0007023	Participants	Sub1421
subset of Brain Genomics Superstruct Project participants	Homo sapiens	NCBITAXON	NCBITaxon:9606	brain	UBERON	UBERON:0000955	adult organism	UBERON	UBERON:0007023	Participants	Sub1422
subset of Brain Genomics Superstruct Project participants	Homo sapiens	NCBITAXON	NCBITaxon:9606	brain	UBERON	UBERON:0000955	adult organism	UBERON	UBERON:0007023	Participants	Sub1423
subset of Brain Genomics Superstruct Project participants	Homo sapiens	NCBITAXON	NCBITaxon:9606	brain	UBERON	UBERON:0000955	adult organism	UBERON	UBERON:0007023	Participants	Sub1424
subset of Brain Genomics Superstruct Project participants	Homo sapiens	NCBITAXON	NCBITaxon:9606	brain	UBERON	UBERON:0000955	adult organism	UBERON	UBERON:0007023	Participants	Sub1425
subset of Brain Genomics Superstruct Project participants	Homo sapiens	NCBITAXON	NCBITaxon:9606	brain	UBERON	UBERON:0000955	adult organism	UBERON	UBERON:0007023	Participants	Sub1426
subset of Brain Genomics Superstruct Project participants	Homo sapiens	NCBITAXON	NCBITaxon:9606	brain	UBERON	UBERON:0000955	adult organism	UBERON	UBERON:0007023	Participants	Sub1427
subset of Brain Genomics Superstruct Project participants	Homo sapiens	NCBITAXON	NCBITaxon:9606	brain	UBERON	UBERON:0000955	adult organism	UBERON	UBERON:0007023	Participants	Sub1428
subset of Brain Genomics Superstruct Project participants	Homo sapiens	NCBITAXON	NCBITaxon:9606	brain	UBERON	UBERON:0000955	adult organism	UBERON	UBERON:0007023	Participants	Sub1429
subset of Brain Genomics Superstruct Project participants	Homo sapiens	NCBITAXON	NCBITaxon:9606	brain	UBERON	UBERON:0000955	adult organism	UBERON	UBERON:0007023	Participants	Sub1430
subset of Brain Genomics Superstruct Project participants	Homo sapiens	NCBITAXON	NCBITaxon:9606	brain	UBERON	UBERON:0000955	adult organism	UBERON	UBERON:0007023	Participants	Sub1431
subset of Brain Genomics Superstruct Project participants	Homo sapiens	NCBITAXON	NCBITaxon:9606	brain	UBERON	UBERON:0000955	adult organism	UBERON	UBERON:0007023	Participants	Sub1432
subset of Brain Genomics Superstruct Project participants	Homo sapiens	NCBITAXON	NCBITaxon:9606	brain	UBERON	UBERON:0000955	adult organism	UBERON	UBERON:0007023	Participants	Sub1433
subset of Brain Genomics Superstruct Project participants	Homo sapiens	NCBITAXON	NCBITaxon:9606	brain	UBERON	UBERON:0000955	adult organism	UBERON	UBERON:0007023	Participants	Sub1434
subset of Brain Genomics Superstruct Project participants	Homo sapiens	NCBITAXON	NCBITaxon:9606	brain	UBERON	UBERON:0000955	adult organism	UBERON	UBERON:0007023	Participants	Sub1435
subset of Brain Genomics Superstruct Project participants	Homo sapiens	NCBITAXON	NCBITaxon:9606	brain	UBERON	UBERON:0000955	adult organism	UBERON	UBERON:0007023	Participants	Sub1436
subset of Brain Genomics Superstruct Project participants	Homo sapiens	NCBITAXON	NCBITaxon:9606	brain	UBERON	UBERON:0000955	adult organism	UBERON	UBERON:0007023	Participants	Sub1437
subset of Brain Genomics Superstruct Project participants	Homo sapiens	NCBITAXON	NCBITaxon:9606	brain	UBERON	UBERON:0000955	adult organism	UBERON	UBERON:0007023	Participants	Sub1438
subset of Brain Genomics Superstruct Project participants	Homo sapiens	NCBITAXON	NCBITaxon:9606	brain	UBERON	UBERON:0000955	adult organism	UBERON	UBERON:0007023	Participants	Sub1439
subset of Brain Genomics Superstruct Project participants	Homo sapiens	NCBITAXON	NCBITaxon:9606	brain	UBERON	UBERON:0000955	adult organism	UBERON	UBERON:0007023	Participants	Sub1440
subset of Brain Genomics Superstruct Project participants	Homo sapiens	NCBITAXON	NCBITaxon:9606	brain	UBERON	UBERON:0000955	adult organism	UBERON	UBERON:0007023	Participants	Sub1441
subset of Brain Genomics Superstruct Project participants	Homo sapiens	NCBITAXON	NCBITaxon:9606	brain	UBERON	UBERON:0000955	adult organism	UBERON	UBERON:0007023	Participants	Sub1442
subset of Brain Genomics Superstruct Project participants	Homo sapiens	NCBITAXON	NCBITaxon:9606	brain	UBERON	UBERON:0000955	adult organism	UBERON	UBERON:0007023	Participants	Sub1443
subset of Brain Genomics Superstruct Project participants	Homo sapiens	NCBITAXON	NCBITaxon:9606	brain	UBERON	UBERON:0000955	adult organism	UBERON	UBERON:0007023	Participants	Sub1444
subset of Brain Genomics Superstruct Project participants	Homo sapiens	NCBITAXON	NCBITaxon:9606	brain	UBERON	UBERON:0000955	adult organism	UBERON	UBERON:0007023	Participants	Sub1445
subset of Brain Genomics Superstruct Project participants	Homo sapiens	NCBITAXON	NCBITaxon:9606	brain	UBERON	UBERON:0000955	adult organism	UBERON	UBERON:0007023	Participants	Sub1446
subset of Brain Genomics Superstruct Project participants	Homo sapiens	NCBITAXON	NCBITaxon:9606	brain	UBERON	UBERON:0000955	adult organism	UBERON	UBERON:0007023	Participants	Sub1447
subset of Brain Genomics Superstruct Project participants	Homo sapiens	NCBITAXON	NCBITaxon:9606	brain	UBERON	UBERON:0000955	adult organism	UBERON	UBERON:0007023	Participants	Sub1448
subset of Brain Genomics Superstruct Project participants	Homo sapiens	NCBITAXON	NCBITaxon:9606	brain	UBERON	UBERON:0000955	adult organism	UBERON	UBERON:0007023	Participants	Sub1449
subset of Brain Genomics Superstruct Project participants	Homo sapiens	NCBITAXON	NCBITaxon:9606	brain	UBERON	UBERON:0000955	adult organism	UBERON	UBERON:0007023	Participants	Sub1450
subset of Brain Genomics Superstruct Project participants	Homo sapiens	NCBITAXON	NCBITaxon:9606	brain	UBERON	UBERON:0000955	adult organism	UBERON	UBERON:0007023	Participants	Sub1451
subset of Brain Genomics Superstruct Project participants	Homo sapiens	NCBITAXON	NCBITaxon:9606	brain	UBERON	UBERON:0000955	adult organism	UBERON	UBERON:0007023	Participants	Sub1452
subset of Brain Genomics Superstruct Project participants	Homo sapiens	NCBITAXON	NCBITaxon:9606	brain	UBERON	UBERON:0000955	adult organism	UBERON	UBERON:0007023	Participants	Sub1453
subset of Brain Genomics Superstruct Project participants	Homo sapiens	NCBITAXON	NCBITaxon:9606	brain	UBERON	UBERON:0000955	adult organism	UBERON	UBERON:0007023	Participants	Sub1454
subset of Brain Genomics Superstruct Project participants	Homo sapiens	NCBITAXON	NCBITaxon:9606	brain	UBERON	UBERON:0000955	adult organism	UBERON	UBERON:0007023	Participants	Sub1455
subset of Brain Genomics Superstruct Project participants	Homo sapiens	NCBITAXON	NCBITaxon:9606	brain	UBERON	UBERON:0000955	adult organism	UBERON	UBERON:0007023	Participants	Sub1456
subset of Brain Genomics Superstruct Project participants	Homo sapiens	NCBITAXON	NCBITaxon:9606	brain	UBERON	UBERON:0000955	adult organism	UBERON	UBERON:0007023	Participants	Sub1457
subset of Brain Genomics Superstruct Project participants	Homo sapiens	NCBITAXON	NCBITaxon:9606	brain	UBERON	UBERON:0000955	adult organism	UBERON	UBERON:0007023	Participants	Sub1458
subset of Brain Genomics Superstruct Project participants	Homo sapiens	NCBITAXON	NCBITaxon:9606	brain	UBERON	UBERON:0000955	adult organism	UBERON	UBERON:0007023	Participants	Sub1459
subset of Brain Genomics Superstruct Project participants	Homo sapiens	NCBITAXON	NCBITaxon:9606	brain	UBERON	UBERON:0000955	adult organism	UBERON	UBERON:0007023	Participants	Sub1460
subset of Brain Genomics Superstruct Project participants	Homo sapiens	NCBITAXON	NCBITaxon:9606	brain	UBERON	UBERON:0000955	adult organism	UBERON	UBERON:0007023	Participants	Sub1461
subset of Brain Genomics Superstruct Project participants	Homo sapiens	NCBITAXON	NCBITaxon:9606	brain	UBERON	UBERON:0000955	adult organism	UBERON	UBERON:0007023	Participants	Sub1462
subset of Brain Genomics Superstruct Project participants	Homo sapiens	NCBITAXON	NCBITaxon:9606	brain	UBERON	UBERON:0000955	adult organism	UBERON	UBERON:0007023	Participants	Sub1463
subset of Brain Genomics Superstruct Project participants	Homo sapiens	NCBITAXON	NCBITaxon:9606	brain	UBERON	UBERON:0000955	adult organism	UBERON	UBERON:0007023	Participants	Sub1464
subset of Brain Genomics Superstruct Project participants	Homo sapiens	NCBITAXON	NCBITaxon:9606	brain	UBERON	UBERON:0000955	adult organism	UBERON	UBERON:0007023	Participants	Sub1465
subset of Brain Genomics Superstruct Project participants	Homo sapiens	NCBITAXON	NCBITaxon:9606	brain	UBERON	UBERON:0000955	adult organism	UBERON	UBERON:0007023	Participants	Sub1466
subset of Brain Genomics Superstruct Project participants	Homo sapiens	NCBITAXON	NCBITaxon:9606	brain	UBERON	UBERON:0000955	adult organism	UBERON	UBERON:0007023	Participants	Sub1467
subset of Brain Genomics Superstruct Project participants	Homo sapiens	NCBITAXON	NCBITaxon:9606	brain	UBERON	UBERON:0000955	adult organism	UBERON	UBERON:0007023	Participants	Sub1468
subset of Brain Genomics Superstruct Project participants	Homo sapiens	NCBITAXON	NCBITaxon:9606	brain	UBERON	UBERON:0000955	adult organism	UBERON	UBERON:0007023	Participants	Sub1469
subset of Brain Genomics Superstruct Project participants	Homo sapiens	NCBITAXON	NCBITaxon:9606	brain	UBERON	UBERON:0000955	adult organism	UBERON	UBERON:0007023	Participants	Sub1470
subset of Brain Genomics Superstruct Project participants	Homo sapiens	NCBITAXON	NCBITaxon:9606	brain	UBERON	UBERON:0000955	adult organism	UBERON	UBERON:0007023	Participants	Sub1471
subset of Brain Genomics Superstruct Project participants	Homo sapiens	NCBITAXON	NCBITaxon:9606	brain	UBERON	UBERON:0000955	adult organism	UBERON	UBERON:0007023	Participants	Sub1472
subset of Brain Genomics Superstruct Project participants	Homo sapiens	NCBITAXON	NCBITaxon:9606	brain	UBERON	UBERON:0000955	adult organism	UBERON	UBERON:0007023	Participants	Sub1473
subset of Brain Genomics Superstruct Project participants	Homo sapiens	NCBITAXON	NCBITaxon:9606	brain	UBERON	UBERON:0000955	adult organism	UBERON	UBERON:0007023	Participants	Sub1474
subset of Brain Genomics Superstruct Project participants	Homo sapiens	NCBITAXON	NCBITaxon:9606	brain	UBERON	UBERON:0000955	adult organism	UBERON	UBERON:0007023	Participants	Sub1475
subset of Brain Genomics Superstruct Project participants	Homo sapiens	NCBITAXON	NCBITaxon:9606	brain	UBERON	UBERON:0000955	adult organism	UBERON	UBERON:0007023	Participants	Sub1476
subset of Brain Genomics Superstruct Project participants	Homo sapiens	NCBITAXON	NCBITaxon:9606	brain	UBERON	UBERON:0000955	adult organism	UBERON	UBERON:0007023	Participants	Sub1477
subset of Brain Genomics Superstruct Project participants	Homo sapiens	NCBITAXON	NCBITaxon:9606	brain	UBERON	UBERON:0000955	adult organism	UBERON	UBERON:0007023	Participants	Sub1478
subset of Brain Genomics Superstruct Project participants	Homo sapiens	NCBITAXON	NCBITaxon:9606	brain	UBERON	UBERON:0000955	adult organism	UBERON	UBERON:0007023	Participants	Sub1479
subset of Brain Genomics Superstruct Project participants	Homo sapiens	NCBITAXON	NCBITaxon:9606	brain	UBERON	UBERON:0000955	adult organism	UBERON	UBERON:0007023	Participants	Sub1480
subset of Brain Genomics Superstruct Project participants	Homo sapiens	NCBITAXON	NCBITaxon:9606	brain	UBERON	UBERON:0000955	adult organism	UBERON	UBERON:0007023	Participants	Sub1481
subset of Brain Genomics Superstruct Project participants	Homo sapiens	NCBITAXON	NCBITaxon:9606	brain	UBERON	UBERON:0000955	adult organism	UBERON	UBERON:0007023	Participants	Sub1482
subset of Brain Genomics Superstruct Project participants	Homo sapiens	NCBITAXON	NCBITaxon:9606	brain	UBERON	UBERON:0000955	adult organism	UBERON	UBERON:0007023	Participants	Sub1483
subset of Brain Genomics Superstruct Project participants	Homo sapiens	NCBITAXON	NCBITaxon:9606	brain	UBERON	UBERON:0000955	adult organism	UBERON	UBERON:0007023	Participants	Sub1484
subset of Brain Genomics Superstruct Project participants	Homo sapiens	NCBITAXON	NCBITaxon:9606	brain	UBERON	UBERON:0000955	adult organism	UBERON	UBERON:0007023	Participants	Sub1485
subset of Brain Genomics Superstruct Project participants	Homo sapiens	NCBITAXON	NCBITaxon:9606	brain	UBERON	UBERON:0000955	adult organism	UBERON	UBERON:0007023	Participants	Sub1486
subset of Brain Genomics Superstruct Project participants	Homo sapiens	NCBITAXON	NCBITaxon:9606	brain	UBERON	UBERON:0000955	adult organism	UBERON	UBERON:0007023	Participants	Sub1487
subset of Brain Genomics Superstruct Project participants	Homo sapiens	NCBITAXON	NCBITaxon:9606	brain	UBERON	UBERON:0000955	adult organism	UBERON	UBERON:0007023	Participants	Sub1488
subset of Brain Genomics Superstruct Project participants	Homo sapiens	NCBITAXON	NCBITaxon:9606	brain	UBERON	UBERON:0000955	adult organism	UBERON	UBERON:0007023	Participants	Sub1489
subset of Brain Genomics Superstruct Project participants	Homo sapiens	NCBITAXON	NCBITaxon:9606	brain	UBERON	UBERON:0000955	adult organism	UBERON	UBERON:0007023	Participants	Sub1490
subset of Brain Genomics Superstruct Project participants	Homo sapiens	NCBITAXON	NCBITaxon:9606	brain	UBERON	UBERON:0000955	adult organism	UBERON	UBERON:0007023	Participants	Sub1491
subset of Brain Genomics Superstruct Project participants	Homo sapiens	NCBITAXON	NCBITaxon:9606	brain	UBERON	UBERON:0000955	adult organism	UBERON	UBERON:0007023	Participants	Sub1492
subset of Brain Genomics Superstruct Project participants	Homo sapiens	NCBITAXON	NCBITaxon:9606	brain	UBERON	UBERON:0000955	adult organism	UBERON	UBERON:0007023	Participants	Sub1493
subset of Brain Genomics Superstruct Project participants	Homo sapiens	NCBITAXON	NCBITaxon:9606	brain	UBERON	UBERON:0000955	adult organism	UBERON	UBERON:0007023	Participants	Sub1494
subset of Brain Genomics Superstruct Project participants	Homo sapiens	NCBITAXON	NCBITaxon:9606	brain	UBERON	UBERON:0000955	adult organism	UBERON	UBERON:0007023	Participants	Sub1495
subset of Brain Genomics Superstruct Project participants	Homo sapiens	NCBITAXON	NCBITaxon:9606	brain	UBERON	UBERON:0000955	adult organism	UBERON	UBERON:0007023	Participants	Sub1496
subset of Brain Genomics Superstruct Project participants	Homo sapiens	NCBITAXON	NCBITaxon:9606	brain	UBERON	UBERON:0000955	adult organism	UBERON	UBERON:0007023	Participants	Sub1497
subset of Brain Genomics Superstruct Project participants	Homo sapiens	NCBITAXON	NCBITaxon:9606	brain	UBERON	UBERON:0000955	adult organism	UBERON	UBERON:0007023	Participants	Sub1498
subset of Brain Genomics Superstruct Project participants	Homo sapiens	NCBITAXON	NCBITaxon:9606	brain	UBERON	UBERON:0000955	adult organism	UBERON	UBERON:0007023	Participants	Sub1499
subset of Brain Genomics Superstruct Project participants	Homo sapiens	NCBITAXON	NCBITaxon:9606	brain	UBERON	UBERON:0000955	adult organism	UBERON	UBERON:0007023	Participants	Sub1500
subset of Brain Genomics Superstruct Project participants	Homo sapiens	NCBITAXON	NCBITaxon:9606	brain	UBERON	UBERON:0000955	adult organism	UBERON	UBERON:0007023	Participants	Sub1501
subset of Brain Genomics Superstruct Project participants	Homo sapiens	NCBITAXON	NCBITaxon:9606	brain	UBERON	UBERON:0000955	adult organism	UBERON	UBERON:0007023	Participants	Sub1502
subset of Brain Genomics Superstruct Project participants	Homo sapiens	NCBITAXON	NCBITaxon:9606	brain	UBERON	UBERON:0000955	adult organism	UBERON	UBERON:0007023	Participants	Sub1503
subset of Brain Genomics Superstruct Project participants	Homo sapiens	NCBITAXON	NCBITaxon:9606	brain	UBERON	UBERON:0000955	adult organism	UBERON	UBERON:0007023	Participants	Sub1504
subset of Brain Genomics Superstruct Project participants	Homo sapiens	NCBITAXON	NCBITaxon:9606	brain	UBERON	UBERON:0000955	adult organism	UBERON	UBERON:0007023	Participants	Sub1505
subset of Brain Genomics Superstruct Project participants	Homo sapiens	NCBITAXON	NCBITaxon:9606	brain	UBERON	UBERON:0000955	adult organism	UBERON	UBERON:0007023	Participants	Sub1506
subset of Brain Genomics Superstruct Project participants	Homo sapiens	NCBITAXON	NCBITaxon:9606	brain	UBERON	UBERON:0000955	adult organism	UBERON	UBERON:0007023	Participants	Sub1507
subset of Brain Genomics Superstruct Project participants	Homo sapiens	NCBITAXON	NCBITaxon:9606	brain	UBERON	UBERON:0000955	adult organism	UBERON	UBERON:0007023	Participants	Sub1508
subset of Brain Genomics Superstruct Project participants	Homo sapiens	NCBITAXON	NCBITaxon:9606	brain	UBERON	UBERON:0000955	adult organism	UBERON	UBERON:0007023	Participants	Sub1509
subset of Brain Genomics Superstruct Project participants	Homo sapiens	NCBITAXON	NCBITaxon:9606	brain	UBERON	UBERON:0000955	adult organism	UBERON	UBERON:0007023	Participants	Sub1510
subset of Brain Genomics Superstruct Project participants	Homo sapiens	NCBITAXON	NCBITaxon:9606	brain	UBERON	UBERON:0000955	adult organism	UBERON	UBERON:0007023	Participants	Sub1511
subset of Brain Genomics Superstruct Project participants	Homo sapiens	NCBITAXON	NCBITaxon:9606	brain	UBERON	UBERON:0000955	adult organism	UBERON	UBERON:0007023	Participants	Sub1512
subset of Brain Genomics Superstruct Project participants	Homo sapiens	NCBITAXON	NCBITaxon:9606	brain	UBERON	UBERON:0000955	adult organism	UBERON	UBERON:0007023	Participants	Sub1513
subset of Brain Genomics Superstruct Project participants	Homo sapiens	NCBITAXON	NCBITaxon:9606	brain	UBERON	UBERON:0000955	adult organism	UBERON	UBERON:0007023	Participants	Sub1514
subset of Brain Genomics Superstruct Project participants	Homo sapiens	NCBITAXON	NCBITaxon:9606	brain	UBERON	UBERON:0000955	adult organism	UBERON	UBERON:0007023	Participants	Sub1515
subset of Brain Genomics Superstruct Project participants	Homo sapiens	NCBITAXON	NCBITaxon:9606	brain	UBERON	UBERON:0000955	adult organism	UBERON	UBERON:0007023	Participants	Sub1516
subset of Brain Genomics Superstruct Project participants	Homo sapiens	NCBITAXON	NCBITaxon:9606	brain	UBERON	UBERON:0000955	adult organism	UBERON	UBERON:0007023	Participants	Sub1517
subset of Brain Genomics Superstruct Project participants	Homo sapiens	NCBITAXON	NCBITaxon:9606	brain	UBERON	UBERON:0000955	adult organism	UBERON	UBERON:0007023	Participants	Sub1518
subset of Brain Genomics Superstruct Project participants	Homo sapiens	NCBITAXON	NCBITaxon:9606	brain	UBERON	UBERON:0000955	adult organism	UBERON	UBERON:0007023	Participants	Sub1519
subset of Brain Genomics Superstruct Project participants	Homo sapiens	NCBITAXON	NCBITaxon:9606	brain	UBERON	UBERON:0000955	adult organism	UBERON	UBERON:0007023	Participants	Sub1520
subset of Brain Genomics Superstruct Project participants	Homo sapiens	NCBITAXON	NCBITaxon:9606	brain	UBERON	UBERON:0000955	adult organism	UBERON	UBERON:0007023	Participants	Sub1521
subset of Brain Genomics Superstruct Project participants	Homo sapiens	NCBITAXON	NCBITaxon:9606	brain	UBERON	UBERON:0000955	adult organism	UBERON	UBERON:0007023	Participants	Sub1522
subset of Brain Genomics Superstruct Project participants	Homo sapiens	NCBITAXON	NCBITaxon:9606	brain	UBERON	UBERON:0000955	adult organism	UBERON	UBERON:0007023	Participants	Sub1523
subset of Brain Genomics Superstruct Project participants	Homo sapiens	NCBITAXON	NCBITaxon:9606	brain	UBERON	UBERON:0000955	adult organism	UBERON	UBERON:0007023	Participants	Sub1524
subset of Brain Genomics Superstruct Project participants	Homo sapiens	NCBITAXON	NCBITaxon:9606	brain	UBERON	UBERON:0000955	adult organism	UBERON	UBERON:0007023	Participants	Sub1525
subset of Brain Genomics Superstruct Project participants	Homo sapiens	NCBITAXON	NCBITaxon:9606	brain	UBERON	UBERON:0000955	adult organism	UBERON	UBERON:0007023	Participants	Sub1526
subset of Brain Genomics Superstruct Project participants	Homo sapiens	NCBITAXON	NCBITaxon:9606	brain	UBERON	UBERON:0000955	adult organism	UBERON	UBERON:0007023	Participants	Sub1527
subset of Brain Genomics Superstruct Project participants	Homo sapiens	NCBITAXON	NCBITaxon:9606	brain	UBERON	UBERON:0000955	adult organism	UBERON	UBERON:0007023	Participants	Sub1528
subset of Brain Genomics Superstruct Project participants	Homo sapiens	NCBITAXON	NCBITaxon:9606	brain	UBERON	UBERON:0000955	adult organism	UBERON	UBERON:0007023	Participants	Sub1529
subset of Brain Genomics Superstruct Project participants	Homo sapiens	NCBITAXON	NCBITaxon:9606	brain	UBERON	UBERON:0000955	adult organism	UBERON	UBERON:0007023	Participants	Sub1530
subset of Brain Genomics Superstruct Project participants	Homo sapiens	NCBITAXON	NCBITaxon:9606	brain	UBERON	UBERON:0000955	adult organism	UBERON	UBERON:0007023	Participants	Sub1531
subset of Brain Genomics Superstruct Project participants	Homo sapiens	NCBITAXON	NCBITaxon:9606	brain	UBERON	UBERON:0000955	adult organism	UBERON	UBERON:0007023	Participants	Sub1532
subset of Brain Genomics Superstruct Project participants	Homo sapiens	NCBITAXON	NCBITaxon:9606	brain	UBERON	UBERON:0000955	adult organism	UBERON	UBERON:0007023	Participants	Sub1533
subset of Brain Genomics Superstruct Project participants	Homo sapiens	NCBITAXON	NCBITaxon:9606	brain	UBERON	UBERON:0000955	adult organism	UBERON	UBERON:0007023	Participants	Sub1534
subset of Brain Genomics Superstruct Project participants	Homo sapiens	NCBITAXON	NCBITaxon:9606	brain	UBERON	UBERON:0000955	adult organism	UBERON	UBERON:0007023	Participants	Sub1535
subset of Brain Genomics Superstruct Project participants	Homo sapiens	NCBITAXON	NCBITaxon:9606	brain	UBERON	UBERON:0000955	adult organism	UBERON	UBERON:0007023	Participants	Sub1536
subset of Brain Genomics Superstruct Project participants	Homo sapiens	NCBITAXON	NCBITaxon:9606	brain	UBERON	UBERON:0000955	adult organism	UBERON	UBERON:0007023	Participants	Sub1537
subset of Brain Genomics Superstruct Project participants	Homo sapiens	NCBITAXON	NCBITaxon:9606	brain	UBERON	UBERON:0000955	adult organism	UBERON	UBERON:0007023	Participants	Sub1538
subset of Brain Genomics Superstruct Project participants	Homo sapiens	NCBITAXON	NCBITaxon:9606	brain	UBERON	UBERON:0000955	adult organism	UBERON	UBERON:0007023	Participants	Sub1539
subset of Brain Genomics Superstruct Project participants	Homo sapiens	NCBITAXON	NCBITaxon:9606	brain	UBERON	UBERON:0000955	adult organism	UBERON	UBERON:0007023	Participants	Sub1540
subset of Brain Genomics Superstruct Project participants	Homo sapiens	NCBITAXON	NCBITaxon:9606	brain	UBERON	UBERON:0000955	adult organism	UBERON	UBERON:0007023	Participants	Sub1541
subset of Brain Genomics Superstruct Project participants	Homo sapiens	NCBITAXON	NCBITaxon:9606	brain	UBERON	UBERON:0000955	adult organism	UBERON	UBERON:0007023	Participants	Sub1542
subset of Brain Genomics Superstruct Project participants	Homo sapiens	NCBITAXON	NCBITaxon:9606	brain	UBERON	UBERON:0000955	adult organism	UBERON	UBERON:0007023	Participants	Sub1543
subset of Brain Genomics Superstruct Project participants	Homo sapiens	NCBITAXON	NCBITaxon:9606	brain	UBERON	UBERON:0000955	adult organism	UBERON	UBERON:0007023	Participants	Sub1544
subset of Brain Genomics Superstruct Project participants	Homo sapiens	NCBITAXON	NCBITaxon:9606	brain	UBERON	UBERON:0000955	adult organism	UBERON	UBERON:0007023	Participants	Sub1545
subset of Brain Genomics Superstruct Project participants	Homo sapiens	NCBITAXON	NCBITaxon:9606	brain	UBERON	UBERON:0000955	adult organism	UBERON	UBERON:0007023	Participants	Sub1546
subset of Brain Genomics Superstruct Project participants	Homo sapiens	NCBITAXON	NCBITaxon:9606	brain	UBERON	UBERON:0000955	adult organism	UBERON	UBERON:0007023	Participants	Sub1547
subset of Brain Genomics Superstruct Project participants	Homo sapiens	NCBITAXON	NCBITaxon:9606	brain	UBERON	UBERON:0000955	adult organism	UBERON	UBERON:0007023	Participants	Sub1548
subset of Brain Genomics Superstruct Project participants	Homo sapiens	NCBITAXON	NCBITaxon:9606	brain	UBERON	UBERON:0000955	adult organism	UBERON	UBERON:0007023	Participants	Sub1549
subset of Brain Genomics Superstruct Project participants	Homo sapiens	NCBITAXON	NCBITaxon:9606	brain	UBERON	UBERON:0000955	adult organism	UBERON	UBERON:0007023	Participants	Sub1550
subset of Brain Genomics Superstruct Project participants	Homo sapiens	NCBITAXON	NCBITaxon:9606	brain	UBERON	UBERON:0000955	adult organism	UBERON	UBERON:0007023	Participants	Sub1551
subset of Brain Genomics Superstruct Project participants	Homo sapiens	NCBITAXON	NCBITaxon:9606	brain	UBERON	UBERON:0000955	adult organism	UBERON	UBERON:0007023	Participants	Sub1552
subset of Brain Genomics Superstruct Project participants	Homo sapiens	NCBITAXON	NCBITaxon:9606	brain	UBERON	UBERON:0000955	adult organism	UBERON	UBERON:0007023	Participants	Sub1553
subset of Brain Genomics Superstruct Project participants	Homo sapiens	NCBITAXON	NCBITaxon:9606	brain	UBERON	UBERON:0000955	adult organism	UBERON	UBERON:0007023	Participants	Sub1554
subset of Brain Genomics Superstruct Project participants	Homo sapiens	NCBITAXON	NCBITaxon:9606	brain	UBERON	UBERON:0000955	adult organism	UBERON	UBERON:0007023	Participants	Sub1555
subset of Brain Genomics Superstruct Project participants	Homo sapiens	NCBITAXON	NCBITaxon:9606	brain	UBERON	UBERON:0000955	adult organism	UBERON	UBERON:0007023	Participants	Sub1556
subset of Brain Genomics Superstruct Project participants	Homo sapiens	NCBITAXON	NCBITaxon:9606	brain	UBERON	UBERON:0000955	adult organism	UBERON	UBERON:0007023	Participants	Sub1557
subset of Brain Genomics Superstruct Project participants	Homo sapiens	NCBITAXON	NCBITaxon:9606	brain	UBERON	UBERON:0000955	adult organism	UBERON	UBERON:0007023	Participants	Sub1558
subset of Brain Genomics Superstruct Project participants	Homo sapiens	NCBITAXON	NCBITaxon:9606	brain	UBERON	UBERON:0000955	adult organism	UBERON	UBERON:0007023	Participants	Sub1559
subset of Brain Genomics Superstruct Project participants	Homo sapiens	NCBITAXON	NCBITaxon:9606	brain	UBERON	UBERON:0000955	adult organism	UBERON	UBERON:0007023	Participants	Sub1560
subset of Brain Genomics Superstruct Project participants	Homo sapiens	NCBITAXON	NCBITaxon:9606	brain	UBERON	UBERON:0000955	adult organism	UBERON	UBERON:0007023	Participants	Sub1561
subset of Brain Genomics Superstruct Project participants	Homo sapiens	NCBITAXON	NCBITaxon:9606	brain	UBERON	UBERON:0000955	adult organism	UBERON	UBERON:0007023	Participants	Sub1562
subset of Brain Genomics Superstruct Project participants	Homo sapiens	NCBITAXON	NCBITaxon:9606	brain	UBERON	UBERON:0000955	adult organism	UBERON	UBERON:0007023	Participants	Sub1563
subset of Brain Genomics Superstruct Project participants	Homo sapiens	NCBITAXON	NCBITaxon:9606	brain	UBERON	UBERON:0000955	adult organism	UBERON	UBERON:0007023	Participants	Sub1564
subset of Brain Genomics Superstruct Project participants	Homo sapiens	NCBITAXON	NCBITaxon:9606	brain	UBERON	UBERON:0000955	adult organism	UBERON	UBERON:0007023	Participants	Sub1565
subset of Brain Genomics Superstruct Project participants	Homo sapiens	NCBITAXON	NCBITaxon:9606	brain	UBERON	UBERON:0000955	adult organism	UBERON	UBERON:0007023	Participants	Sub1566
subset of Brain Genomics Superstruct Project participants	Homo sapiens	NCBITAXON	NCBITaxon:9606	brain	UBERON	UBERON:0000955	adult organism	UBERON	UBERON:0007023	Participants	Sub1567
subset of Brain Genomics Superstruct Project participants	Homo sapiens	NCBITAXON	NCBITaxon:9606	brain	UBERON	UBERON:0000955	adult organism	UBERON	UBERON:0007023	Participants	Sub1568
subset of Brain Genomics Superstruct Project participants	Homo sapiens	NCBITAXON	NCBITaxon:9606	brain	UBERON	UBERON:0000955	adult organism	UBERON	UBERON:0007023	Participants	Sub1569
subset of Brain Genomics Superstruct Project participants	Homo sapiens	NCBITAXON	NCBITaxon:9606	brain	UBERON	UBERON:0000955	adult organism	UBERON	UBERON:0007023	Participants	Sub1570
