# Supplementary material for: Brain Genomics Superstruct Project initial data release with structural, functional, and behavioral measures
Source: Sci Data. 2015 Jul 7;2:150031. doi: 10.1038/sdata.2015.31 (PMC4493828; doi:10.1038/sdata.2015.31)
Supplement: Supplementary file 1 [file sdata201531-isa1.zip › a_MRI_Holmes.txt]

Sample Name	Comment[scan session number]	Protocol REF	Parameter Value[instrument]	Parameter Value[manufacturer]	Parameter Value[magnetic field strength]	Unit	Term Source REF	Term Accession Number	Parameter Value[coil type]	Parameter Value[number of coils]	Parameter Value[MRI assay]	Parameter Value[pulse sequence type]	Parameter Value[volumes]	Parameter Value[matrix size]	Unit	Term Source REF	Term Accession Number	Parameter Value[voxel resolution]	Unit	Term Source REF	Term Accession Number	Parameter Value[repetition time]	Unit	Term Source REF	Term Accession Number	Parameter Value[echo time]	Unit	Term Source REF	Term Accession Number	Parameter Value[flip angle value]	Unit	Term Source REF	Term Accession Number	Parameter value[inversion time]	Unit	Term Source REF	Term Accession Number	Assay name	Raw Data File	Comment[tar folder name]	Comment [Data Repository]	Comment [Data Record Accession]	Comment [Data Record URI]	Comment[LONI data file name]
Sub1109	Ses1	Magnetic Resonance Imaging	3T MAGNETOM Tim Trio	Siemens	3	tesla	UO	UO:0000228	head	12	T1-weighted Acquisition	T1_MEMPRAGE		192x192x144	voxels			1.2x1.2x1.2	millimeter	UO	UO:0000016	2200	millisecond	UO	UO:0000028	1.54	millisecond	UO	UO:0000028	7	degree	UO	UO:0000185	1100	millisecond	UO	UO:0000028	Sub1109_Ses1_Scan_01_ANAT1	Sub1109_Ses1_Scan_01_ANAT1.nii.gz	GSP_part8_140630.tar	Harvard Dataverse Network	10.7910/DVN/25833	http://dx.doi.org/10.7910/DVN/25833	GSP_Sub1109_S1_MR_T1_MEMPRAGE_RMS_*.nii
Sub1109	Ses1	Magnetic Resonance Imaging	3T MAGNETOM Tim Trio	Siemens	3	tesla	UO	UO:0000228	head	12	BOLD image	epfid2d1_72	124	72x72x47	voxels			3.0x3.0x3.0	millimeter	UO	UO:0000016	3000	millisecond	UO	UO:0000028	30	millisecond	UO	UO:0000028	85	degree	UO	UO:0000185					Sub1109_Ses1_Scan_02_BOLD1	Sub1109_Ses1_Scan_02_BOLD1.nii.gz	GSP_part8_140630.tar	Harvard Dataverse Network	10.7910/DVN/25833	http://dx.doi.org/10.7910/DVN/25833	GSP_Sub1109_S1_MR_BOLD1_*.nii
Sub1109	Ses1	Magnetic Resonance Imaging	3T MAGNETOM Tim Trio	Siemens	3	tesla	UO	UO:0000228	head	12	BOLD image	epfid2d1_72	124	72x72x47	voxels			3.0x3.0x3.0	millimeter	UO	UO:0000016	3000	millisecond	UO	UO:0000028	30	millisecond	UO	UO:0000028	85	degree	UO	UO:0000185					Sub1109_Ses1_Scan_03_BOLD2	Sub1109_Ses1_Scan_03_BOLD2.nii.gz	GSP_part8_140630.tar	Harvard Dataverse Network	10.7910/DVN/25833	http://dx.doi.org/10.7910/DVN/25833	GSP_Sub1109_S1_MR_BOLD2_*.nii
Sub1512	Ses1	Magnetic Resonance Imaging	3T MAGNETOM Tim Trio	Siemens	3	tesla	UO	UO:0000228	head	12	T1-weighted Acquisition	T1_MEMPRAGE		192x192x144	voxels			1.2x1.2x1.2	millimeter	UO	UO:0000016	2200	millisecond	UO	UO:0000028	1.54	millisecond	UO	UO:0000028	7	degree	UO	UO:0000185	1100	millisecond	UO	UO:0000028	Sub1512_Ses1_Scan_01_ANAT1	Sub1512_Ses1_Scan_01_ANAT1.nii.gz	GSP_part10_140630.tar	Harvard Dataverse Network	10.7910/DVN/25833	http://dx.doi.org/10.7910/DVN/25833	GSP_Sub1512_S1_MR_T1_MEMPRAGE_RMS_*.nii
Sub1512	Ses1	Magnetic Resonance Imaging	3T MAGNETOM Tim Trio	Siemens	3	tesla	UO	UO:0000228	head	12	BOLD image	epfid2d1_72	124	72x72x47	voxels			3.0x3.0x3.0	millimeter	UO	UO:0000016	3000	millisecond	UO	UO:0000028	30	millisecond	UO	UO:0000028	85	degree	UO	UO:0000185					Sub1512_Ses1_Scan_02_BOLD1	Sub1512_Ses1_Scan_02_BOLD1.nii.gz	GSP_part10_140630.tar	Harvard Dataverse Network	10.7910/DVN/25833	http://dx.doi.org/10.7910/DVN/25833	GSP_Sub1512_S1_MR_BOLD1_*.nii
Sub1512	Ses1	Magnetic Resonance Imaging	3T MAGNETOM Tim Trio	Siemens	3	tesla	UO	UO:0000228	head	12	BOLD image	epfid2d1_72	124	72x72x47	voxels			3.0x3.0x3.0	millimeter	UO	UO:0000016	3000	millisecond	UO	UO:0000028	30	millisecond	UO	UO:0000028	85	degree	UO	UO:0000185					Sub1512_Ses1_Scan_03_BOLD2	Sub1512_Ses1_Scan_03_BOLD2.nii.gz	GSP_part10_140630.tar	Harvard Dataverse Network	10.7910/DVN/25833	http://dx.doi.org/10.7910/DVN/25833	GSP_Sub1512_S1_MR_BOLD2_*.nii
Sub0750	Ses1	Magnetic Resonance Imaging	3T MAGNETOM Tim Trio	Siemens	3	tesla	UO	UO:0000228	head	12	T1-weighted Acquisition	T1_MEMPRAGE		192x192x144	voxels			1.2x1.2x1.2	millimeter	UO	UO:0000016	2200	millisecond	UO	UO:0000028	1.54	millisecond	UO	UO:0000028	7	degree	UO	UO:0000185	1100	millisecond	UO	UO:0000028	Sub0750_Ses1_Scan_01_ANAT1	Sub0750_Ses1_Scan_01_ANAT1.nii.gz	GSP_part5_140630.tar	Harvard Dataverse Network	10.7910/DVN/25833	http://dx.doi.org/10.7910/DVN/25833	GSP_Sub0750_S1_MR_T1_MEMPRAGE_RMS_*.nii
Sub0750	Ses1	Magnetic Resonance Imaging	3T MAGNETOM Tim Trio	Siemens	3	tesla	UO	UO:0000228	head	12	BOLD image	epfid2d1_72	124	72x72x47	voxels			3.0x3.0x3.0	millimeter	UO	UO:0000016	3000	millisecond	UO	UO:0000028	30	millisecond	UO	UO:0000028	85	degree	UO	UO:0000185					Sub0750_Ses1_Scan_02_BOLD1	Sub0750_Ses1_Scan_02_BOLD1.nii.gz	GSP_part5_140630.tar	Harvard Dataverse Network	10.7910/DVN/25833	http://dx.doi.org/10.7910/DVN/25833	GSP_Sub0750_S1_MR_BOLD1_*.nii
Sub0750	Ses1	Magnetic Resonance Imaging	3T MAGNETOM Tim Trio	Siemens	3	tesla	UO	UO:0000228	head	12	BOLD image	epfid2d1_72	124	72x72x47	voxels			3.0x3.0x3.0	millimeter	UO	UO:0000016	3000	millisecond	UO	UO:0000028	30	millisecond	UO	UO:0000028	85	degree	UO	UO:0000185					Sub0750_Ses1_Scan_03_BOLD2	Sub0750_Ses1_Scan_03_BOLD2.nii.gz	GSP_part5_140630.tar	Harvard Dataverse Network	10.7910/DVN/25833	http://dx.doi.org/10.7910/DVN/25833	GSP_Sub0750_S1_MR_BOLD2_*.nii
Sub0266	Ses1	Magnetic Resonance Imaging	3T MAGNETOM Tim Trio	Siemens	3	tesla	UO	UO:0000228	head	12	T1-weighted Acquisition	T1_MEMPRAGE		192x192x144	voxels			1.2x1.2x1.2	millimeter	UO	UO:0000016	2200	millisecond	UO	UO:0000028	1.54	millisecond	UO	UO:0000028	7	degree	UO	UO:0000185	1100	millisecond	UO	UO:0000028	Sub0266_Ses1_Scan_01_ANAT1	Sub0266_Ses1_Scan_01_ANAT1.nii.gz	GSP_part2_140630.tar	Harvard Dataverse Network	10.7910/DVN/25833	http://dx.doi.org/10.7910/DVN/25833	GSP_Sub0266_S1_MR_T1_MEMPRAGE_RMS_*.nii
Sub0266	Ses1	Magnetic Resonance Imaging	3T MAGNETOM Tim Trio	Siemens	3	tesla	UO	UO:0000228	head	12	BOLD image	epfid2d1_72	124	72x72x47	voxels			3.0x3.0x3.0	millimeter	UO	UO:0000016	3000	millisecond	UO	UO:0000028	30	millisecond	UO	UO:0000028	85	degree	UO	UO:0000185					Sub0266_Ses1_Scan_02_BOLD1	Sub0266_Ses1_Scan_02_BOLD1.nii.gz	GSP_part2_140630.tar	Harvard Dataverse Network	10.7910/DVN/25833	http://dx.doi.org/10.7910/DVN/25833	GSP_Sub0266_S1_MR_BOLD1_*.nii
Sub0266	Ses1	Magnetic Resonance Imaging	3T MAGNETOM Tim Trio	Siemens	3	tesla	UO	UO:0000228	head	12	BOLD image	epfid2d1_72	124	72x72x47	voxels			3.0x3.0x3.0	millimeter	UO	UO:0000016	3000	millisecond	UO	UO:0000028	30	millisecond	UO	UO:0000028	85	degree	UO	UO:0000185					Sub0266_Ses1_Scan_03_BOLD2	Sub0266_Ses1_Scan_03_BOLD2.nii.gz	GSP_part2_140630.tar	Harvard Dataverse Network	10.7910/DVN/25833	http://dx.doi.org/10.7910/DVN/25833	GSP_Sub0266_S1_MR_BOLD2_*.nii
Sub1506	Ses1	Magnetic Resonance Imaging	3T MAGNETOM Tim Trio	Siemens	3	tesla	UO	UO:0000228	head	12	T1-weighted Acquisition	T1_MEMPRAGE		192x192x144	voxels			1.2x1.2x1.2	millimeter	UO	UO:0000016	2200	millisecond	UO	UO:0000028	1.54	millisecond	UO	UO:0000028	7	degree	UO	UO:0000185	1100	millisecond	UO	UO:0000028	Sub1506_Ses1_Scan_01_ANAT1	Sub1506_Ses1_Scan_01_ANAT1.nii.gz	GSP_part10_140630.tar	Harvard Dataverse Network	10.7910/DVN/25833	http://dx.doi.org/10.7910/DVN/25833	GSP_Sub1506_S1_MR_T1_MEMPRAGE_RMS_*.nii
Sub1506	Ses1	Magnetic Resonance Imaging	3T MAGNETOM Tim Trio	Siemens	3	tesla	UO	UO:0000228	head	12	BOLD image	epfid2d1_72	124	72x72x47	voxels			3.0x3.0x3.0	millimeter	UO	UO:0000016	3000	millisecond	UO	UO:0000028	30	millisecond	UO	UO:0000028	85	degree	UO	UO:0000185					Sub1506_Ses1_Scan_02_BOLD1	Sub1506_Ses1_Scan_02_BOLD1.nii.gz	GSP_part10_140630.tar	Harvard Dataverse Network	10.7910/DVN/25833	http://dx.doi.org/10.7910/DVN/25833	GSP_Sub1506_S1_MR_BOLD1_*.nii
Sub1506	Ses1	Magnetic Resonance Imaging	3T MAGNETOM Tim Trio	Siemens	3	tesla	UO	UO:0000228	head	12	BOLD image	epfid2d1_72	124	72x72x47	voxels			3.0x3.0x3.0	millimeter	UO	UO:0000016	3000	millisecond	UO	UO:0000028	30	millisecond	UO	UO:0000028	85	degree	UO	UO:0000185					Sub1506_Ses1_Scan_03_BOLD2	Sub1506_Ses1_Scan_03_BOLD2.nii.gz	GSP_part10_140630.tar	Harvard Dataverse Network	10.7910/DVN/25833	http://dx.doi.org/10.7910/DVN/25833	GSP_Sub1506_S1_MR_BOLD2_*.nii
Sub1310	Ses1	Magnetic Resonance Imaging	3T MAGNETOM Tim Trio	Siemens	3	tesla	UO	UO:0000228	head	12	T1-weighted Acquisition	T1_MEMPRAGE		192x192x144	voxels			1.2x1.2x1.2	millimeter	UO	UO:0000016	2200	millisecond	UO	UO:0000028	1.54	millisecond	UO	UO:0000028	7	degree	UO	UO:0000185	1100	millisecond	UO	UO:0000028	Sub1310_Ses1_Scan_01_ANAT1	Sub1310_Ses1_Scan_01_ANAT1.nii.gz	GSP_part9_140630.tar	Harvard Dataverse Network	10.7910/DVN/25833	http://dx.doi.org/10.7910/DVN/25833	GSP_Sub1310_S1_MR_T1_MEMPRAGE_RMS_*.nii
Sub1310	Ses1	Magnetic Resonance Imaging	3T MAGNETOM Tim Trio	Siemens	3	tesla	UO	UO:0000228	head	12	BOLD image	epfid2d1_72	124	72x72x47	voxels			3.0x3.0x3.0	millimeter	UO	UO:0000016	3000	millisecond	UO	UO:0000028	30	millisecond	UO	UO:0000028	85	degree	UO	UO:0000185					Sub1310_Ses1_Scan_02_BOLD1	Sub1310_Ses1_Scan_02_BOLD1.nii.gz	GSP_part9_140630.tar	Harvard Dataverse Network	10.7910/DVN/25833	http://dx.doi.org/10.7910/DVN/25833	GSP_Sub1310_S1_MR_BOLD1_*.nii
Sub0607	Ses1	Magnetic Resonance Imaging	3T MAGNETOM Tim Trio	Siemens	3	tesla	UO	UO:0000228	head	12	T1-weighted Acquisition	T1_MEMPRAGE		192x192x144	voxels			1.2x1.2x1.2	millimeter	UO	UO:0000016	2200	millisecond	UO	UO:0000028	1.54	millisecond	UO	UO:0000028	7	degree	UO	UO:0000185	1100	millisecond	UO	UO:0000028	Sub0607_Ses1_Scan_01_ANAT1	Sub0607_Ses1_Scan_01_ANAT1.nii.gz	GSP_part4_140630.tar	Harvard Dataverse Network	10.7910/DVN/25833	http://dx.doi.org/10.7910/DVN/25833	GSP_Sub0607_S1_MR_T1_MEMPRAGE_RMS_*.nii
Sub0607	Ses1	Magnetic Resonance Imaging	3T MAGNETOM Tim Trio	Siemens	3	tesla	UO	UO:0000228	head	12	BOLD image	epfid2d1_72	124	72x72x47	voxels			3.0x3.0x3.0	millimeter	UO	UO:0000016	3000	millisecond	UO	UO:0000028	30	millisecond	UO	UO:0000028	85	degree	UO	UO:0000185					Sub0607_Ses1_Scan_02_BOLD1	Sub0607_Ses1_Scan_02_BOLD1.nii.gz	GSP_part4_140630.tar	Harvard Dataverse Network	10.7910/DVN/25833	http://dx.doi.org/10.7910/DVN/25833	GSP_Sub0607_S1_MR_BOLD1_*.nii
Sub0607	Ses1	Magnetic Resonance Imaging	3T MAGNETOM Tim Trio	Siemens	3	tesla	UO	UO:0000228	head	12	BOLD image	epfid2d1_72	124	72x72x47	voxels			3.0x3.0x3.0	millimeter	UO	UO:0000016	3000	millisecond	UO	UO:0000028	30	millisecond	UO	UO:0000028	85	degree	UO	UO:0000185					Sub0607_Ses1_Scan_03_BOLD2	Sub0607_Ses1_Scan_03_BOLD2.nii.gz	GSP_part4_140630.tar	Harvard Dataverse Network	10.7910/DVN/25833	http://dx.doi.org/10.7910/DVN/25833	GSP_Sub0607_S1_MR_BOLD2_*.nii
Sub1172	Ses1	Magnetic Resonance Imaging	3T MAGNETOM Tim Trio	Siemens	3	tesla	UO	UO:0000228	head	12	T1-weighted Acquisition	T1_MEMPRAGE		192x192x144	voxels			1.2x1.2x1.2	millimeter	UO	UO:0000016	2200	millisecond	UO	UO:0000028	1.54	millisecond	UO	UO:0000028	7	degree	UO	UO:0000185	1100	millisecond	UO	UO:0000028	Sub1172_Ses1_Scan_01_ANAT1	Sub1172_Ses1_Scan_01_ANAT1.nii.gz	GSP_part8_140630.tar	Harvard Dataverse Network	10.7910/DVN/25833	http://dx.doi.org/10.7910/DVN/25833	GSP_Sub1172_S1_MR_T1_MEMPRAGE_RMS_*.nii
Sub1172	Ses1	Magnetic Resonance Imaging	3T MAGNETOM Tim Trio	Siemens	3	tesla	UO	UO:0000228	head	12	BOLD image	epfid2d1_72	124	72x72x47	voxels			3.0x3.0x3.0	millimeter	UO	UO:0000016	3000	millisecond	UO	UO:0000028	30	millisecond	UO	UO:0000028	85	degree	UO	UO:0000185					Sub1172_Ses1_Scan_02_BOLD1	Sub1172_Ses1_Scan_02_BOLD1.nii.gz	GSP_part8_140630.tar	Harvard Dataverse Network	10.7910/DVN/25833	http://dx.doi.org/10.7910/DVN/25833	GSP_Sub1172_S1_MR_BOLD1_*.nii
Sub1172	Ses1	Magnetic Resonance Imaging	3T MAGNETOM Tim Trio	Siemens	3	tesla	UO	UO:0000228	head	12	BOLD image	epfid2d1_72	124	72x72x47	voxels			3.0x3.0x3.0	millimeter	UO	UO:0000016	3000	millisecond	UO	UO:0000028	30	millisecond	UO	UO:0000028	85	degree	UO	UO:0000185					Sub1172_Ses1_Scan_03_BOLD2	Sub1172_Ses1_Scan_03_BOLD2.nii.gz	GSP_part8_140630.tar	Harvard Dataverse Network	10.7910/DVN/25833	http://dx.doi.org/10.7910/DVN/25833	GSP_Sub1172_S1_MR_BOLD2_*.nii
Sub0970	Ses1	Magnetic Resonance Imaging	3T MAGNETOM Tim Trio	Siemens	3	tesla	UO	UO:0000228	head	12	T1-weighted Acquisition	T1_MEMPRAGE		192x192x144	voxels			1.2x1.2x1.2	millimeter	UO	UO:0000016	2200	millisecond	UO	UO:0000028	1.54	millisecond	UO	UO:0000028	7	degree	UO	UO:0000185	1100	millisecond	UO	UO:0000028	Sub0970_Ses1_Scan_01_ANAT1	Sub0970_Ses1_Scan_01_ANAT1.nii.gz	GSP_part7_140630.tar	Harvard Dataverse Network	10.7910/DVN/25833	http://dx.doi.org/10.7910/DVN/25833	GSP_Sub0970_S1_MR_T1_MEMPRAGE_RMS_*.nii
Sub0970	Ses1	Magnetic Resonance Imaging	3T MAGNETOM Tim Trio	Siemens	3	tesla	UO	UO:0000228	head	12	BOLD image	epfid2d1_72	124	72x72x47	voxels			3.0x3.0x3.0	millimeter	UO	UO:0000016	3000	millisecond	UO	UO:0000028	30	millisecond	UO	UO:0000028	85	degree	UO	UO:0000185					Sub0970_Ses1_Scan_02_BOLD1	Sub0970_Ses1_Scan_02_BOLD1.nii.gz	GSP_part7_140630.tar	Harvard Dataverse Network	10.7910/DVN/25833	http://dx.doi.org/10.7910/DVN/25833	GSP_Sub0970_S1_MR_BOLD1_*.nii
Sub1394	Ses1	Magnetic Resonance Imaging	3T MAGNETOM Tim Trio	Siemens	3	tesla	UO	UO:0000228	head	12	T1-weighted Acquisition	T1_MEMPRAGE		192x192x144	voxels			1.2x1.2x1.2	millimeter	UO	UO:0000016	2200	millisecond	UO	UO:0000028	1.54	millisecond	UO	UO:0000028	7	degree	UO	UO:0000185	1100	millisecond	UO	UO:0000028	Sub1394_Ses1_Scan_01_ANAT1	Sub1394_Ses1_Scan_01_ANAT1.nii.gz	GSP_part9_140630.tar	Harvard Dataverse Network	10.7910/DVN/25833	http://dx.doi.org/10.7910/DVN/25833	GSP_Sub1394_S1_MR_T1_MEMPRAGE_RMS_*.nii
Sub1394	Ses1	Magnetic Resonance Imaging	3T MAGNETOM Tim Trio	Siemens	3	tesla	UO	UO:0000228	head	12	BOLD image	epfid2d1_72	124	72x72x47	voxels			3.0x3.0x3.0	millimeter	UO	UO:0000016	3000	millisecond	UO	UO:0000028	30	millisecond	UO	UO:0000028	85	degree	UO	UO:0000185					Sub1394_Ses1_Scan_02_BOLD1	Sub1394_Ses1_Scan_02_BOLD1.nii.gz	GSP_part9_140630.tar	Harvard Dataverse Network	10.7910/DVN/25833	http://dx.doi.org/10.7910/DVN/25833	GSP_Sub1394_S1_MR_BOLD1_*.nii
Sub1394	Ses1	Magnetic Resonance Imaging	3T MAGNETOM Tim Trio	Siemens	3	tesla	UO	UO:0000228	head	12	BOLD image	epfid2d1_72	124	72x72x47	voxels			3.0x3.0x3.0	millimeter	UO	UO:0000016	3000	millisecond	UO	UO:0000028	30	millisecond	UO	UO:0000028	85	degree	UO	UO:0000185					Sub1394_Ses1_Scan_03_BOLD2	Sub1394_Ses1_Scan_03_BOLD2.nii.gz	GSP_part9_140630.tar	Harvard Dataverse Network	10.7910/DVN/25833	http://dx.doi.org/10.7910/DVN/25833	GSP_Sub1394_S1_MR_BOLD2_*.nii
Sub0990	Ses1	Magnetic Resonance Imaging	3T MAGNETOM Tim Trio	Siemens	3	tesla	UO	UO:0000228	head	12	T1-weighted Acquisition	T1_MEMPRAGE		192x192x144	voxels			1.2x1.2x1.2	millimeter	UO	UO:0000016	2200	millisecond	UO	UO:0000028	1.54	millisecond	UO	UO:0000028	7	degree	UO	UO:0000185	1100	millisecond	UO	UO:0000028	Sub0990_Ses1_Scan_01_ANAT1	Sub0990_Ses1_Scan_01_ANAT1.nii.gz	GSP_part7_140630.tar	Harvard Dataverse Network	10.7910/DVN/25833	http://dx.doi.org/10.7910/DVN/25833	GSP_Sub0990_S1_MR_T1_MEMPRAGE_RMS_*.nii
Sub0990	Ses1	Magnetic Resonance Imaging	3T MAGNETOM Tim Trio	Siemens	3	tesla	UO	UO:0000228	head	12	BOLD image	epfid2d1_72	124	72x72x47	voxels			3.0x3.0x3.0	millimeter	UO	UO:0000016	3000	millisecond	UO	UO:0000028	30	millisecond	UO	UO:0000028	85	degree	UO	UO:0000185					Sub0990_Ses1_Scan_02_BOLD1	Sub0990_Ses1_Scan_02_BOLD1.nii.gz	GSP_part7_140630.tar	Harvard Dataverse Network	10.7910/DVN/25833	http://dx.doi.org/10.7910/DVN/25833	GSP_Sub0990_S1_MR_BOLD1_*.nii
Sub0750	Ses2	Magnetic Resonance Imaging	3T MAGNETOM Tim Trio	Siemens	3	tesla	UO	UO:0000228	head	12	T1-weighted Acquisition	T1_MEMPRAGE		192x192x144	voxels			1.2x1.2x1.2	millimeter	UO	UO:0000016	2200	millisecond	UO	UO:0000028	1.54	millisecond	UO	UO:0000028	7	degree	UO	UO:0000185	1100	millisecond	UO	UO:0000028	Sub0750_Ses2_Scan_01_ANAT1	Sub0750_Ses2_Scan_01_ANAT1.nii.gz	GSP_retest_140630.tar	Harvard Dataverse Network	10.7910/DVN/25833	http://dx.doi.org/10.7910/DVN/25833	GSP_Sub0750_S2_MR_T1_MEMPRAGE_RMS_*.nii
Sub0750	Ses2	Magnetic Resonance Imaging	3T MAGNETOM Tim Trio	Siemens	3	tesla	UO	UO:0000228	head	12	BOLD image	epfid2d1_72	124	72x72x47	voxels			3.0x3.0x3.0	millimeter	UO	UO:0000016	3000	millisecond	UO	UO:0000028	30	millisecond	UO	UO:0000028	85	degree	UO	UO:0000185					Sub0750_Ses2_Scan_02_BOLD1	Sub0750_Ses2_Scan_02_BOLD1.nii.gz	GSP_retest_140630.tar	Harvard Dataverse Network	10.7910/DVN/25833	http://dx.doi.org/10.7910/DVN/25833	GSP_Sub0750_S2_MR_BOLD1_*.nii
Sub0075	Ses1	Magnetic Resonance Imaging	3T MAGNETOM Tim Trio	Siemens	3	tesla	UO	UO:0000228	head	12	T1-weighted Acquisition	T1_MEMPRAGE		192x192x144	voxels			1.2x1.2x1.2	millimeter	UO	UO:0000016	2200	millisecond	UO	UO:0000028	1.54	millisecond	UO	UO:0000028	7	degree	UO	UO:0000185	1100	millisecond	UO	UO:0000028	Sub0075_Ses1_Scan_01_ANAT1	Sub0075_Ses1_Scan_01_ANAT1.nii.gz	GSP_part1_140630.tar	Harvard Dataverse Network	10.7910/DVN/25833	http://dx.doi.org/10.7910/DVN/25833	GSP_Sub0075_S1_MR_T1_MEMPRAGE_RMS_*.nii
Sub0075	Ses1	Magnetic Resonance Imaging	3T MAGNETOM Tim Trio	Siemens	3	tesla	UO	UO:0000228	head	12	BOLD image	epfid2d1_72	124	72x72x47	voxels			3.0x3.0x3.0	millimeter	UO	UO:0000016	3000	millisecond	UO	UO:0000028	30	millisecond	UO	UO:0000028	85	degree	UO	UO:0000185					Sub0075_Ses1_Scan_02_BOLD1	Sub0075_Ses1_Scan_02_BOLD1.nii.gz	GSP_part1_140630.tar	Harvard Dataverse Network	10.7910/DVN/25833	http://dx.doi.org/10.7910/DVN/25833	GSP_Sub0075_S1_MR_BOLD1_*.nii
Sub0075	Ses1	Magnetic Resonance Imaging	3T MAGNETOM Tim Trio	Siemens	3	tesla	UO	UO:0000228	head	12	BOLD image	epfid2d1_72	124	72x72x47	voxels			3.0x3.0x3.0	millimeter	UO	UO:0000016	3000	millisecond	UO	UO:0000028	30	millisecond	UO	UO:0000028	85	degree	UO	UO:0000185					Sub0075_Ses1_Scan_03_BOLD2	Sub0075_Ses1_Scan_03_BOLD2.nii.gz	GSP_part1_140630.tar	Harvard Dataverse Network	10.7910/DVN/25833	http://dx.doi.org/10.7910/DVN/25833	GSP_Sub0075_S1_MR_BOLD2_*.nii
Sub0174	Ses1	Magnetic Resonance Imaging	3T MAGNETOM Tim Trio	Siemens	3	tesla	UO	UO:0000228	head	12	T1-weighted Acquisition	T1_MEMPRAGE		192x192x144	voxels			1.2x1.2x1.2	millimeter	UO	UO:0000016	2200	millisecond	UO	UO:0000028	1.54	millisecond	UO	UO:0000028	7	degree	UO	UO:0000185	1100	millisecond	UO	UO:0000028	Sub0174_Ses1_Scan_01_ANAT1	Sub0174_Ses1_Scan_01_ANAT1.nii.gz	GSP_part2_140630.tar	Harvard Dataverse Network	10.7910/DVN/25833	http://dx.doi.org/10.7910/DVN/25833	GSP_Sub0174_S1_MR_T1_MEMPRAGE_RMS_*.nii
Sub0174	Ses1	Magnetic Resonance Imaging	3T MAGNETOM Tim Trio	Siemens	3	tesla	UO	UO:0000228	head	12	BOLD image	epfid2d1_72	124	72x72x47	voxels			3.0x3.0x3.0	millimeter	UO	UO:0000016	3000	millisecond	UO	UO:0000028	30	millisecond	UO	UO:0000028	85	degree	UO	UO:0000185					Sub0174_Ses1_Scan_02_BOLD1	Sub0174_Ses1_Scan_02_BOLD1.nii.gz	GSP_part2_140630.tar	Harvard Dataverse Network	10.7910/DVN/25833	http://dx.doi.org/10.7910/DVN/25833	GSP_Sub0174_S1_MR_BOLD1_*.nii
Sub0642	Ses1	Magnetic Resonance Imaging	3T MAGNETOM Tim Trio	Siemens	3	tesla	UO	UO:0000228	head	12	T1-weighted Acquisition	T1_MEMPRAGE		192x192x144	voxels			1.2x1.2x1.2	millimeter	UO	UO:0000016	2200	millisecond	UO	UO:0000028	1.54	millisecond	UO	UO:0000028	7	degree	UO	UO:0000185	1100	millisecond	UO	UO:0000028	Sub0642_Ses1_Scan_01_ANAT1	Sub0642_Ses1_Scan_01_ANAT1.nii.gz	GSP_part5_140630.tar	Harvard Dataverse Network	10.7910/DVN/25833	http://dx.doi.org/10.7910/DVN/25833	GSP_Sub0642_S1_MR_T1_MEMPRAGE_RMS_*.nii
Sub0642	Ses1	Magnetic Resonance Imaging	3T MAGNETOM Tim Trio	Siemens	3	tesla	UO	UO:0000228	head	12	BOLD image	epfid2d1_72	124	72x72x47	voxels			3.0x3.0x3.0	millimeter	UO	UO:0000016	3000	millisecond	UO	UO:0000028	30	millisecond	UO	UO:0000028	85	degree	UO	UO:0000185					Sub0642_Ses1_Scan_02_BOLD1	Sub0642_Ses1_Scan_02_BOLD1.nii.gz	GSP_part5_140630.tar	Harvard Dataverse Network	10.7910/DVN/25833	http://dx.doi.org/10.7910/DVN/25833	GSP_Sub0642_S1_MR_BOLD1_*.nii
Sub1103	Ses1	Magnetic Resonance Imaging	3T MAGNETOM Tim Trio	Siemens	3	tesla	UO	UO:0000228	head	12	T1-weighted Acquisition	T1_MEMPRAGE		192x192x144	voxels			1.2x1.2x1.2	millimeter	UO	UO:0000016	2200	millisecond	UO	UO:0000028	1.54	millisecond	UO	UO:0000028	7	degree	UO	UO:0000185	1100	millisecond	UO	UO:0000028	Sub1103_Ses1_Scan_01_ANAT1	Sub1103_Ses1_Scan_01_ANAT1.nii.gz	GSP_part8_140630.tar	Harvard Dataverse Network	10.7910/DVN/25833	http://dx.doi.org/10.7910/DVN/25833	GSP_Sub1103_S1_MR_T1_MEMPRAGE_RMS_*.nii
Sub1103	Ses1	Magnetic Resonance Imaging	3T MAGNETOM Tim Trio	Siemens	3	tesla	UO	UO:0000228	head	12	BOLD image	epfid2d1_72	124	72x72x47	voxels			3.0x3.0x3.0	millimeter	UO	UO:0000016	3000	millisecond	UO	UO:0000028	30	millisecond	UO	UO:0000028	85	degree	UO	UO:0000185					Sub1103_Ses1_Scan_02_BOLD1	Sub1103_Ses1_Scan_02_BOLD1.nii.gz	GSP_part8_140630.tar	Harvard Dataverse Network	10.7910/DVN/25833	http://dx.doi.org/10.7910/DVN/25833	GSP_Sub1103_S1_MR_BOLD1_*.nii
Sub1103	Ses1	Magnetic Resonance Imaging	3T MAGNETOM Tim Trio	Siemens	3	tesla	UO	UO:0000228	head	12	BOLD image	epfid2d1_72	124	72x72x47	voxels			3.0x3.0x3.0	millimeter	UO	UO:0000016	3000	millisecond	UO	UO:0000028	30	millisecond	UO	UO:0000028	85	degree	UO	UO:0000185					Sub1103_Ses1_Scan_03_BOLD2	Sub1103_Ses1_Scan_03_BOLD2.nii.gz	GSP_part8_140630.tar	Harvard Dataverse Network	10.7910/DVN/25833	http://dx.doi.org/10.7910/DVN/25833	GSP_Sub1103_S1_MR_BOLD2_*.nii
Sub1068	Ses1	Magnetic Resonance Imaging	3T MAGNETOM Tim Trio	Siemens	3	tesla	UO	UO:0000228	head	12	T1-weighted Acquisition	T1_MEMPRAGE		192x192x144	voxels			1.2x1.2x1.2	millimeter	UO	UO:0000016	2200	millisecond	UO	UO:0000028	1.54	millisecond	UO	UO:0000028	7	degree	UO	UO:0000185	1100	millisecond	UO	UO:0000028	Sub1068_Ses1_Scan_01_ANAT1	Sub1068_Ses1_Scan_01_ANAT1.nii.gz	GSP_part7_140630.tar	Harvard Dataverse Network	10.7910/DVN/25833	http://dx.doi.org/10.7910/DVN/25833	GSP_Sub1068_S1_MR_T1_MEMPRAGE_RMS_*.nii
Sub1068	Ses1	Magnetic Resonance Imaging	3T MAGNETOM Tim Trio	Siemens	3	tesla	UO	UO:0000228	head	12	BOLD image	epfid2d1_72	124	72x72x47	voxels			3.0x3.0x3.0	millimeter	UO	UO:0000016	3000	millisecond	UO	UO:0000028	30	millisecond	UO	UO:0000028	85	degree	UO	UO:0000185					Sub1068_Ses1_Scan_02_BOLD1	Sub1068_Ses1_Scan_02_BOLD1.nii.gz	GSP_part7_140630.tar	Harvard Dataverse Network	10.7910/DVN/25833	http://dx.doi.org/10.7910/DVN/25833	GSP_Sub1068_S1_MR_BOLD1_*.nii
Sub1350	Ses1	Magnetic Resonance Imaging	3T MAGNETOM Tim Trio	Siemens	3	tesla	UO	UO:0000228	head	12	T1-weighted Acquisition	T1_MEMPRAGE		192x192x144	voxels			1.2x1.2x1.2	millimeter	UO	UO:0000016	2200	millisecond	UO	UO:0000028	1.54	millisecond	UO	UO:0000028	7	degree	UO	UO:0000185	1100	millisecond	UO	UO:0000028	Sub1350_Ses1_Scan_01_ANAT1	Sub1350_Ses1_Scan_01_ANAT1.nii.gz	GSP_part9_140630.tar	Harvard Dataverse Network	10.7910/DVN/25833	http://dx.doi.org/10.7910/DVN/25833	GSP_Sub1350_S1_MR_T1_MEMPRAGE_RMS_*.nii
Sub1350	Ses1	Magnetic Resonance Imaging	3T MAGNETOM Tim Trio	Siemens	3	tesla	UO	UO:0000228	head	12	BOLD image	epfid2d1_72	124	72x72x47	voxels			3.0x3.0x3.0	millimeter	UO	UO:0000016	3000	millisecond	UO	UO:0000028	30	millisecond	UO	UO:0000028	85	degree	UO	UO:0000185					Sub1350_Ses1_Scan_02_BOLD1	Sub1350_Ses1_Scan_02_BOLD1.nii.gz	GSP_part9_140630.tar	Harvard Dataverse Network	10.7910/DVN/25833	http://dx.doi.org/10.7910/DVN/25833	GSP_Sub1350_S1_MR_BOLD1_*.nii
Sub1350	Ses1	Magnetic Resonance Imaging	3T MAGNETOM Tim Trio	Siemens	3	tesla	UO	UO:0000228	head	12	BOLD image	epfid2d1_72	124	72x72x47	voxels			3.0x3.0x3.0	millimeter	UO	UO:0000016	3000	millisecond	UO	UO:0000028	30	millisecond	UO	UO:0000028	85	degree	UO	UO:0000185					Sub1350_Ses1_Scan_03_BOLD2	Sub1350_Ses1_Scan_03_BOLD2.nii.gz	GSP_part9_140630.tar	Harvard Dataverse Network	10.7910/DVN/25833	http://dx.doi.org/10.7910/DVN/25833	GSP_Sub1350_S1_MR_BOLD2_*.nii
Sub0916	Ses1	Magnetic Resonance Imaging	3T MAGNETOM Tim Trio	Siemens	3	tesla	UO	UO:0000228	head	12	T1-weighted Acquisition	T1_MEMPRAGE		192x192x144	voxels			1.2x1.2x1.2	millimeter	UO	UO:0000016	2200	millisecond	UO	UO:0000028	1.54	millisecond	UO	UO:0000028	7	degree	UO	UO:0000185	1100	millisecond	UO	UO:0000028	Sub0916_Ses1_Scan_01_ANAT1	Sub0916_Ses1_Scan_01_ANAT1.nii.gz	GSP_part6_140630.tar	Harvard Dataverse Network	10.7910/DVN/25833	http://dx.doi.org/10.7910/DVN/25833	GSP_Sub0916_S1_MR_T1_MEMPRAGE_RMS_*.nii
Sub0916	Ses1	Magnetic Resonance Imaging	3T MAGNETOM Tim Trio	Siemens	3	tesla	UO	UO:0000228	head	12	BOLD image	epfid2d1_72	124	72x72x47	voxels			3.0x3.0x3.0	millimeter	UO	UO:0000016	3000	millisecond	UO	UO:0000028	30	millisecond	UO	UO:0000028	85	degree	UO	UO:0000185					Sub0916_Ses1_Scan_02_BOLD1	Sub0916_Ses1_Scan_02_BOLD1.nii.gz	GSP_part6_140630.tar	Harvard Dataverse Network	10.7910/DVN/25833	http://dx.doi.org/10.7910/DVN/25833	GSP_Sub0916_S1_MR_BOLD1_*.nii
Sub0916	Ses1	Magnetic Resonance Imaging	3T MAGNETOM Tim Trio	Siemens	3	tesla	UO	UO:0000228	head	12	BOLD image	epfid2d1_72	124	72x72x47	voxels			3.0x3.0x3.0	millimeter	UO	UO:0000016	3000	millisecond	UO	UO:0000028	30	millisecond	UO	UO:0000028	85	degree	UO	UO:0000185					Sub0916_Ses1_Scan_03_BOLD2	Sub0916_Ses1_Scan_03_BOLD2.nii.gz	GSP_part6_140630.tar	Harvard Dataverse Network	10.7910/DVN/25833	http://dx.doi.org/10.7910/DVN/25833	GSP_Sub0916_S1_MR_BOLD2_*.nii
Sub1357	Ses1	Magnetic Resonance Imaging	3T MAGNETOM Tim Trio	Siemens	3	tesla	UO	UO:0000228	head	12	T1-weighted Acquisition	T1_MEMPRAGE		192x192x144	voxels			1.2x1.2x1.2	millimeter	UO	UO:0000016	2200	millisecond	UO	UO:0000028	1.54	millisecond	UO	UO:0000028	7	degree	UO	UO:0000185	1100	millisecond	UO	UO:0000028	Sub1357_Ses1_Scan_01_ANAT1	Sub1357_Ses1_Scan_01_ANAT1.nii.gz	GSP_part9_140630.tar	Harvard Dataverse Network	10.7910/DVN/25833	http://dx.doi.org/10.7910/DVN/25833	GSP_Sub1357_S1_MR_T1_MEMPRAGE_RMS_*.nii
Sub1357	Ses1	Magnetic Resonance Imaging	3T MAGNETOM Tim Trio	Siemens	3	tesla	UO	UO:0000228	head	12	BOLD image	epfid2d1_72	124	72x72x47	voxels			3.0x3.0x3.0	millimeter	UO	UO:0000016	3000	millisecond	UO	UO:0000028	30	millisecond	UO	UO:0000028	85	degree	UO	UO:0000185					Sub1357_Ses1_Scan_02_BOLD1	Sub1357_Ses1_Scan_02_BOLD1.nii.gz	GSP_part9_140630.tar	Harvard Dataverse Network	10.7910/DVN/25833	http://dx.doi.org/10.7910/DVN/25833	GSP_Sub1357_S1_MR_BOLD1_*.nii
Sub1357	Ses1	Magnetic Resonance Imaging	3T MAGNETOM Tim Trio	Siemens	3	tesla	UO	UO:0000228	head	12	BOLD image	epfid2d1_72	124	72x72x47	voxels			3.0x3.0x3.0	millimeter	UO	UO:0000016	3000	millisecond	UO	UO:0000028	30	millisecond	UO	UO:0000028	85	degree	UO	UO:0000185					Sub1357_Ses1_Scan_03_BOLD2	Sub1357_Ses1_Scan_03_BOLD2.nii.gz	GSP_part9_140630.tar	Harvard Dataverse Network	10.7910/DVN/25833	http://dx.doi.org/10.7910/DVN/25833	GSP_Sub1357_S1_MR_BOLD2_*.nii
Sub1420	Ses2	Magnetic Resonance Imaging	3T MAGNETOM Tim Trio	Siemens	3	tesla	UO	UO:0000228	head	12	T1-weighted Acquisition	T1_MEMPRAGE		192x192x144	voxels			1.2x1.2x1.2	millimeter	UO	UO:0000016	2200	millisecond	UO	UO:0000028	1.54	millisecond	UO	UO:0000028	7	degree	UO	UO:0000185	1100	millisecond	UO	UO:0000028	Sub1420_Ses2_Scan_01_ANAT1	Sub1420_Ses2_Scan_01_ANAT1.nii.gz	GSP_retest_140630.tar	Harvard Dataverse Network	10.7910/DVN/25833	http://dx.doi.org/10.7910/DVN/25833	GSP_Sub1420_S2_MR_T1_MEMPRAGE_RMS_*.nii
Sub1420	Ses2	Magnetic Resonance Imaging	3T MAGNETOM Tim Trio	Siemens	3	tesla	UO	UO:0000228	head	12	BOLD image	epfid2d1_72	124	72x72x47	voxels			3.0x3.0x3.0	millimeter	UO	UO:0000016	3000	millisecond	UO	UO:0000028	30	millisecond	UO	UO:0000028	85	degree	UO	UO:0000185					Sub1420_Ses2_Scan_02_BOLD1	Sub1420_Ses2_Scan_02_BOLD1.nii.gz	GSP_retest_140630.tar	Harvard Dataverse Network	10.7910/DVN/25833	http://dx.doi.org/10.7910/DVN/25833	GSP_Sub1420_S2_MR_BOLD1_*.nii
Sub1420	Ses2	Magnetic Resonance Imaging	3T MAGNETOM Tim Trio	Siemens	3	tesla	UO	UO:0000228	head	12	BOLD image	epfid2d1_72	124	72x72x47	voxels			3.0x3.0x3.0	millimeter	UO	UO:0000016	3000	millisecond	UO	UO:0000028	30	millisecond	UO	UO:0000028	85	degree	UO	UO:0000185					Sub1420_Ses2_Scan_03_BOLD2	Sub1420_Ses2_Scan_03_BOLD2.nii.gz	GSP_retest_140630.tar	Harvard Dataverse Network	10.7910/DVN/25833	http://dx.doi.org/10.7910/DVN/25833	GSP_Sub1420_S2_MR_BOLD2_*.nii
Sub0198	Ses1	Magnetic Resonance Imaging	3T MAGNETOM Tim Trio	Siemens	3	tesla	UO	UO:0000228	head	12	T1-weighted Acquisition	T1_MEMPRAGE		192x192x144	voxels			1.2x1.2x1.2	millimeter	UO	UO:0000016	2200	millisecond	UO	UO:0000028	1.54	millisecond	UO	UO:0000028	7	degree	UO	UO:0000185	1100	millisecond	UO	UO:0000028	Sub0198_Ses1_Scan_01_ANAT1	Sub0198_Ses1_Scan_01_ANAT1.nii.gz	GSP_part2_140630.tar	Harvard Dataverse Network	10.7910/DVN/25833	http://dx.doi.org/10.7910/DVN/25833	GSP_Sub0198_S1_MR_T1_MEMPRAGE_RMS_*.nii
Sub0198	Ses1	Magnetic Resonance Imaging	3T MAGNETOM Tim Trio	Siemens	3	tesla	UO	UO:0000228	head	12	BOLD image	epfid2d1_72	124	72x72x47	voxels			3.0x3.0x3.0	millimeter	UO	UO:0000016	3000	millisecond	UO	UO:0000028	30	millisecond	UO	UO:0000028	85	degree	UO	UO:0000185					Sub0198_Ses1_Scan_02_BOLD1	Sub0198_Ses1_Scan_02_BOLD1.nii.gz	GSP_part2_140630.tar	Harvard Dataverse Network	10.7910/DVN/25833	http://dx.doi.org/10.7910/DVN/25833	GSP_Sub0198_S1_MR_BOLD1_*.nii
Sub0198	Ses1	Magnetic Resonance Imaging	3T MAGNETOM Tim Trio	Siemens	3	tesla	UO	UO:0000228	head	12	BOLD image	epfid2d1_72	124	72x72x47	voxels			3.0x3.0x3.0	millimeter	UO	UO:0000016	3000	millisecond	UO	UO:0000028	30	millisecond	UO	UO:0000028	85	degree	UO	UO:0000185					Sub0198_Ses1_Scan_03_BOLD2	Sub0198_Ses1_Scan_03_BOLD2.nii.gz	GSP_part2_140630.tar	Harvard Dataverse Network	10.7910/DVN/25833	http://dx.doi.org/10.7910/DVN/25833	GSP_Sub0198_S1_MR_BOLD2_*.nii
Sub0709	Ses1	Magnetic Resonance Imaging	3T MAGNETOM Tim Trio	Siemens	3	tesla	UO	UO:0000228	head	12	T1-weighted Acquisition	T1_MEMPRAGE		192x192x144	voxels			1.2x1.2x1.2	millimeter	UO	UO:0000016	2200	millisecond	UO	UO:0000028	1.54	millisecond	UO	UO:0000028	7	degree	UO	UO:0000185	1100	millisecond	UO	UO:0000028	Sub0709_Ses1_Scan_01_ANAT1	Sub0709_Ses1_Scan_01_ANAT1.nii.gz	GSP_part5_140630.tar	Harvard Dataverse Network	10.7910/DVN/25833	http://dx.doi.org/10.7910/DVN/25833	GSP_Sub0709_S1_MR_T1_MEMPRAGE_RMS_*.nii
Sub0709	Ses1	Magnetic Resonance Imaging	3T MAGNETOM Tim Trio	Siemens	3	tesla	UO	UO:0000228	head	12	BOLD image	epfid2d1_72	124	72x72x47	voxels			3.0x3.0x3.0	millimeter	UO	UO:0000016	3000	millisecond	UO	UO:0000028	30	millisecond	UO	UO:0000028	85	degree	UO	UO:0000185					Sub0709_Ses1_Scan_02_BOLD1	Sub0709_Ses1_Scan_02_BOLD1.nii.gz	GSP_part5_140630.tar	Harvard Dataverse Network	10.7910/DVN/25833	http://dx.doi.org/10.7910/DVN/25833	GSP_Sub0709_S1_MR_BOLD1_*.nii
Sub0709	Ses1	Magnetic Resonance Imaging	3T MAGNETOM Tim Trio	Siemens	3	tesla	UO	UO:0000228	head	12	BOLD image	epfid2d1_72	124	72x72x47	voxels			3.0x3.0x3.0	millimeter	UO	UO:0000016	3000	millisecond	UO	UO:0000028	30	millisecond	UO	UO:0000028	85	degree	UO	UO:0000185					Sub0709_Ses1_Scan_03_BOLD2	Sub0709_Ses1_Scan_03_BOLD2.nii.gz	GSP_part5_140630.tar	Harvard Dataverse Network	10.7910/DVN/25833	http://dx.doi.org/10.7910/DVN/25833	GSP_Sub0709_S1_MR_BOLD2_*.nii
Sub1282	Ses1	Magnetic Resonance Imaging	3T MAGNETOM Tim Trio	Siemens	3	tesla	UO	UO:0000228	head	12	T1-weighted Acquisition	T1_MEMPRAGE		192x192x144	voxels			1.2x1.2x1.2	millimeter	UO	UO:0000016	2200	millisecond	UO	UO:0000028	1.54	millisecond	UO	UO:0000028	7	degree	UO	UO:0000185	1100	millisecond	UO	UO:0000028	Sub1282_Ses1_Scan_01_ANAT1	Sub1282_Ses1_Scan_01_ANAT1.nii.gz	GSP_part9_140630.tar	Harvard Dataverse Network	10.7910/DVN/25833	http://dx.doi.org/10.7910/DVN/25833	GSP_Sub1282_S1_MR_T1_MEMPRAGE_RMS_*.nii
Sub1282	Ses1	Magnetic Resonance Imaging	3T MAGNETOM Tim Trio	Siemens	3	tesla	UO	UO:0000228	head	12	BOLD image	epfid2d1_72	124	72x72x47	voxels			3.0x3.0x3.0	millimeter	UO	UO:0000016	3000	millisecond	UO	UO:0000028	30	millisecond	UO	UO:0000028	85	degree	UO	UO:0000185					Sub1282_Ses1_Scan_02_BOLD1	Sub1282_Ses1_Scan_02_BOLD1.nii.gz	GSP_part9_140630.tar	Harvard Dataverse Network	10.7910/DVN/25833	http://dx.doi.org/10.7910/DVN/25833	GSP_Sub1282_S1_MR_BOLD1_*.nii
Sub1282	Ses1	Magnetic Resonance Imaging	3T MAGNETOM Tim Trio	Siemens	3	tesla	UO	UO:0000228	head	12	BOLD image	epfid2d1_72	124	72x72x47	voxels			3.0x3.0x3.0	millimeter	UO	UO:0000016	3000	millisecond	UO	UO:0000028	30	millisecond	UO	UO:0000028	85	degree	UO	UO:0000185					Sub1282_Ses1_Scan_03_BOLD2	Sub1282_Ses1_Scan_03_BOLD2.nii.gz	GSP_part9_140630.tar	Harvard Dataverse Network	10.7910/DVN/25833	http://dx.doi.org/10.7910/DVN/25833	GSP_Sub1282_S1_MR_BOLD2_*.nii
Sub0789	Ses2	Magnetic Resonance Imaging	3T MAGNETOM Tim Trio	Siemens	3	tesla	UO	UO:0000228	head	12	T1-weighted Acquisition	T1_MEMPRAGE		192x192x144	voxels			1.2x1.2x1.2	millimeter	UO	UO:0000016	2200	millisecond	UO	UO:0000028	1.54	millisecond	UO	UO:0000028	7	degree	UO	UO:0000185	1100	millisecond	UO	UO:0000028	Sub0789_Ses2_Scan_01_ANAT1	Sub0789_Ses2_Scan_01_ANAT1.nii.gz	GSP_retest_140630.tar	Harvard Dataverse Network	10.7910/DVN/25833	http://dx.doi.org/10.7910/DVN/25833	GSP_Sub0789_S2_MR_T1_MEMPRAGE_RMS_*.nii
Sub0789	Ses2	Magnetic Resonance Imaging	3T MAGNETOM Tim Trio	Siemens	3	tesla	UO	UO:0000228	head	12	BOLD image	epfid2d1_72	124	72x72x47	voxels			3.0x3.0x3.0	millimeter	UO	UO:0000016	3000	millisecond	UO	UO:0000028	30	millisecond	UO	UO:0000028	85	degree	UO	UO:0000185					Sub0789_Ses2_Scan_02_BOLD1	Sub0789_Ses2_Scan_02_BOLD1.nii.gz	GSP_retest_140630.tar	Harvard Dataverse Network	10.7910/DVN/25833	http://dx.doi.org/10.7910/DVN/25833	GSP_Sub0789_S2_MR_BOLD1_*.nii
Sub0789	Ses2	Magnetic Resonance Imaging	3T MAGNETOM Tim Trio	Siemens	3	tesla	UO	UO:0000228	head	12	BOLD image	epfid2d1_72	124	72x72x47	voxels			3.0x3.0x3.0	millimeter	UO	UO:0000016	3000	millisecond	UO	UO:0000028	30	millisecond	UO	UO:0000028	85	degree	UO	UO:0000185					Sub0789_Ses2_Scan_03_BOLD2	Sub0789_Ses2_Scan_03_BOLD2.nii.gz	GSP_retest_140630.tar	Harvard Dataverse Network	10.7910/DVN/25833	http://dx.doi.org/10.7910/DVN/25833	GSP_Sub0789_S2_MR_BOLD2_*.nii
Sub0257	Ses1	Magnetic Resonance Imaging	3T MAGNETOM Tim Trio	Siemens	3	tesla	UO	UO:0000228	head	12	T1-weighted Acquisition	T1_MEMPRAGE		192x192x144	voxels			1.2x1.2x1.2	millimeter	UO	UO:0000016	2200	millisecond	UO	UO:0000028	1.54	millisecond	UO	UO:0000028	7	degree	UO	UO:0000185	1100	millisecond	UO	UO:0000028	Sub0257_Ses1_Scan_01_ANAT1	Sub0257_Ses1_Scan_01_ANAT1.nii.gz	GSP_part2_140630.tar	Harvard Dataverse Network	10.7910/DVN/25833	http://dx.doi.org/10.7910/DVN/25833	GSP_Sub0257_S1_MR_T1_MEMPRAGE_RMS_*.nii
Sub0257	Ses1	Magnetic Resonance Imaging	3T MAGNETOM Tim Trio	Siemens	3	tesla	UO	UO:0000228	head	12	BOLD image	epfid2d1_72	124	72x72x47	voxels			3.0x3.0x3.0	millimeter	UO	UO:0000016	3000	millisecond	UO	UO:0000028	30	millisecond	UO	UO:0000028	85	degree	UO	UO:0000185					Sub0257_Ses1_Scan_02_BOLD1	Sub0257_Ses1_Scan_02_BOLD1.nii.gz	GSP_part2_140630.tar	Harvard Dataverse Network	10.7910/DVN/25833	http://dx.doi.org/10.7910/DVN/25833	GSP_Sub0257_S1_MR_BOLD1_*.nii
Sub0257	Ses1	Magnetic Resonance Imaging	3T MAGNETOM Tim Trio	Siemens	3	tesla	UO	UO:0000228	head	12	BOLD image	epfid2d1_72	124	72x72x47	voxels			3.0x3.0x3.0	millimeter	UO	UO:0000016	3000	millisecond	UO	UO:0000028	30	millisecond	UO	UO:0000028	85	degree	UO	UO:0000185					Sub0257_Ses1_Scan_03_BOLD2	Sub0257_Ses1_Scan_03_BOLD2.nii.gz	GSP_part2_140630.tar	Harvard Dataverse Network	10.7910/DVN/25833	http://dx.doi.org/10.7910/DVN/25833	GSP_Sub0257_S1_MR_BOLD2_*.nii
Sub1390	Ses1	Magnetic Resonance Imaging	3T MAGNETOM Tim Trio	Siemens	3	tesla	UO	UO:0000228	head	12	T1-weighted Acquisition	T1_MEMPRAGE		192x192x144	voxels			1.2x1.2x1.2	millimeter	UO	UO:0000016	2200	millisecond	UO	UO:0000028	1.54	millisecond	UO	UO:0000028	7	degree	UO	UO:0000185	1100	millisecond	UO	UO:0000028	Sub1390_Ses1_Scan_01_ANAT1	Sub1390_Ses1_Scan_01_ANAT1.nii.gz	GSP_part9_140630.tar	Harvard Dataverse Network	10.7910/DVN/25833	http://dx.doi.org/10.7910/DVN/25833	GSP_Sub1390_S1_MR_T1_MEMPRAGE_RMS_*.nii
Sub1390	Ses1	Magnetic Resonance Imaging	3T MAGNETOM Tim Trio	Siemens	3	tesla	UO	UO:0000228	head	12	BOLD image	epfid2d1_72	124	72x72x47	voxels			3.0x3.0x3.0	millimeter	UO	UO:0000016	3000	millisecond	UO	UO:0000028	30	millisecond	UO	UO:0000028	85	degree	UO	UO:0000185					Sub1390_Ses1_Scan_02_BOLD1	Sub1390_Ses1_Scan_02_BOLD1.nii.gz	GSP_part9_140630.tar	Harvard Dataverse Network	10.7910/DVN/25833	http://dx.doi.org/10.7910/DVN/25833	GSP_Sub1390_S1_MR_BOLD1_*.nii
Sub0697	Ses1	Magnetic Resonance Imaging	3T MAGNETOM Tim Trio	Siemens	3	tesla	UO	UO:0000228	head	12	T1-weighted Acquisition	T1_MEMPRAGE		192x192x144	voxels			1.2x1.2x1.2	millimeter	UO	UO:0000016	2200	millisecond	UO	UO:0000028	1.54	millisecond	UO	UO:0000028	7	degree	UO	UO:0000185	1100	millisecond	UO	UO:0000028	Sub0697_Ses1_Scan_01_ANAT1	Sub0697_Ses1_Scan_01_ANAT1.nii.gz	GSP_part5_140630.tar	Harvard Dataverse Network	10.7910/DVN/25833	http://dx.doi.org/10.7910/DVN/25833	GSP_Sub0697_S1_MR_T1_MEMPRAGE_RMS_*.nii
Sub0697	Ses1	Magnetic Resonance Imaging	3T MAGNETOM Tim Trio	Siemens	3	tesla	UO	UO:0000228	head	12	BOLD image	epfid2d1_72	124	72x72x47	voxels			3.0x3.0x3.0	millimeter	UO	UO:0000016	3000	millisecond	UO	UO:0000028	30	millisecond	UO	UO:0000028	85	degree	UO	UO:0000185					Sub0697_Ses1_Scan_02_BOLD1	Sub0697_Ses1_Scan_02_BOLD1.nii.gz	GSP_part5_140630.tar	Harvard Dataverse Network	10.7910/DVN/25833	http://dx.doi.org/10.7910/DVN/25833	GSP_Sub0697_S1_MR_BOLD1_*.nii
Sub1514	Ses1	Magnetic Resonance Imaging	3T MAGNETOM Tim Trio	Siemens	3	tesla	UO	UO:0000228	head	12	T1-weighted Acquisition	T1_MEMPRAGE		192x192x144	voxels			1.2x1.2x1.2	millimeter	UO	UO:0000016	2200	millisecond	UO	UO:0000028	1.54	millisecond	UO	UO:0000028	7	degree	UO	UO:0000185	1100	millisecond	UO	UO:0000028	Sub1514_Ses1_Scan_01_ANAT1	Sub1514_Ses1_Scan_01_ANAT1.nii.gz	GSP_part10_140630.tar	Harvard Dataverse Network	10.7910/DVN/25833	http://dx.doi.org/10.7910/DVN/25833	GSP_Sub1514_S1_MR_T1_MEMPRAGE_RMS_*.nii
Sub1514	Ses1	Magnetic Resonance Imaging	3T MAGNETOM Tim Trio	Siemens	3	tesla	UO	UO:0000228	head	12	BOLD image	epfid2d1_72	124	72x72x47	voxels			3.0x3.0x3.0	millimeter	UO	UO:0000016	3000	millisecond	UO	UO:0000028	30	millisecond	UO	UO:0000028	85	degree	UO	UO:0000185					Sub1514_Ses1_Scan_02_BOLD1	Sub1514_Ses1_Scan_02_BOLD1.nii.gz	GSP_part10_140630.tar	Harvard Dataverse Network	10.7910/DVN/25833	http://dx.doi.org/10.7910/DVN/25833	GSP_Sub1514_S1_MR_BOLD1_*.nii
Sub1514	Ses1	Magnetic Resonance Imaging	3T MAGNETOM Tim Trio	Siemens	3	tesla	UO	UO:0000228	head	12	BOLD image	epfid2d1_72	124	72x72x47	voxels			3.0x3.0x3.0	millimeter	UO	UO:0000016	3000	millisecond	UO	UO:0000028	30	millisecond	UO	UO:0000028	85	degree	UO	UO:0000185					Sub1514_Ses1_Scan_03_BOLD2	Sub1514_Ses1_Scan_03_BOLD2.nii.gz	GSP_part10_140630.tar	Harvard Dataverse Network	10.7910/DVN/25833	http://dx.doi.org/10.7910/DVN/25833	GSP_Sub1514_S1_MR_BOLD2_*.nii
Sub1560	Ses1	Magnetic Resonance Imaging	3T MAGNETOM Tim Trio	Siemens	3	tesla	UO	UO:0000228	head	12	T1-weighted Acquisition	T1_MEMPRAGE		192x192x144	voxels			1.2x1.2x1.2	millimeter	UO	UO:0000016	2200	millisecond	UO	UO:0000028	1.54	millisecond	UO	UO:0000028	7	degree	UO	UO:0000185	1100	millisecond	UO	UO:0000028	Sub1560_Ses1_Scan_01_ANAT1	Sub1560_Ses1_Scan_01_ANAT1.nii.gz	GSP_part10_140630.tar	Harvard Dataverse Network	10.7910/DVN/25833	http://dx.doi.org/10.7910/DVN/25833	GSP_Sub1560_S1_MR_T1_MEMPRAGE_RMS_*.nii
Sub1560	Ses1	Magnetic Resonance Imaging	3T MAGNETOM Tim Trio	Siemens	3	tesla	UO	UO:0000228	head	12	BOLD image	epfid2d1_72	124	72x72x47	voxels			3.0x3.0x3.0	millimeter	UO	UO:0000016	3000	millisecond	UO	UO:0000028	30	millisecond	UO	UO:0000028	85	degree	UO	UO:0000185					Sub1560_Ses1_Scan_02_BOLD1	Sub1560_Ses1_Scan_02_BOLD1.nii.gz	GSP_part10_140630.tar	Harvard Dataverse Network	10.7910/DVN/25833	http://dx.doi.org/10.7910/DVN/25833	GSP_Sub1560_S1_MR_BOLD1_*.nii
Sub1560	Ses1	Magnetic Resonance Imaging	3T MAGNETOM Tim Trio	Siemens	3	tesla	UO	UO:0000228	head	12	BOLD image	epfid2d1_72	124	72x72x47	voxels			3.0x3.0x3.0	millimeter	UO	UO:0000016	3000	millisecond	UO	UO:0000028	30	millisecond	UO	UO:0000028	85	degree	UO	UO:0000185					Sub1560_Ses1_Scan_03_BOLD2	Sub1560_Ses1_Scan_03_BOLD2.nii.gz	GSP_part10_140630.tar	Harvard Dataverse Network	10.7910/DVN/25833	http://dx.doi.org/10.7910/DVN/25833	GSP_Sub1560_S1_MR_BOLD2_*.nii
Sub0741	Ses1	Magnetic Resonance Imaging	3T MAGNETOM Tim Trio	Siemens	3	tesla	UO	UO:0000228	head	12	T1-weighted Acquisition	T1_MEMPRAGE		192x192x144	voxels			1.2x1.2x1.2	millimeter	UO	UO:0000016	2200	millisecond	UO	UO:0000028	1.54	millisecond	UO	UO:0000028	7	degree	UO	UO:0000185	1100	millisecond	UO	UO:0000028	Sub0741_Ses1_Scan_01_ANAT1	Sub0741_Ses1_Scan_01_ANAT1.nii.gz	GSP_part5_140630.tar	Harvard Dataverse Network	10.7910/DVN/25833	http://dx.doi.org/10.7910/DVN/25833	GSP_Sub0741_S1_MR_T1_MEMPRAGE_RMS_*.nii
Sub0741	Ses1	Magnetic Resonance Imaging	3T MAGNETOM Tim Trio	Siemens	3	tesla	UO	UO:0000228	head	12	BOLD image	epfid2d1_72	124	72x72x47	voxels			3.0x3.0x3.0	millimeter	UO	UO:0000016	3000	millisecond	UO	UO:0000028	30	millisecond	UO	UO:0000028	85	degree	UO	UO:0000185					Sub0741_Ses1_Scan_02_BOLD1	Sub0741_Ses1_Scan_02_BOLD1.nii.gz	GSP_part5_140630.tar	Harvard Dataverse Network	10.7910/DVN/25833	http://dx.doi.org/10.7910/DVN/25833	GSP_Sub0741_S1_MR_BOLD1_*.nii
Sub1028	Ses1	Magnetic Resonance Imaging	3T MAGNETOM Tim Trio	Siemens	3	tesla	UO	UO:0000228	head	12	T1-weighted Acquisition	T1_MEMPRAGE		192x192x144	voxels			1.2x1.2x1.2	millimeter	UO	UO:0000016	2200	millisecond	UO	UO:0000028	1.54	millisecond	UO	UO:0000028	7	degree	UO	UO:0000185	1100	millisecond	UO	UO:0000028	Sub1028_Ses1_Scan_01_ANAT1	Sub1028_Ses1_Scan_01_ANAT1.nii.gz	GSP_part7_140630.tar	Harvard Dataverse Network	10.7910/DVN/25833	http://dx.doi.org/10.7910/DVN/25833	GSP_Sub1028_S1_MR_T1_MEMPRAGE_RMS_*.nii
Sub1028	Ses1	Magnetic Resonance Imaging	3T MAGNETOM Tim Trio	Siemens	3	tesla	UO	UO:0000228	head	12	BOLD image	epfid2d1_72	124	72x72x47	voxels			3.0x3.0x3.0	millimeter	UO	UO:0000016	3000	millisecond	UO	UO:0000028	30	millisecond	UO	UO:0000028	85	degree	UO	UO:0000185					Sub1028_Ses1_Scan_02_BOLD1	Sub1028_Ses1_Scan_02_BOLD1.nii.gz	GSP_part7_140630.tar	Harvard Dataverse Network	10.7910/DVN/25833	http://dx.doi.org/10.7910/DVN/25833	GSP_Sub1028_S1_MR_BOLD1_*.nii
Sub1028	Ses1	Magnetic Resonance Imaging	3T MAGNETOM Tim Trio	Siemens	3	tesla	UO	UO:0000228	head	12	BOLD image	epfid2d1_72	124	72x72x47	voxels			3.0x3.0x3.0	millimeter	UO	UO:0000016	3000	millisecond	UO	UO:0000028	30	millisecond	UO	UO:0000028	85	degree	UO	UO:0000185					Sub1028_Ses1_Scan_03_BOLD2	Sub1028_Ses1_Scan_03_BOLD2.nii.gz	GSP_part7_140630.tar	Harvard Dataverse Network	10.7910/DVN/25833	http://dx.doi.org/10.7910/DVN/25833	GSP_Sub1028_S1_MR_BOLD2_*.nii
Sub0558	Ses1	Magnetic Resonance Imaging	3T MAGNETOM Tim Trio	Siemens	3	tesla	UO	UO:0000228	head	12	T1-weighted Acquisition	T1_MEMPRAGE		192x192x144	voxels			1.2x1.2x1.2	millimeter	UO	UO:0000016	2200	millisecond	UO	UO:0000028	1.54	millisecond	UO	UO:0000028	7	degree	UO	UO:0000185	1100	millisecond	UO	UO:0000028	Sub0558_Ses1_Scan_01_ANAT1	Sub0558_Ses1_Scan_01_ANAT1.nii.gz	GSP_part4_140630.tar	Harvard Dataverse Network	10.7910/DVN/25833	http://dx.doi.org/10.7910/DVN/25833	GSP_Sub0558_S1_MR_T1_MEMPRAGE_RMS_*.nii
Sub0558	Ses1	Magnetic Resonance Imaging	3T MAGNETOM Tim Trio	Siemens	3	tesla	UO	UO:0000228	head	12	BOLD image	epfid2d1_72	124	72x72x47	voxels			3.0x3.0x3.0	millimeter	UO	UO:0000016	3000	millisecond	UO	UO:0000028	30	millisecond	UO	UO:0000028	85	degree	UO	UO:0000185					Sub0558_Ses1_Scan_02_BOLD1	Sub0558_Ses1_Scan_02_BOLD1.nii.gz	GSP_part4_140630.tar	Harvard Dataverse Network	10.7910/DVN/25833	http://dx.doi.org/10.7910/DVN/25833	GSP_Sub0558_S1_MR_BOLD1_*.nii
Sub1353	Ses2	Magnetic Resonance Imaging	3T MAGNETOM Tim Trio	Siemens	3	tesla	UO	UO:0000228	head	12	T1-weighted Acquisition	T1_MEMPRAGE		192x192x144	voxels			1.2x1.2x1.2	millimeter	UO	UO:0000016	2200	millisecond	UO	UO:0000028	1.54	millisecond	UO	UO:0000028	7	degree	UO	UO:0000185	1100	millisecond	UO	UO:0000028	Sub1353_Ses2_Scan_01_ANAT1	Sub1353_Ses2_Scan_01_ANAT1.nii.gz	GSP_retest_140630.tar	Harvard Dataverse Network	10.7910/DVN/25833	http://dx.doi.org/10.7910/DVN/25833	GSP_Sub1353_S2_MR_T1_MEMPRAGE_RMS_*.nii
Sub1353	Ses2	Magnetic Resonance Imaging	3T MAGNETOM Tim Trio	Siemens	3	tesla	UO	UO:0000228	head	12	BOLD image	epfid2d1_72	124	72x72x47	voxels			3.0x3.0x3.0	millimeter	UO	UO:0000016	3000	millisecond	UO	UO:0000028	30	millisecond	UO	UO:0000028	85	degree	UO	UO:0000185					Sub1353_Ses2_Scan_02_BOLD1	Sub1353_Ses2_Scan_02_BOLD1.nii.gz	GSP_retest_140630.tar	Harvard Dataverse Network	10.7910/DVN/25833	http://dx.doi.org/10.7910/DVN/25833	GSP_Sub1353_S2_MR_BOLD1_*.nii
Sub1353	Ses2	Magnetic Resonance Imaging	3T MAGNETOM Tim Trio	Siemens	3	tesla	UO	UO:0000228	head	12	BOLD image	epfid2d1_72	124	72x72x47	voxels			3.0x3.0x3.0	millimeter	UO	UO:0000016	3000	millisecond	UO	UO:0000028	30	millisecond	UO	UO:0000028	85	degree	UO	UO:0000185					Sub1353_Ses2_Scan_03_BOLD2	Sub1353_Ses2_Scan_03_BOLD2.nii.gz	GSP_retest_140630.tar	Harvard Dataverse Network	10.7910/DVN/25833	http://dx.doi.org/10.7910/DVN/25833	GSP_Sub1353_S2_MR_BOLD2_*.nii
Sub0786	Ses1	Magnetic Resonance Imaging	3T MAGNETOM Tim Trio	Siemens	3	tesla	UO	UO:0000228	head	12	T1-weighted Acquisition	T1_MEMPRAGE		192x192x144	voxels			1.2x1.2x1.2	millimeter	UO	UO:0000016	2200	millisecond	UO	UO:0000028	1.54	millisecond	UO	UO:0000028	7	degree	UO	UO:0000185	1100	millisecond	UO	UO:0000028	Sub0786_Ses1_Scan_01_ANAT1	Sub0786_Ses1_Scan_01_ANAT1.nii.gz	GSP_part6_140630.tar	Harvard Dataverse Network	10.7910/DVN/25833	http://dx.doi.org/10.7910/DVN/25833	GSP_Sub0786_S1_MR_T1_MEMPRAGE_RMS_*.nii
Sub0786	Ses1	Magnetic Resonance Imaging	3T MAGNETOM Tim Trio	Siemens	3	tesla	UO	UO:0000228	head	12	BOLD image	epfid2d1_72	124	72x72x47	voxels			3.0x3.0x3.0	millimeter	UO	UO:0000016	3000	millisecond	UO	UO:0000028	30	millisecond	UO	UO:0000028	85	degree	UO	UO:0000185					Sub0786_Ses1_Scan_02_BOLD1	Sub0786_Ses1_Scan_02_BOLD1.nii.gz	GSP_part6_140630.tar	Harvard Dataverse Network	10.7910/DVN/25833	http://dx.doi.org/10.7910/DVN/25833	GSP_Sub0786_S1_MR_BOLD1_*.nii
Sub0786	Ses1	Magnetic Resonance Imaging	3T MAGNETOM Tim Trio	Siemens	3	tesla	UO	UO:0000228	head	12	BOLD image	epfid2d1_72	124	72x72x47	voxels			3.0x3.0x3.0	millimeter	UO	UO:0000016	3000	millisecond	UO	UO:0000028	30	millisecond	UO	UO:0000028	85	degree	UO	UO:0000185					Sub0786_Ses1_Scan_03_BOLD2	Sub0786_Ses1_Scan_03_BOLD2.nii.gz	GSP_part6_140630.tar	Harvard Dataverse Network	10.7910/DVN/25833	http://dx.doi.org/10.7910/DVN/25833	GSP_Sub0786_S1_MR_BOLD2_*.nii
Sub0851	Ses1	Magnetic Resonance Imaging	3T MAGNETOM Tim Trio	Siemens	3	tesla	UO	UO:0000228	head	12	T1-weighted Acquisition	T1_MEMPRAGE		192x192x144	voxels			1.2x1.2x1.2	millimeter	UO	UO:0000016	2200	millisecond	UO	UO:0000028	1.54	millisecond	UO	UO:0000028	7	degree	UO	UO:0000185	1100	millisecond	UO	UO:0000028	Sub0851_Ses1_Scan_01_ANAT1	Sub0851_Ses1_Scan_01_ANAT1.nii.gz	GSP_part6_140630.tar	Harvard Dataverse Network	10.7910/DVN/25833	http://dx.doi.org/10.7910/DVN/25833	GSP_Sub0851_S1_MR_T1_MEMPRAGE_RMS_*.nii
Sub0851	Ses1	Magnetic Resonance Imaging	3T MAGNETOM Tim Trio	Siemens	3	tesla	UO	UO:0000228	head	12	BOLD image	epfid2d1_72	124	72x72x47	voxels			3.0x3.0x3.0	millimeter	UO	UO:0000016	3000	millisecond	UO	UO:0000028	30	millisecond	UO	UO:0000028	85	degree	UO	UO:0000185					Sub0851_Ses1_Scan_02_BOLD1	Sub0851_Ses1_Scan_02_BOLD1.nii.gz	GSP_part6_140630.tar	Harvard Dataverse Network	10.7910/DVN/25833	http://dx.doi.org/10.7910/DVN/25833	GSP_Sub0851_S1_MR_BOLD1_*.nii
Sub0851	Ses1	Magnetic Resonance Imaging	3T MAGNETOM Tim Trio	Siemens	3	tesla	UO	UO:0000228	head	12	BOLD image	epfid2d1_72	124	72x72x47	voxels			3.0x3.0x3.0	millimeter	UO	UO:0000016	3000	millisecond	UO	UO:0000028	30	millisecond	UO	UO:0000028	85	degree	UO	UO:0000185					Sub0851_Ses1_Scan_03_BOLD2	Sub0851_Ses1_Scan_03_BOLD2.nii.gz	GSP_part6_140630.tar	Harvard Dataverse Network	10.7910/DVN/25833	http://dx.doi.org/10.7910/DVN/25833	GSP_Sub0851_S1_MR_BOLD2_*.nii
Sub0508	Ses1	Magnetic Resonance Imaging	3T MAGNETOM Tim Trio	Siemens	3	tesla	UO	UO:0000228	head	12	T1-weighted Acquisition	T1_MEMPRAGE		192x192x144	voxels			1.2x1.2x1.2	millimeter	UO	UO:0000016	2200	millisecond	UO	UO:0000028	1.54	millisecond	UO	UO:0000028	7	degree	UO	UO:0000185	1100	millisecond	UO	UO:0000028	Sub0508_Ses1_Scan_01_ANAT1	Sub0508_Ses1_Scan_01_ANAT1.nii.gz	GSP_part4_140630.tar	Harvard Dataverse Network	10.7910/DVN/25833	http://dx.doi.org/10.7910/DVN/25833	GSP_Sub0508_S1_MR_T1_MEMPRAGE_RMS_*.nii
Sub0508	Ses1	Magnetic Resonance Imaging	3T MAGNETOM Tim Trio	Siemens	3	tesla	UO	UO:0000228	head	12	BOLD image	epfid2d1_72	124	72x72x47	voxels			3.0x3.0x3.0	millimeter	UO	UO:0000016	3000	millisecond	UO	UO:0000028	30	millisecond	UO	UO:0000028	85	degree	UO	UO:0000185					Sub0508_Ses1_Scan_02_BOLD1	Sub0508_Ses1_Scan_02_BOLD1.nii.gz	GSP_part4_140630.tar	Harvard Dataverse Network	10.7910/DVN/25833	http://dx.doi.org/10.7910/DVN/25833	GSP_Sub0508_S1_MR_BOLD1_*.nii
Sub0508	Ses1	Magnetic Resonance Imaging	3T MAGNETOM Tim Trio	Siemens	3	tesla	UO	UO:0000228	head	12	BOLD image	epfid2d1_72	124	72x72x47	voxels			3.0x3.0x3.0	millimeter	UO	UO:0000016	3000	millisecond	UO	UO:0000028	30	millisecond	UO	UO:0000028	85	degree	UO	UO:0000185					Sub0508_Ses1_Scan_03_BOLD2	Sub0508_Ses1_Scan_03_BOLD2.nii.gz	GSP_part4_140630.tar	Harvard Dataverse Network	10.7910/DVN/25833	http://dx.doi.org/10.7910/DVN/25833	GSP_Sub0508_S1_MR_BOLD2_*.nii
Sub1388	Ses1	Magnetic Resonance Imaging	3T MAGNETOM Tim Trio	Siemens	3	tesla	UO	UO:0000228	head	12	T1-weighted Acquisition	T1_MEMPRAGE		192x192x144	voxels			1.2x1.2x1.2	millimeter	UO	UO:0000016	2200	millisecond	UO	UO:0000028	1.54	millisecond	UO	UO:0000028	7	degree	UO	UO:0000185	1100	millisecond	UO	UO:0000028	Sub1388_Ses1_Scan_01_ANAT1	Sub1388_Ses1_Scan_01_ANAT1.nii.gz	GSP_part9_140630.tar	Harvard Dataverse Network	10.7910/DVN/25833	http://dx.doi.org/10.7910/DVN/25833	GSP_Sub1388_S1_MR_T1_MEMPRAGE_RMS_*.nii
Sub1388	Ses1	Magnetic Resonance Imaging	3T MAGNETOM Tim Trio	Siemens	3	tesla	UO	UO:0000228	head	12	BOLD image	epfid2d1_72	124	72x72x47	voxels			3.0x3.0x3.0	millimeter	UO	UO:0000016	3000	millisecond	UO	UO:0000028	30	millisecond	UO	UO:0000028	85	degree	UO	UO:0000185					Sub1388_Ses1_Scan_02_BOLD1	Sub1388_Ses1_Scan_02_BOLD1.nii.gz	GSP_part9_140630.tar	Harvard Dataverse Network	10.7910/DVN/25833	http://dx.doi.org/10.7910/DVN/25833	GSP_Sub1388_S1_MR_BOLD1_*.nii
Sub1388	Ses1	Magnetic Resonance Imaging	3T MAGNETOM Tim Trio	Siemens	3	tesla	UO	UO:0000228	head	12	BOLD image	epfid2d1_72	124	72x72x47	voxels			3.0x3.0x3.0	millimeter	UO	UO:0000016	3000	millisecond	UO	UO:0000028	30	millisecond	UO	UO:0000028	85	degree	UO	UO:0000185					Sub1388_Ses1_Scan_03_BOLD2	Sub1388_Ses1_Scan_03_BOLD2.nii.gz	GSP_part9_140630.tar	Harvard Dataverse Network	10.7910/DVN/25833	http://dx.doi.org/10.7910/DVN/25833	GSP_Sub1388_S1_MR_BOLD2_*.nii
Sub0192	Ses1	Magnetic Resonance Imaging	3T MAGNETOM Tim Trio	Siemens	3	tesla	UO	UO:0000228	head	12	T1-weighted Acquisition	T1_MEMPRAGE		192x192x144	voxels			1.2x1.2x1.2	millimeter	UO	UO:0000016	2200	millisecond	UO	UO:0000028	1.54	millisecond	UO	UO:0000028	7	degree	UO	UO:0000185	1100	millisecond	UO	UO:0000028	Sub0192_Ses1_Scan_01_ANAT1	Sub0192_Ses1_Scan_01_ANAT1.nii.gz	GSP_part2_140630.tar	Harvard Dataverse Network	10.7910/DVN/25833	http://dx.doi.org/10.7910/DVN/25833	GSP_Sub0192_S1_MR_T1_MEMPRAGE_RMS_*.nii
Sub0192	Ses1	Magnetic Resonance Imaging	3T MAGNETOM Tim Trio	Siemens	3	tesla	UO	UO:0000228	head	12	BOLD image	epfid2d1_72	124	72x72x47	voxels			3.0x3.0x3.0	millimeter	UO	UO:0000016	3000	millisecond	UO	UO:0000028	30	millisecond	UO	UO:0000028	85	degree	UO	UO:0000185					Sub0192_Ses1_Scan_02_BOLD1	Sub0192_Ses1_Scan_02_BOLD1.nii.gz	GSP_part2_140630.tar	Harvard Dataverse Network	10.7910/DVN/25833	http://dx.doi.org/10.7910/DVN/25833	GSP_Sub0192_S1_MR_BOLD1_*.nii
Sub1081	Ses1	Magnetic Resonance Imaging	3T MAGNETOM Tim Trio	Siemens	3	tesla	UO	UO:0000228	head	12	T1-weighted Acquisition	T1_MEMPRAGE		192x192x144	voxels			1.2x1.2x1.2	millimeter	UO	UO:0000016	2200	millisecond	UO	UO:0000028	1.54	millisecond	UO	UO:0000028	7	degree	UO	UO:0000185	1100	millisecond	UO	UO:0000028	Sub1081_Ses1_Scan_01_ANAT1	Sub1081_Ses1_Scan_01_ANAT1.nii.gz	GSP_part7_140630.tar	Harvard Dataverse Network	10.7910/DVN/25833	http://dx.doi.org/10.7910/DVN/25833	GSP_Sub1081_S1_MR_T1_MEMPRAGE_RMS_*.nii
Sub1081	Ses1	Magnetic Resonance Imaging	3T MAGNETOM Tim Trio	Siemens	3	tesla	UO	UO:0000228	head	12	BOLD image	epfid2d1_72	124	72x72x47	voxels			3.0x3.0x3.0	millimeter	UO	UO:0000016	3000	millisecond	UO	UO:0000028	30	millisecond	UO	UO:0000028	85	degree	UO	UO:0000185					Sub1081_Ses1_Scan_02_BOLD1	Sub1081_Ses1_Scan_02_BOLD1.nii.gz	GSP_part7_140630.tar	Harvard Dataverse Network	10.7910/DVN/25833	http://dx.doi.org/10.7910/DVN/25833	GSP_Sub1081_S1_MR_BOLD1_*.nii
Sub0621	Ses1	Magnetic Resonance Imaging	3T MAGNETOM Tim Trio	Siemens	3	tesla	UO	UO:0000228	head	12	T1-weighted Acquisition	T1_MEMPRAGE		192x192x144	voxels			1.2x1.2x1.2	millimeter	UO	UO:0000016	2200	millisecond	UO	UO:0000028	1.54	millisecond	UO	UO:0000028	7	degree	UO	UO:0000185	1100	millisecond	UO	UO:0000028	Sub0621_Ses1_Scan_01_ANAT1	Sub0621_Ses1_Scan_01_ANAT1.nii.gz	GSP_part4_140630.tar	Harvard Dataverse Network	10.7910/DVN/25833	http://dx.doi.org/10.7910/DVN/25833	GSP_Sub0621_S1_MR_T1_MEMPRAGE_RMS_*.nii
Sub0621	Ses1	Magnetic Resonance Imaging	3T MAGNETOM Tim Trio	Siemens	3	tesla	UO	UO:0000228	head	12	BOLD image	epfid2d1_72	124	72x72x47	voxels			3.0x3.0x3.0	millimeter	UO	UO:0000016	3000	millisecond	UO	UO:0000028	30	millisecond	UO	UO:0000028	85	degree	UO	UO:0000185					Sub0621_Ses1_Scan_02_BOLD1	Sub0621_Ses1_Scan_02_BOLD1.nii.gz	GSP_part4_140630.tar	Harvard Dataverse Network	10.7910/DVN/25833	http://dx.doi.org/10.7910/DVN/25833	GSP_Sub0621_S1_MR_BOLD1_*.nii
Sub0621	Ses1	Magnetic Resonance Imaging	3T MAGNETOM Tim Trio	Siemens	3	tesla	UO	UO:0000228	head	12	BOLD image	epfid2d1_72	124	72x72x47	voxels			3.0x3.0x3.0	millimeter	UO	UO:0000016	3000	millisecond	UO	UO:0000028	30	millisecond	UO	UO:0000028	85	degree	UO	UO:0000185					Sub0621_Ses1_Scan_03_BOLD2	Sub0621_Ses1_Scan_03_BOLD2.nii.gz	GSP_part4_140630.tar	Harvard Dataverse Network	10.7910/DVN/25833	http://dx.doi.org/10.7910/DVN/25833	GSP_Sub0621_S1_MR_BOLD2_*.nii
Sub0301	Ses1	Magnetic Resonance Imaging	3T MAGNETOM Tim Trio	Siemens	3	tesla	UO	UO:0000228	head	12	T1-weighted Acquisition	T1_MEMPRAGE		192x192x144	voxels			1.2x1.2x1.2	millimeter	UO	UO:0000016	2200	millisecond	UO	UO:0000028	1.54	millisecond	UO	UO:0000028	7	degree	UO	UO:0000185	1100	millisecond	UO	UO:0000028	Sub0301_Ses1_Scan_01_ANAT1	Sub0301_Ses1_Scan_01_ANAT1.nii.gz	GSP_part2_140630.tar	Harvard Dataverse Network	10.7910/DVN/25833	http://dx.doi.org/10.7910/DVN/25833	GSP_Sub0301_S1_MR_T1_MEMPRAGE_RMS_*.nii
Sub0301	Ses1	Magnetic Resonance Imaging	3T MAGNETOM Tim Trio	Siemens	3	tesla	UO	UO:0000228	head	12	BOLD image	epfid2d1_72	124	72x72x47	voxels			3.0x3.0x3.0	millimeter	UO	UO:0000016	3000	millisecond	UO	UO:0000028	30	millisecond	UO	UO:0000028	85	degree	UO	UO:0000185					Sub0301_Ses1_Scan_02_BOLD1	Sub0301_Ses1_Scan_02_BOLD1.nii.gz	GSP_part2_140630.tar	Harvard Dataverse Network	10.7910/DVN/25833	http://dx.doi.org/10.7910/DVN/25833	GSP_Sub0301_S1_MR_BOLD1_*.nii
Sub0301	Ses1	Magnetic Resonance Imaging	3T MAGNETOM Tim Trio	Siemens	3	tesla	UO	UO:0000228	head	12	BOLD image	epfid2d1_72	124	72x72x47	voxels			3.0x3.0x3.0	millimeter	UO	UO:0000016	3000	millisecond	UO	UO:0000028	30	millisecond	UO	UO:0000028	85	degree	UO	UO:0000185					Sub0301_Ses1_Scan_03_BOLD2	Sub0301_Ses1_Scan_03_BOLD2.nii.gz	GSP_part2_140630.tar	Harvard Dataverse Network	10.7910/DVN/25833	http://dx.doi.org/10.7910/DVN/25833	GSP_Sub0301_S1_MR_BOLD2_*.nii
Sub0733	Ses1	Magnetic Resonance Imaging	3T MAGNETOM Tim Trio	Siemens	3	tesla	UO	UO:0000228	head	12	T1-weighted Acquisition	T1_MEMPRAGE		192x192x144	voxels			1.2x1.2x1.2	millimeter	UO	UO:0000016	2200	millisecond	UO	UO:0000028	1.54	millisecond	UO	UO:0000028	7	degree	UO	UO:0000185	1100	millisecond	UO	UO:0000028	Sub0733_Ses1_Scan_01_ANAT1	Sub0733_Ses1_Scan_01_ANAT1.nii.gz	GSP_part5_140630.tar	Harvard Dataverse Network	10.7910/DVN/25833	http://dx.doi.org/10.7910/DVN/25833	GSP_Sub0733_S1_MR_T1_MEMPRAGE_RMS_*.nii
Sub0733	Ses1	Magnetic Resonance Imaging	3T MAGNETOM Tim Trio	Siemens	3	tesla	UO	UO:0000228	head	12	BOLD image	epfid2d1_72	124	72x72x47	voxels			3.0x3.0x3.0	millimeter	UO	UO:0000016	3000	millisecond	UO	UO:0000028	30	millisecond	UO	UO:0000028	85	degree	UO	UO:0000185					Sub0733_Ses1_Scan_02_BOLD1	Sub0733_Ses1_Scan_02_BOLD1.nii.gz	GSP_part5_140630.tar	Harvard Dataverse Network	10.7910/DVN/25833	http://dx.doi.org/10.7910/DVN/25833	GSP_Sub0733_S1_MR_BOLD1_*.nii
Sub0733	Ses1	Magnetic Resonance Imaging	3T MAGNETOM Tim Trio	Siemens	3	tesla	UO	UO:0000228	head	12	BOLD image	epfid2d1_72	124	72x72x47	voxels			3.0x3.0x3.0	millimeter	UO	UO:0000016	3000	millisecond	UO	UO:0000028	30	millisecond	UO	UO:0000028	85	degree	UO	UO:0000185					Sub0733_Ses1_Scan_03_BOLD2	Sub0733_Ses1_Scan_03_BOLD2.nii.gz	GSP_part5_140630.tar	Harvard Dataverse Network	10.7910/DVN/25833	http://dx.doi.org/10.7910/DVN/25833	GSP_Sub0733_S1_MR_BOLD2_*.nii
Sub1429	Ses1	Magnetic Resonance Imaging	3T MAGNETOM Tim Trio	Siemens	3	tesla	UO	UO:0000228	head	12	T1-weighted Acquisition	T1_MEMPRAGE		192x192x144	voxels			1.2x1.2x1.2	millimeter	UO	UO:0000016	2200	millisecond	UO	UO:0000028	1.54	millisecond	UO	UO:0000028	7	degree	UO	UO:0000185	1100	millisecond	UO	UO:0000028	Sub1429_Ses1_Scan_01_ANAT1	Sub1429_Ses1_Scan_01_ANAT1.nii.gz	GSP_part10_140630.tar	Harvard Dataverse Network	10.7910/DVN/25833	http://dx.doi.org/10.7910/DVN/25833	GSP_Sub1429_S1_MR_T1_MEMPRAGE_RMS_*.nii
Sub1429	Ses1	Magnetic Resonance Imaging	3T MAGNETOM Tim Trio	Siemens	3	tesla	UO	UO:0000228	head	12	BOLD image	epfid2d1_72	124	72x72x47	voxels			3.0x3.0x3.0	millimeter	UO	UO:0000016	3000	millisecond	UO	UO:0000028	30	millisecond	UO	UO:0000028	85	degree	UO	UO:0000185					Sub1429_Ses1_Scan_02_BOLD1	Sub1429_Ses1_Scan_02_BOLD1.nii.gz	GSP_part10_140630.tar	Harvard Dataverse Network	10.7910/DVN/25833	http://dx.doi.org/10.7910/DVN/25833	GSP_Sub1429_S1_MR_BOLD1_*.nii
Sub1429	Ses1	Magnetic Resonance Imaging	3T MAGNETOM Tim Trio	Siemens	3	tesla	UO	UO:0000228	head	12	BOLD image	epfid2d1_72	124	72x72x47	voxels			3.0x3.0x3.0	millimeter	UO	UO:0000016	3000	millisecond	UO	UO:0000028	30	millisecond	UO	UO:0000028	85	degree	UO	UO:0000185					Sub1429_Ses1_Scan_03_BOLD2	Sub1429_Ses1_Scan_03_BOLD2.nii.gz	GSP_part10_140630.tar	Harvard Dataverse Network	10.7910/DVN/25833	http://dx.doi.org/10.7910/DVN/25833	GSP_Sub1429_S1_MR_BOLD2_*.nii
Sub0464	Ses2	Magnetic Resonance Imaging	3T MAGNETOM Tim Trio	Siemens	3	tesla	UO	UO:0000228	head	12	T1-weighted Acquisition	T1_MEMPRAGE		192x192x144	voxels			1.2x1.2x1.2	millimeter	UO	UO:0000016	2200	millisecond	UO	UO:0000028	1.54	millisecond	UO	UO:0000028	7	degree	UO	UO:0000185	1100	millisecond	UO	UO:0000028	Sub0464_Ses2_Scan_01_ANAT1	Sub0464_Ses2_Scan_01_ANAT1.nii.gz	GSP_retest_140630.tar	Harvard Dataverse Network	10.7910/DVN/25833	http://dx.doi.org/10.7910/DVN/25833	GSP_Sub0464_S2_MR_T1_MEMPRAGE_RMS_*.nii
Sub0464	Ses2	Magnetic Resonance Imaging	3T MAGNETOM Tim Trio	Siemens	3	tesla	UO	UO:0000228	head	12	BOLD image	epfid2d1_72	124	72x72x47	voxels			3.0x3.0x3.0	millimeter	UO	UO:0000016	3000	millisecond	UO	UO:0000028	30	millisecond	UO	UO:0000028	85	degree	UO	UO:0000185					Sub0464_Ses2_Scan_02_BOLD1	Sub0464_Ses2_Scan_02_BOLD1.nii.gz	GSP_retest_140630.tar	Harvard Dataverse Network	10.7910/DVN/25833	http://dx.doi.org/10.7910/DVN/25833	GSP_Sub0464_S2_MR_BOLD1_*.nii
Sub0464	Ses2	Magnetic Resonance Imaging	3T MAGNETOM Tim Trio	Siemens	3	tesla	UO	UO:0000228	head	12	BOLD image	epfid2d1_72	124	72x72x47	voxels			3.0x3.0x3.0	millimeter	UO	UO:0000016	3000	millisecond	UO	UO:0000028	30	millisecond	UO	UO:0000028	85	degree	UO	UO:0000185					Sub0464_Ses2_Scan_03_BOLD2	Sub0464_Ses2_Scan_03_BOLD2.nii.gz	GSP_retest_140630.tar	Harvard Dataverse Network	10.7910/DVN/25833	http://dx.doi.org/10.7910/DVN/25833	GSP_Sub0464_S2_MR_BOLD2_*.nii
Sub0654	Ses1	Magnetic Resonance Imaging	3T MAGNETOM Tim Trio	Siemens	3	tesla	UO	UO:0000228	head	12	T1-weighted Acquisition	T1_MEMPRAGE		192x192x144	voxels			1.2x1.2x1.2	millimeter	UO	UO:0000016	2200	millisecond	UO	UO:0000028	1.54	millisecond	UO	UO:0000028	7	degree	UO	UO:0000185	1100	millisecond	UO	UO:0000028	Sub0654_Ses1_Scan_01_ANAT1	Sub0654_Ses1_Scan_01_ANAT1.nii.gz	GSP_part5_140630.tar	Harvard Dataverse Network	10.7910/DVN/25833	http://dx.doi.org/10.7910/DVN/25833	GSP_Sub0654_S1_MR_T1_MEMPRAGE_RMS_*.nii
Sub0654	Ses1	Magnetic Resonance Imaging	3T MAGNETOM Tim Trio	Siemens	3	tesla	UO	UO:0000228	head	12	BOLD image	epfid2d1_72	124	72x72x47	voxels			3.0x3.0x3.0	millimeter	UO	UO:0000016	3000	millisecond	UO	UO:0000028	30	millisecond	UO	UO:0000028	85	degree	UO	UO:0000185					Sub0654_Ses1_Scan_02_BOLD1	Sub0654_Ses1_Scan_02_BOLD1.nii.gz	GSP_part5_140630.tar	Harvard Dataverse Network	10.7910/DVN/25833	http://dx.doi.org/10.7910/DVN/25833	GSP_Sub0654_S1_MR_BOLD1_*.nii
Sub0654	Ses1	Magnetic Resonance Imaging	3T MAGNETOM Tim Trio	Siemens	3	tesla	UO	UO:0000228	head	12	BOLD image	epfid2d1_72	124	72x72x47	voxels			3.0x3.0x3.0	millimeter	UO	UO:0000016	3000	millisecond	UO	UO:0000028	30	millisecond	UO	UO:0000028	85	degree	UO	UO:0000185					Sub0654_Ses1_Scan_03_BOLD2	Sub0654_Ses1_Scan_03_BOLD2.nii.gz	GSP_part5_140630.tar	Harvard Dataverse Network	10.7910/DVN/25833	http://dx.doi.org/10.7910/DVN/25833	GSP_Sub0654_S1_MR_BOLD2_*.nii
Sub0827	Ses1	Magnetic Resonance Imaging	3T MAGNETOM Tim Trio	Siemens	3	tesla	UO	UO:0000228	head	12	T1-weighted Acquisition	T1_MEMPRAGE		192x192x144	voxels			1.2x1.2x1.2	millimeter	UO	UO:0000016	2200	millisecond	UO	UO:0000028	1.54	millisecond	UO	UO:0000028	7	degree	UO	UO:0000185	1100	millisecond	UO	UO:0000028	Sub0827_Ses1_Scan_01_ANAT1	Sub0827_Ses1_Scan_01_ANAT1.nii.gz	GSP_part6_140630.tar	Harvard Dataverse Network	10.7910/DVN/25833	http://dx.doi.org/10.7910/DVN/25833	GSP_Sub0827_S1_MR_T1_MEMPRAGE_RMS_*.nii
Sub0827	Ses1	Magnetic Resonance Imaging	3T MAGNETOM Tim Trio	Siemens	3	tesla	UO	UO:0000228	head	12	BOLD image	epfid2d1_72	124	72x72x47	voxels			3.0x3.0x3.0	millimeter	UO	UO:0000016	3000	millisecond	UO	UO:0000028	30	millisecond	UO	UO:0000028	85	degree	UO	UO:0000185					Sub0827_Ses1_Scan_02_BOLD1	Sub0827_Ses1_Scan_02_BOLD1.nii.gz	GSP_part6_140630.tar	Harvard Dataverse Network	10.7910/DVN/25833	http://dx.doi.org/10.7910/DVN/25833	GSP_Sub0827_S1_MR_BOLD1_*.nii
Sub0827	Ses1	Magnetic Resonance Imaging	3T MAGNETOM Tim Trio	Siemens	3	tesla	UO	UO:0000228	head	12	BOLD image	epfid2d1_72	124	72x72x47	voxels			3.0x3.0x3.0	millimeter	UO	UO:0000016	3000	millisecond	UO	UO:0000028	30	millisecond	UO	UO:0000028	85	degree	UO	UO:0000185					Sub0827_Ses1_Scan_03_BOLD2	Sub0827_Ses1_Scan_03_BOLD2.nii.gz	GSP_part6_140630.tar	Harvard Dataverse Network	10.7910/DVN/25833	http://dx.doi.org/10.7910/DVN/25833	GSP_Sub0827_S1_MR_BOLD2_*.nii
Sub0400	Ses1	Magnetic Resonance Imaging	3T MAGNETOM Tim Trio	Siemens	3	tesla	UO	UO:0000228	head	12	T1-weighted Acquisition	T1_MEMPRAGE		192x192x144	voxels			1.2x1.2x1.2	millimeter	UO	UO:0000016	2200	millisecond	UO	UO:0000028	1.54	millisecond	UO	UO:0000028	7	degree	UO	UO:0000185	1100	millisecond	UO	UO:0000028	Sub0400_Ses1_Scan_01_ANAT1	Sub0400_Ses1_Scan_01_ANAT1.nii.gz	GSP_part3_140630.tar	Harvard Dataverse Network	10.7910/DVN/25833	http://dx.doi.org/10.7910/DVN/25833	GSP_Sub0400_S1_MR_T1_MEMPRAGE_RMS_*.nii
Sub0400	Ses1	Magnetic Resonance Imaging	3T MAGNETOM Tim Trio	Siemens	3	tesla	UO	UO:0000228	head	12	BOLD image	epfid2d1_72	124	72x72x47	voxels			3.0x3.0x3.0	millimeter	UO	UO:0000016	3000	millisecond	UO	UO:0000028	30	millisecond	UO	UO:0000028	85	degree	UO	UO:0000185					Sub0400_Ses1_Scan_02_BOLD1	Sub0400_Ses1_Scan_02_BOLD1.nii.gz	GSP_part3_140630.tar	Harvard Dataverse Network	10.7910/DVN/25833	http://dx.doi.org/10.7910/DVN/25833	GSP_Sub0400_S1_MR_BOLD1_*.nii
Sub1346	Ses1	Magnetic Resonance Imaging	3T MAGNETOM Tim Trio	Siemens	3	tesla	UO	UO:0000228	head	12	T1-weighted Acquisition	T1_MEMPRAGE		192x192x144	voxels			1.2x1.2x1.2	millimeter	UO	UO:0000016	2200	millisecond	UO	UO:0000028	1.54	millisecond	UO	UO:0000028	7	degree	UO	UO:0000185	1100	millisecond	UO	UO:0000028	Sub1346_Ses1_Scan_01_ANAT1	Sub1346_Ses1_Scan_01_ANAT1.nii.gz	GSP_part9_140630.tar	Harvard Dataverse Network	10.7910/DVN/25833	http://dx.doi.org/10.7910/DVN/25833	GSP_Sub1346_S1_MR_T1_MEMPRAGE_RMS_*.nii
Sub1346	Ses1	Magnetic Resonance Imaging	3T MAGNETOM Tim Trio	Siemens	3	tesla	UO	UO:0000228	head	12	BOLD image	epfid2d1_72	124	72x72x47	voxels			3.0x3.0x3.0	millimeter	UO	UO:0000016	3000	millisecond	UO	UO:0000028	30	millisecond	UO	UO:0000028	85	degree	UO	UO:0000185					Sub1346_Ses1_Scan_02_BOLD1	Sub1346_Ses1_Scan_02_BOLD1.nii.gz	GSP_part9_140630.tar	Harvard Dataverse Network	10.7910/DVN/25833	http://dx.doi.org/10.7910/DVN/25833	GSP_Sub1346_S1_MR_BOLD1_*.nii
Sub0650	Ses1	Magnetic Resonance Imaging	3T MAGNETOM Tim Trio	Siemens	3	tesla	UO	UO:0000228	head	12	T1-weighted Acquisition	T1_MEMPRAGE		192x192x144	voxels			1.2x1.2x1.2	millimeter	UO	UO:0000016	2200	millisecond	UO	UO:0000028	1.54	millisecond	UO	UO:0000028	7	degree	UO	UO:0000185	1100	millisecond	UO	UO:0000028	Sub0650_Ses1_Scan_01_ANAT1	Sub0650_Ses1_Scan_01_ANAT1.nii.gz	GSP_part5_140630.tar	Harvard Dataverse Network	10.7910/DVN/25833	http://dx.doi.org/10.7910/DVN/25833	GSP_Sub0650_S1_MR_T1_MEMPRAGE_RMS_*.nii
Sub0650	Ses1	Magnetic Resonance Imaging	3T MAGNETOM Tim Trio	Siemens	3	tesla	UO	UO:0000228	head	12	BOLD image	epfid2d1_72	124	72x72x47	voxels			3.0x3.0x3.0	millimeter	UO	UO:0000016	3000	millisecond	UO	UO:0000028	30	millisecond	UO	UO:0000028	85	degree	UO	UO:0000185					Sub0650_Ses1_Scan_02_BOLD1	Sub0650_Ses1_Scan_02_BOLD1.nii.gz	GSP_part5_140630.tar	Harvard Dataverse Network	10.7910/DVN/25833	http://dx.doi.org/10.7910/DVN/25833	GSP_Sub0650_S1_MR_BOLD1_*.nii
Sub0650	Ses1	Magnetic Resonance Imaging	3T MAGNETOM Tim Trio	Siemens	3	tesla	UO	UO:0000228	head	12	BOLD image	epfid2d1_72	124	72x72x47	voxels			3.0x3.0x3.0	millimeter	UO	UO:0000016	3000	millisecond	UO	UO:0000028	30	millisecond	UO	UO:0000028	85	degree	UO	UO:0000185					Sub0650_Ses1_Scan_03_BOLD2	Sub0650_Ses1_Scan_03_BOLD2.nii.gz	GSP_part5_140630.tar	Harvard Dataverse Network	10.7910/DVN/25833	http://dx.doi.org/10.7910/DVN/25833	GSP_Sub0650_S1_MR_BOLD2_*.nii
Sub1311	Ses1	Magnetic Resonance Imaging	3T MAGNETOM Tim Trio	Siemens	3	tesla	UO	UO:0000228	head	12	T1-weighted Acquisition	T1_MEMPRAGE		192x192x144	voxels			1.2x1.2x1.2	millimeter	UO	UO:0000016	2200	millisecond	UO	UO:0000028	1.54	millisecond	UO	UO:0000028	7	degree	UO	UO:0000185	1100	millisecond	UO	UO:0000028	Sub1311_Ses1_Scan_01_ANAT1	Sub1311_Ses1_Scan_01_ANAT1.nii.gz	GSP_part9_140630.tar	Harvard Dataverse Network	10.7910/DVN/25833	http://dx.doi.org/10.7910/DVN/25833	GSP_Sub1311_S1_MR_T1_MEMPRAGE_RMS_*.nii
Sub1311	Ses1	Magnetic Resonance Imaging	3T MAGNETOM Tim Trio	Siemens	3	tesla	UO	UO:0000228	head	12	BOLD image	epfid2d1_72	124	72x72x47	voxels			3.0x3.0x3.0	millimeter	UO	UO:0000016	3000	millisecond	UO	UO:0000028	30	millisecond	UO	UO:0000028	85	degree	UO	UO:0000185					Sub1311_Ses1_Scan_02_BOLD1	Sub1311_Ses1_Scan_02_BOLD1.nii.gz	GSP_part9_140630.tar	Harvard Dataverse Network	10.7910/DVN/25833	http://dx.doi.org/10.7910/DVN/25833	GSP_Sub1311_S1_MR_BOLD1_*.nii
Sub1311	Ses1	Magnetic Resonance Imaging	3T MAGNETOM Tim Trio	Siemens	3	tesla	UO	UO:0000228	head	12	BOLD image	epfid2d1_72	124	72x72x47	voxels			3.0x3.0x3.0	millimeter	UO	UO:0000016	3000	millisecond	UO	UO:0000028	30	millisecond	UO	UO:0000028	85	degree	UO	UO:0000185					Sub1311_Ses1_Scan_03_BOLD2	Sub1311_Ses1_Scan_03_BOLD2.nii.gz	GSP_part9_140630.tar	Harvard Dataverse Network	10.7910/DVN/25833	http://dx.doi.org/10.7910/DVN/25833	GSP_Sub1311_S1_MR_BOLD2_*.nii
Sub0850	Ses1	Magnetic Resonance Imaging	3T MAGNETOM Tim Trio	Siemens	3	tesla	UO	UO:0000228	head	12	T1-weighted Acquisition	T1_MEMPRAGE		192x192x144	voxels			1.2x1.2x1.2	millimeter	UO	UO:0000016	2200	millisecond	UO	UO:0000028	1.54	millisecond	UO	UO:0000028	7	degree	UO	UO:0000185	1100	millisecond	UO	UO:0000028	Sub0850_Ses1_Scan_01_ANAT1	Sub0850_Ses1_Scan_01_ANAT1.nii.gz	GSP_part6_140630.tar	Harvard Dataverse Network	10.7910/DVN/25833	http://dx.doi.org/10.7910/DVN/25833	GSP_Sub0850_S1_MR_T1_MEMPRAGE_RMS_*.nii
Sub0850	Ses1	Magnetic Resonance Imaging	3T MAGNETOM Tim Trio	Siemens	3	tesla	UO	UO:0000228	head	12	BOLD image	epfid2d1_72	124	72x72x47	voxels			3.0x3.0x3.0	millimeter	UO	UO:0000016	3000	millisecond	UO	UO:0000028	30	millisecond	UO	UO:0000028	85	degree	UO	UO:0000185					Sub0850_Ses1_Scan_02_BOLD1	Sub0850_Ses1_Scan_02_BOLD1.nii.gz	GSP_part6_140630.tar	Harvard Dataverse Network	10.7910/DVN/25833	http://dx.doi.org/10.7910/DVN/25833	GSP_Sub0850_S1_MR_BOLD1_*.nii
Sub0850	Ses1	Magnetic Resonance Imaging	3T MAGNETOM Tim Trio	Siemens	3	tesla	UO	UO:0000228	head	12	BOLD image	epfid2d1_72	124	72x72x47	voxels			3.0x3.0x3.0	millimeter	UO	UO:0000016	3000	millisecond	UO	UO:0000028	30	millisecond	UO	UO:0000028	85	degree	UO	UO:0000185					Sub0850_Ses1_Scan_03_BOLD2	Sub0850_Ses1_Scan_03_BOLD2.nii.gz	GSP_part6_140630.tar	Harvard Dataverse Network	10.7910/DVN/25833	http://dx.doi.org/10.7910/DVN/25833	GSP_Sub0850_S1_MR_BOLD2_*.nii
Sub1568	Ses1	Magnetic Resonance Imaging	3T MAGNETOM Tim Trio	Siemens	3	tesla	UO	UO:0000228	head	12	T1-weighted Acquisition	T1_MEMPRAGE		192x192x144	voxels			1.2x1.2x1.2	millimeter	UO	UO:0000016	2200	millisecond	UO	UO:0000028	1.54	millisecond	UO	UO:0000028	7	degree	UO	UO:0000185	1100	millisecond	UO	UO:0000028	Sub1568_Ses1_Scan_01_ANAT1	Sub1568_Ses1_Scan_01_ANAT1.nii.gz	GSP_part10_140630.tar	Harvard Dataverse Network	10.7910/DVN/25833	http://dx.doi.org/10.7910/DVN/25833	GSP_Sub1568_S1_MR_T1_MEMPRAGE_RMS_*.nii
Sub1568	Ses1	Magnetic Resonance Imaging	3T MAGNETOM Tim Trio	Siemens	3	tesla	UO	UO:0000228	head	12	BOLD image	epfid2d1_72	124	72x72x47	voxels			3.0x3.0x3.0	millimeter	UO	UO:0000016	3000	millisecond	UO	UO:0000028	30	millisecond	UO	UO:0000028	85	degree	UO	UO:0000185					Sub1568_Ses1_Scan_02_BOLD1	Sub1568_Ses1_Scan_02_BOLD1.nii.gz	GSP_part10_140630.tar	Harvard Dataverse Network	10.7910/DVN/25833	http://dx.doi.org/10.7910/DVN/25833	GSP_Sub1568_S1_MR_BOLD1_*.nii
Sub1208	Ses1	Magnetic Resonance Imaging	3T MAGNETOM Tim Trio	Siemens	3	tesla	UO	UO:0000228	head	12	T1-weighted Acquisition	T1_MEMPRAGE		192x192x144	voxels			1.2x1.2x1.2	millimeter	UO	UO:0000016	2200	millisecond	UO	UO:0000028	1.54	millisecond	UO	UO:0000028	7	degree	UO	UO:0000185	1100	millisecond	UO	UO:0000028	Sub1208_Ses1_Scan_01_ANAT1	Sub1208_Ses1_Scan_01_ANAT1.nii.gz	GSP_part8_140630.tar	Harvard Dataverse Network	10.7910/DVN/25833	http://dx.doi.org/10.7910/DVN/25833	GSP_Sub1208_S1_MR_T1_MEMPRAGE_RMS_*.nii
Sub1208	Ses1	Magnetic Resonance Imaging	3T MAGNETOM Tim Trio	Siemens	3	tesla	UO	UO:0000228	head	12	BOLD image	epfid2d1_72	124	72x72x47	voxels			3.0x3.0x3.0	millimeter	UO	UO:0000016	3000	millisecond	UO	UO:0000028	30	millisecond	UO	UO:0000028	85	degree	UO	UO:0000185					Sub1208_Ses1_Scan_02_BOLD1	Sub1208_Ses1_Scan_02_BOLD1.nii.gz	GSP_part8_140630.tar	Harvard Dataverse Network	10.7910/DVN/25833	http://dx.doi.org/10.7910/DVN/25833	GSP_Sub1208_S1_MR_BOLD1_*.nii
Sub1330	Ses1	Magnetic Resonance Imaging	3T MAGNETOM Tim Trio	Siemens	3	tesla	UO	UO:0000228	head	12	T1-weighted Acquisition	T1_MEMPRAGE		192x192x144	voxels			1.2x1.2x1.2	millimeter	UO	UO:0000016	2200	millisecond	UO	UO:0000028	1.54	millisecond	UO	UO:0000028	7	degree	UO	UO:0000185	1100	millisecond	UO	UO:0000028	Sub1330_Ses1_Scan_01_ANAT1	Sub1330_Ses1_Scan_01_ANAT1.nii.gz	GSP_part9_140630.tar	Harvard Dataverse Network	10.7910/DVN/25833	http://dx.doi.org/10.7910/DVN/25833	GSP_Sub1330_S1_MR_T1_MEMPRAGE_RMS_*.nii
Sub1330	Ses1	Magnetic Resonance Imaging	3T MAGNETOM Tim Trio	Siemens	3	tesla	UO	UO:0000228	head	12	BOLD image	epfid2d1_72	124	72x72x47	voxels			3.0x3.0x3.0	millimeter	UO	UO:0000016	3000	millisecond	UO	UO:0000028	30	millisecond	UO	UO:0000028	85	degree	UO	UO:0000185					Sub1330_Ses1_Scan_02_BOLD1	Sub1330_Ses1_Scan_02_BOLD1.nii.gz	GSP_part9_140630.tar	Harvard Dataverse Network	10.7910/DVN/25833	http://dx.doi.org/10.7910/DVN/25833	GSP_Sub1330_S1_MR_BOLD1_*.nii
Sub1330	Ses1	Magnetic Resonance Imaging	3T MAGNETOM Tim Trio	Siemens	3	tesla	UO	UO:0000228	head	12	BOLD image	epfid2d1_72	124	72x72x47	voxels			3.0x3.0x3.0	millimeter	UO	UO:0000016	3000	millisecond	UO	UO:0000028	30	millisecond	UO	UO:0000028	85	degree	UO	UO:0000185					Sub1330_Ses1_Scan_03_BOLD2	Sub1330_Ses1_Scan_03_BOLD2.nii.gz	GSP_part9_140630.tar	Harvard Dataverse Network	10.7910/DVN/25833	http://dx.doi.org/10.7910/DVN/25833	GSP_Sub1330_S1_MR_BOLD2_*.nii
Sub1433	Ses1	Magnetic Resonance Imaging	3T MAGNETOM Tim Trio	Siemens	3	tesla	UO	UO:0000228	head	12	T1-weighted Acquisition	T1_MEMPRAGE		192x192x144	voxels			1.2x1.2x1.2	millimeter	UO	UO:0000016	2200	millisecond	UO	UO:0000028	1.54	millisecond	UO	UO:0000028	7	degree	UO	UO:0000185	1100	millisecond	UO	UO:0000028	Sub1433_Ses1_Scan_01_ANAT1	Sub1433_Ses1_Scan_01_ANAT1.nii.gz	GSP_part10_140630.tar	Harvard Dataverse Network	10.7910/DVN/25833	http://dx.doi.org/10.7910/DVN/25833	GSP_Sub1433_S1_MR_T1_MEMPRAGE_RMS_*.nii
Sub1433	Ses1	Magnetic Resonance Imaging	3T MAGNETOM Tim Trio	Siemens	3	tesla	UO	UO:0000228	head	12	BOLD image	epfid2d1_72	124	72x72x47	voxels			3.0x3.0x3.0	millimeter	UO	UO:0000016	3000	millisecond	UO	UO:0000028	30	millisecond	UO	UO:0000028	85	degree	UO	UO:0000185					Sub1433_Ses1_Scan_02_BOLD1	Sub1433_Ses1_Scan_02_BOLD1.nii.gz	GSP_part10_140630.tar	Harvard Dataverse Network	10.7910/DVN/25833	http://dx.doi.org/10.7910/DVN/25833	GSP_Sub1433_S1_MR_BOLD1_*.nii
Sub1433	Ses1	Magnetic Resonance Imaging	3T MAGNETOM Tim Trio	Siemens	3	tesla	UO	UO:0000228	head	12	BOLD image	epfid2d1_72	124	72x72x47	voxels			3.0x3.0x3.0	millimeter	UO	UO:0000016	3000	millisecond	UO	UO:0000028	30	millisecond	UO	UO:0000028	85	degree	UO	UO:0000185					Sub1433_Ses1_Scan_03_BOLD2	Sub1433_Ses1_Scan_03_BOLD2.nii.gz	GSP_part10_140630.tar	Harvard Dataverse Network	10.7910/DVN/25833	http://dx.doi.org/10.7910/DVN/25833	GSP_Sub1433_S1_MR_BOLD2_*.nii
Sub0841	Ses1	Magnetic Resonance Imaging	3T MAGNETOM Tim Trio	Siemens	3	tesla	UO	UO:0000228	head	12	T1-weighted Acquisition	T1_MEMPRAGE		192x192x144	voxels			1.2x1.2x1.2	millimeter	UO	UO:0000016	2200	millisecond	UO	UO:0000028	1.54	millisecond	UO	UO:0000028	7	degree	UO	UO:0000185	1100	millisecond	UO	UO:0000028	Sub0841_Ses1_Scan_01_ANAT1	Sub0841_Ses1_Scan_01_ANAT1.nii.gz	GSP_part6_140630.tar	Harvard Dataverse Network	10.7910/DVN/25833	http://dx.doi.org/10.7910/DVN/25833	GSP_Sub0841_S1_MR_T1_MEMPRAGE_RMS_*.nii
Sub0841	Ses1	Magnetic Resonance Imaging	3T MAGNETOM Tim Trio	Siemens	3	tesla	UO	UO:0000228	head	12	BOLD image	epfid2d1_72	124	72x72x47	voxels			3.0x3.0x3.0	millimeter	UO	UO:0000016	3000	millisecond	UO	UO:0000028	30	millisecond	UO	UO:0000028	85	degree	UO	UO:0000185					Sub0841_Ses1_Scan_02_BOLD1	Sub0841_Ses1_Scan_02_BOLD1.nii.gz	GSP_part6_140630.tar	Harvard Dataverse Network	10.7910/DVN/25833	http://dx.doi.org/10.7910/DVN/25833	GSP_Sub0841_S1_MR_BOLD1_*.nii
Sub0841	Ses1	Magnetic Resonance Imaging	3T MAGNETOM Tim Trio	Siemens	3	tesla	UO	UO:0000228	head	12	BOLD image	epfid2d1_72	124	72x72x47	voxels			3.0x3.0x3.0	millimeter	UO	UO:0000016	3000	millisecond	UO	UO:0000028	30	millisecond	UO	UO:0000028	85	degree	UO	UO:0000185					Sub0841_Ses1_Scan_03_BOLD2	Sub0841_Ses1_Scan_03_BOLD2.nii.gz	GSP_part6_140630.tar	Harvard Dataverse Network	10.7910/DVN/25833	http://dx.doi.org/10.7910/DVN/25833	GSP_Sub0841_S1_MR_BOLD2_*.nii
Sub0362	Ses1	Magnetic Resonance Imaging	3T MAGNETOM Tim Trio	Siemens	3	tesla	UO	UO:0000228	head	12	T1-weighted Acquisition	T1_MEMPRAGE		192x192x144	voxels			1.2x1.2x1.2	millimeter	UO	UO:0000016	2200	millisecond	UO	UO:0000028	1.54	millisecond	UO	UO:0000028	7	degree	UO	UO:0000185	1100	millisecond	UO	UO:0000028	Sub0362_Ses1_Scan_01_ANAT1	Sub0362_Ses1_Scan_01_ANAT1.nii.gz	GSP_part3_140630.tar	Harvard Dataverse Network	10.7910/DVN/25833	http://dx.doi.org/10.7910/DVN/25833	GSP_Sub0362_S1_MR_T1_MEMPRAGE_RMS_*.nii
Sub0362	Ses1	Magnetic Resonance Imaging	3T MAGNETOM Tim Trio	Siemens	3	tesla	UO	UO:0000228	head	12	BOLD image	epfid2d1_72	124	72x72x47	voxels			3.0x3.0x3.0	millimeter	UO	UO:0000016	3000	millisecond	UO	UO:0000028	30	millisecond	UO	UO:0000028	85	degree	UO	UO:0000185					Sub0362_Ses1_Scan_02_BOLD1	Sub0362_Ses1_Scan_02_BOLD1.nii.gz	GSP_part3_140630.tar	Harvard Dataverse Network	10.7910/DVN/25833	http://dx.doi.org/10.7910/DVN/25833	GSP_Sub0362_S1_MR_BOLD1_*.nii
Sub0362	Ses1	Magnetic Resonance Imaging	3T MAGNETOM Tim Trio	Siemens	3	tesla	UO	UO:0000228	head	12	BOLD image	epfid2d1_72	124	72x72x47	voxels			3.0x3.0x3.0	millimeter	UO	UO:0000016	3000	millisecond	UO	UO:0000028	30	millisecond	UO	UO:0000028	85	degree	UO	UO:0000185					Sub0362_Ses1_Scan_03_BOLD2	Sub0362_Ses1_Scan_03_BOLD2.nii.gz	GSP_part3_140630.tar	Harvard Dataverse Network	10.7910/DVN/25833	http://dx.doi.org/10.7910/DVN/25833	GSP_Sub0362_S1_MR_BOLD2_*.nii
Sub0056	Ses1	Magnetic Resonance Imaging	3T MAGNETOM Tim Trio	Siemens	3	tesla	UO	UO:0000228	head	12	T1-weighted Acquisition	T1_MEMPRAGE		192x192x144	voxels			1.2x1.2x1.2	millimeter	UO	UO:0000016	2200	millisecond	UO	UO:0000028	1.54	millisecond	UO	UO:0000028	7	degree	UO	UO:0000185	1100	millisecond	UO	UO:0000028	Sub0056_Ses1_Scan_01_ANAT1	Sub0056_Ses1_Scan_01_ANAT1.nii.gz	GSP_part1_140630.tar	Harvard Dataverse Network	10.7910/DVN/25833	http://dx.doi.org/10.7910/DVN/25833	GSP_Sub0056_S1_MR_T1_MEMPRAGE_RMS_*.nii
Sub0056	Ses1	Magnetic Resonance Imaging	3T MAGNETOM Tim Trio	Siemens	3	tesla	UO	UO:0000228	head	12	BOLD image	epfid2d1_72	124	72x72x47	voxels			3.0x3.0x3.0	millimeter	UO	UO:0000016	3000	millisecond	UO	UO:0000028	30	millisecond	UO	UO:0000028	85	degree	UO	UO:0000185					Sub0056_Ses1_Scan_02_BOLD1	Sub0056_Ses1_Scan_02_BOLD1.nii.gz	GSP_part1_140630.tar	Harvard Dataverse Network	10.7910/DVN/25833	http://dx.doi.org/10.7910/DVN/25833	GSP_Sub0056_S1_MR_BOLD1_*.nii
Sub0056	Ses1	Magnetic Resonance Imaging	3T MAGNETOM Tim Trio	Siemens	3	tesla	UO	UO:0000228	head	12	BOLD image	epfid2d1_72	124	72x72x47	voxels			3.0x3.0x3.0	millimeter	UO	UO:0000016	3000	millisecond	UO	UO:0000028	30	millisecond	UO	UO:0000028	85	degree	UO	UO:0000185					Sub0056_Ses1_Scan_03_BOLD2	Sub0056_Ses1_Scan_03_BOLD2.nii.gz	GSP_part1_140630.tar	Harvard Dataverse Network	10.7910/DVN/25833	http://dx.doi.org/10.7910/DVN/25833	GSP_Sub0056_S1_MR_BOLD2_*.nii
Sub1027	Ses1	Magnetic Resonance Imaging	3T MAGNETOM Tim Trio	Siemens	3	tesla	UO	UO:0000228	head	12	T1-weighted Acquisition	T1_MEMPRAGE		192x192x144	voxels			1.2x1.2x1.2	millimeter	UO	UO:0000016	2200	millisecond	UO	UO:0000028	1.54	millisecond	UO	UO:0000028	7	degree	UO	UO:0000185	1100	millisecond	UO	UO:0000028	Sub1027_Ses1_Scan_01_ANAT1	Sub1027_Ses1_Scan_01_ANAT1.nii.gz	GSP_part7_140630.tar	Harvard Dataverse Network	10.7910/DVN/25833	http://dx.doi.org/10.7910/DVN/25833	GSP_Sub1027_S1_MR_T1_MEMPRAGE_RMS_*.nii
Sub1027	Ses1	Magnetic Resonance Imaging	3T MAGNETOM Tim Trio	Siemens	3	tesla	UO	UO:0000228	head	12	BOLD image	epfid2d1_72	124	72x72x47	voxels			3.0x3.0x3.0	millimeter	UO	UO:0000016	3000	millisecond	UO	UO:0000028	30	millisecond	UO	UO:0000028	85	degree	UO	UO:0000185					Sub1027_Ses1_Scan_02_BOLD1	Sub1027_Ses1_Scan_02_BOLD1.nii.gz	GSP_part7_140630.tar	Harvard Dataverse Network	10.7910/DVN/25833	http://dx.doi.org/10.7910/DVN/25833	GSP_Sub1027_S1_MR_BOLD1_*.nii
Sub1027	Ses1	Magnetic Resonance Imaging	3T MAGNETOM Tim Trio	Siemens	3	tesla	UO	UO:0000228	head	12	BOLD image	epfid2d1_72	124	72x72x47	voxels			3.0x3.0x3.0	millimeter	UO	UO:0000016	3000	millisecond	UO	UO:0000028	30	millisecond	UO	UO:0000028	85	degree	UO	UO:0000185					Sub1027_Ses1_Scan_03_BOLD2	Sub1027_Ses1_Scan_03_BOLD2.nii.gz	GSP_part7_140630.tar	Harvard Dataverse Network	10.7910/DVN/25833	http://dx.doi.org/10.7910/DVN/25833	GSP_Sub1027_S1_MR_BOLD2_*.nii
Sub0698	Ses1	Magnetic Resonance Imaging	3T MAGNETOM Tim Trio	Siemens	3	tesla	UO	UO:0000228	head	12	T1-weighted Acquisition	T1_MEMPRAGE		192x192x144	voxels			1.2x1.2x1.2	millimeter	UO	UO:0000016	2200	millisecond	UO	UO:0000028	1.54	millisecond	UO	UO:0000028	7	degree	UO	UO:0000185	1100	millisecond	UO	UO:0000028	Sub0698_Ses1_Scan_01_ANAT1	Sub0698_Ses1_Scan_01_ANAT1.nii.gz	GSP_part5_140630.tar	Harvard Dataverse Network	10.7910/DVN/25833	http://dx.doi.org/10.7910/DVN/25833	GSP_Sub0698_S1_MR_T1_MEMPRAGE_RMS_*.nii
Sub0698	Ses1	Magnetic Resonance Imaging	3T MAGNETOM Tim Trio	Siemens	3	tesla	UO	UO:0000228	head	12	BOLD image	epfid2d1_72	124	72x72x47	voxels			3.0x3.0x3.0	millimeter	UO	UO:0000016	3000	millisecond	UO	UO:0000028	30	millisecond	UO	UO:0000028	85	degree	UO	UO:0000185					Sub0698_Ses1_Scan_02_BOLD1	Sub0698_Ses1_Scan_02_BOLD1.nii.gz	GSP_part5_140630.tar	Harvard Dataverse Network	10.7910/DVN/25833	http://dx.doi.org/10.7910/DVN/25833	GSP_Sub0698_S1_MR_BOLD1_*.nii
Sub0698	Ses1	Magnetic Resonance Imaging	3T MAGNETOM Tim Trio	Siemens	3	tesla	UO	UO:0000228	head	12	BOLD image	epfid2d1_72	124	72x72x47	voxels			3.0x3.0x3.0	millimeter	UO	UO:0000016	3000	millisecond	UO	UO:0000028	30	millisecond	UO	UO:0000028	85	degree	UO	UO:0000185					Sub0698_Ses1_Scan_03_BOLD2	Sub0698_Ses1_Scan_03_BOLD2.nii.gz	GSP_part5_140630.tar	Harvard Dataverse Network	10.7910/DVN/25833	http://dx.doi.org/10.7910/DVN/25833	GSP_Sub0698_S1_MR_BOLD2_*.nii
Sub1054	Ses1	Magnetic Resonance Imaging	3T MAGNETOM Tim Trio	Siemens	3	tesla	UO	UO:0000228	head	12	T1-weighted Acquisition	T1_MEMPRAGE		192x192x144	voxels			1.2x1.2x1.2	millimeter	UO	UO:0000016	2200	millisecond	UO	UO:0000028	1.54	millisecond	UO	UO:0000028	7	degree	UO	UO:0000185	1100	millisecond	UO	UO:0000028	Sub1054_Ses1_Scan_01_ANAT1	Sub1054_Ses1_Scan_01_ANAT1.nii.gz	GSP_part7_140630.tar	Harvard Dataverse Network	10.7910/DVN/25833	http://dx.doi.org/10.7910/DVN/25833	GSP_Sub1054_S1_MR_T1_MEMPRAGE_RMS_*.nii
Sub1054	Ses1	Magnetic Resonance Imaging	3T MAGNETOM Tim Trio	Siemens	3	tesla	UO	UO:0000228	head	12	BOLD image	epfid2d1_72	124	72x72x47	voxels			3.0x3.0x3.0	millimeter	UO	UO:0000016	3000	millisecond	UO	UO:0000028	30	millisecond	UO	UO:0000028	85	degree	UO	UO:0000185					Sub1054_Ses1_Scan_02_BOLD1	Sub1054_Ses1_Scan_02_BOLD1.nii.gz	GSP_part7_140630.tar	Harvard Dataverse Network	10.7910/DVN/25833	http://dx.doi.org/10.7910/DVN/25833	GSP_Sub1054_S1_MR_BOLD1_*.nii
Sub1054	Ses1	Magnetic Resonance Imaging	3T MAGNETOM Tim Trio	Siemens	3	tesla	UO	UO:0000228	head	12	BOLD image	epfid2d1_72	124	72x72x47	voxels			3.0x3.0x3.0	millimeter	UO	UO:0000016	3000	millisecond	UO	UO:0000028	30	millisecond	UO	UO:0000028	85	degree	UO	UO:0000185					Sub1054_Ses1_Scan_03_BOLD2	Sub1054_Ses1_Scan_03_BOLD2.nii.gz	GSP_part7_140630.tar	Harvard Dataverse Network	10.7910/DVN/25833	http://dx.doi.org/10.7910/DVN/25833	GSP_Sub1054_S1_MR_BOLD2_*.nii
Sub0701	Ses1	Magnetic Resonance Imaging	3T MAGNETOM Tim Trio	Siemens	3	tesla	UO	UO:0000228	head	12	T1-weighted Acquisition	T1_MEMPRAGE		192x192x144	voxels			1.2x1.2x1.2	millimeter	UO	UO:0000016	2200	millisecond	UO	UO:0000028	1.54	millisecond	UO	UO:0000028	7	degree	UO	UO:0000185	1100	millisecond	UO	UO:0000028	Sub0701_Ses1_Scan_01_ANAT1	Sub0701_Ses1_Scan_01_ANAT1.nii.gz	GSP_part5_140630.tar	Harvard Dataverse Network	10.7910/DVN/25833	http://dx.doi.org/10.7910/DVN/25833	GSP_Sub0701_S1_MR_T1_MEMPRAGE_RMS_*.nii
Sub0701	Ses1	Magnetic Resonance Imaging	3T MAGNETOM Tim Trio	Siemens	3	tesla	UO	UO:0000228	head	12	BOLD image	epfid2d1_72	124	72x72x47	voxels			3.0x3.0x3.0	millimeter	UO	UO:0000016	3000	millisecond	UO	UO:0000028	30	millisecond	UO	UO:0000028	85	degree	UO	UO:0000185					Sub0701_Ses1_Scan_02_BOLD1	Sub0701_Ses1_Scan_02_BOLD1.nii.gz	GSP_part5_140630.tar	Harvard Dataverse Network	10.7910/DVN/25833	http://dx.doi.org/10.7910/DVN/25833	GSP_Sub0701_S1_MR_BOLD1_*.nii
Sub0701	Ses1	Magnetic Resonance Imaging	3T MAGNETOM Tim Trio	Siemens	3	tesla	UO	UO:0000228	head	12	BOLD image	epfid2d1_72	124	72x72x47	voxels			3.0x3.0x3.0	millimeter	UO	UO:0000016	3000	millisecond	UO	UO:0000028	30	millisecond	UO	UO:0000028	85	degree	UO	UO:0000185					Sub0701_Ses1_Scan_03_BOLD2	Sub0701_Ses1_Scan_03_BOLD2.nii.gz	GSP_part5_140630.tar	Harvard Dataverse Network	10.7910/DVN/25833	http://dx.doi.org/10.7910/DVN/25833	GSP_Sub0701_S1_MR_BOLD2_*.nii
Sub0172	Ses1	Magnetic Resonance Imaging	3T MAGNETOM Tim Trio	Siemens	3	tesla	UO	UO:0000228	head	12	T1-weighted Acquisition	T1_MEMPRAGE		192x192x144	voxels			1.2x1.2x1.2	millimeter	UO	UO:0000016	2200	millisecond	UO	UO:0000028	1.54	millisecond	UO	UO:0000028	7	degree	UO	UO:0000185	1100	millisecond	UO	UO:0000028	Sub0172_Ses1_Scan_01_ANAT1	Sub0172_Ses1_Scan_01_ANAT1.nii.gz	GSP_part2_140630.tar	Harvard Dataverse Network	10.7910/DVN/25833	http://dx.doi.org/10.7910/DVN/25833	GSP_Sub0172_S1_MR_T1_MEMPRAGE_RMS_*.nii
Sub0172	Ses1	Magnetic Resonance Imaging	3T MAGNETOM Tim Trio	Siemens	3	tesla	UO	UO:0000228	head	12	BOLD image	epfid2d1_72	124	72x72x47	voxels			3.0x3.0x3.0	millimeter	UO	UO:0000016	3000	millisecond	UO	UO:0000028	30	millisecond	UO	UO:0000028	85	degree	UO	UO:0000185					Sub0172_Ses1_Scan_02_BOLD1	Sub0172_Ses1_Scan_02_BOLD1.nii.gz	GSP_part2_140630.tar	Harvard Dataverse Network	10.7910/DVN/25833	http://dx.doi.org/10.7910/DVN/25833	GSP_Sub0172_S1_MR_BOLD1_*.nii
Sub0294	Ses1	Magnetic Resonance Imaging	3T MAGNETOM Tim Trio	Siemens	3	tesla	UO	UO:0000228	head	12	T1-weighted Acquisition	T1_MEMPRAGE		192x192x144	voxels			1.2x1.2x1.2	millimeter	UO	UO:0000016	2200	millisecond	UO	UO:0000028	1.54	millisecond	UO	UO:0000028	7	degree	UO	UO:0000185	1100	millisecond	UO	UO:0000028	Sub0294_Ses1_Scan_01_ANAT1	Sub0294_Ses1_Scan_01_ANAT1.nii.gz	GSP_part2_140630.tar	Harvard Dataverse Network	10.7910/DVN/25833	http://dx.doi.org/10.7910/DVN/25833	GSP_Sub0294_S1_MR_T1_MEMPRAGE_RMS_*.nii
Sub0294	Ses1	Magnetic Resonance Imaging	3T MAGNETOM Tim Trio	Siemens	3	tesla	UO	UO:0000228	head	12	BOLD image	epfid2d1_72	124	72x72x47	voxels			3.0x3.0x3.0	millimeter	UO	UO:0000016	3000	millisecond	UO	UO:0000028	30	millisecond	UO	UO:0000028	85	degree	UO	UO:0000185					Sub0294_Ses1_Scan_02_BOLD1	Sub0294_Ses1_Scan_02_BOLD1.nii.gz	GSP_part2_140630.tar	Harvard Dataverse Network	10.7910/DVN/25833	http://dx.doi.org/10.7910/DVN/25833	GSP_Sub0294_S1_MR_BOLD1_*.nii
Sub0294	Ses1	Magnetic Resonance Imaging	3T MAGNETOM Tim Trio	Siemens	3	tesla	UO	UO:0000228	head	12	BOLD image	epfid2d1_72	124	72x72x47	voxels			3.0x3.0x3.0	millimeter	UO	UO:0000016	3000	millisecond	UO	UO:0000028	30	millisecond	UO	UO:0000028	85	degree	UO	UO:0000185					Sub0294_Ses1_Scan_03_BOLD2	Sub0294_Ses1_Scan_03_BOLD2.nii.gz	GSP_part2_140630.tar	Harvard Dataverse Network	10.7910/DVN/25833	http://dx.doi.org/10.7910/DVN/25833	GSP_Sub0294_S1_MR_BOLD2_*.nii
Sub1342	Ses1	Magnetic Resonance Imaging	3T MAGNETOM Tim Trio	Siemens	3	tesla	UO	UO:0000228	head	12	T1-weighted Acquisition	T1_MEMPRAGE		192x192x144	voxels			1.2x1.2x1.2	millimeter	UO	UO:0000016	2200	millisecond	UO	UO:0000028	1.54	millisecond	UO	UO:0000028	7	degree	UO	UO:0000185	1100	millisecond	UO	UO:0000028	Sub1342_Ses1_Scan_01_ANAT1	Sub1342_Ses1_Scan_01_ANAT1.nii.gz	GSP_part9_140630.tar	Harvard Dataverse Network	10.7910/DVN/25833	http://dx.doi.org/10.7910/DVN/25833	GSP_Sub1342_S1_MR_T1_MEMPRAGE_RMS_*.nii
Sub1342	Ses1	Magnetic Resonance Imaging	3T MAGNETOM Tim Trio	Siemens	3	tesla	UO	UO:0000228	head	12	BOLD image	epfid2d1_72	124	72x72x47	voxels			3.0x3.0x3.0	millimeter	UO	UO:0000016	3000	millisecond	UO	UO:0000028	30	millisecond	UO	UO:0000028	85	degree	UO	UO:0000185					Sub1342_Ses1_Scan_02_BOLD1	Sub1342_Ses1_Scan_02_BOLD1.nii.gz	GSP_part9_140630.tar	Harvard Dataverse Network	10.7910/DVN/25833	http://dx.doi.org/10.7910/DVN/25833	GSP_Sub1342_S1_MR_BOLD1_*.nii
Sub1342	Ses1	Magnetic Resonance Imaging	3T MAGNETOM Tim Trio	Siemens	3	tesla	UO	UO:0000228	head	12	BOLD image	epfid2d1_72	124	72x72x47	voxels			3.0x3.0x3.0	millimeter	UO	UO:0000016	3000	millisecond	UO	UO:0000028	30	millisecond	UO	UO:0000028	85	degree	UO	UO:0000185					Sub1342_Ses1_Scan_03_BOLD2	Sub1342_Ses1_Scan_03_BOLD2.nii.gz	GSP_part9_140630.tar	Harvard Dataverse Network	10.7910/DVN/25833	http://dx.doi.org/10.7910/DVN/25833	GSP_Sub1342_S1_MR_BOLD2_*.nii
Sub0247	Ses1	Magnetic Resonance Imaging	3T MAGNETOM Tim Trio	Siemens	3	tesla	UO	UO:0000228	head	12	T1-weighted Acquisition	T1_MEMPRAGE		192x192x144	voxels			1.2x1.2x1.2	millimeter	UO	UO:0000016	2200	millisecond	UO	UO:0000028	1.54	millisecond	UO	UO:0000028	7	degree	UO	UO:0000185	1100	millisecond	UO	UO:0000028	Sub0247_Ses1_Scan_01_ANAT1	Sub0247_Ses1_Scan_01_ANAT1.nii.gz	GSP_part2_140630.tar	Harvard Dataverse Network	10.7910/DVN/25833	http://dx.doi.org/10.7910/DVN/25833	GSP_Sub0247_S1_MR_T1_MEMPRAGE_RMS_*.nii
Sub0247	Ses1	Magnetic Resonance Imaging	3T MAGNETOM Tim Trio	Siemens	3	tesla	UO	UO:0000228	head	12	BOLD image	epfid2d1_72	124	72x72x47	voxels			3.0x3.0x3.0	millimeter	UO	UO:0000016	3000	millisecond	UO	UO:0000028	30	millisecond	UO	UO:0000028	85	degree	UO	UO:0000185					Sub0247_Ses1_Scan_02_BOLD1	Sub0247_Ses1_Scan_02_BOLD1.nii.gz	GSP_part2_140630.tar	Harvard Dataverse Network	10.7910/DVN/25833	http://dx.doi.org/10.7910/DVN/25833	GSP_Sub0247_S1_MR_BOLD1_*.nii
Sub0247	Ses1	Magnetic Resonance Imaging	3T MAGNETOM Tim Trio	Siemens	3	tesla	UO	UO:0000228	head	12	BOLD image	epfid2d1_72	124	72x72x47	voxels			3.0x3.0x3.0	millimeter	UO	UO:0000016	3000	millisecond	UO	UO:0000028	30	millisecond	UO	UO:0000028	85	degree	UO	UO:0000185					Sub0247_Ses1_Scan_03_BOLD2	Sub0247_Ses1_Scan_03_BOLD2.nii.gz	GSP_part2_140630.tar	Harvard Dataverse Network	10.7910/DVN/25833	http://dx.doi.org/10.7910/DVN/25833	GSP_Sub0247_S1_MR_BOLD2_*.nii
Sub0833	Ses1	Magnetic Resonance Imaging	3T MAGNETOM Tim Trio	Siemens	3	tesla	UO	UO:0000228	head	12	T1-weighted Acquisition	T1_MEMPRAGE		192x192x144	voxels			1.2x1.2x1.2	millimeter	UO	UO:0000016	2200	millisecond	UO	UO:0000028	1.54	millisecond	UO	UO:0000028	7	degree	UO	UO:0000185	1100	millisecond	UO	UO:0000028	Sub0833_Ses1_Scan_01_ANAT1	Sub0833_Ses1_Scan_01_ANAT1.nii.gz	GSP_part6_140630.tar	Harvard Dataverse Network	10.7910/DVN/25833	http://dx.doi.org/10.7910/DVN/25833	GSP_Sub0833_S1_MR_T1_MEMPRAGE_RMS_*.nii
Sub0833	Ses1	Magnetic Resonance Imaging	3T MAGNETOM Tim Trio	Siemens	3	tesla	UO	UO:0000228	head	12	BOLD image	epfid2d1_72	124	72x72x47	voxels			3.0x3.0x3.0	millimeter	UO	UO:0000016	3000	millisecond	UO	UO:0000028	30	millisecond	UO	UO:0000028	85	degree	UO	UO:0000185					Sub0833_Ses1_Scan_02_BOLD1	Sub0833_Ses1_Scan_02_BOLD1.nii.gz	GSP_part6_140630.tar	Harvard Dataverse Network	10.7910/DVN/25833	http://dx.doi.org/10.7910/DVN/25833	GSP_Sub0833_S1_MR_BOLD1_*.nii
Sub0833	Ses1	Magnetic Resonance Imaging	3T MAGNETOM Tim Trio	Siemens	3	tesla	UO	UO:0000228	head	12	BOLD image	epfid2d1_72	124	72x72x47	voxels			3.0x3.0x3.0	millimeter	UO	UO:0000016	3000	millisecond	UO	UO:0000028	30	millisecond	UO	UO:0000028	85	degree	UO	UO:0000185					Sub0833_Ses1_Scan_03_BOLD2	Sub0833_Ses1_Scan_03_BOLD2.nii.gz	GSP_part6_140630.tar	Harvard Dataverse Network	10.7910/DVN/25833	http://dx.doi.org/10.7910/DVN/25833	GSP_Sub0833_S1_MR_BOLD2_*.nii
Sub1355	Ses1	Magnetic Resonance Imaging	3T MAGNETOM Tim Trio	Siemens	3	tesla	UO	UO:0000228	head	12	T1-weighted Acquisition	T1_MEMPRAGE		192x192x144	voxels			1.2x1.2x1.2	millimeter	UO	UO:0000016	2200	millisecond	UO	UO:0000028	1.54	millisecond	UO	UO:0000028	7	degree	UO	UO:0000185	1100	millisecond	UO	UO:0000028	Sub1355_Ses1_Scan_01_ANAT1	Sub1355_Ses1_Scan_01_ANAT1.nii.gz	GSP_part9_140630.tar	Harvard Dataverse Network	10.7910/DVN/25833	http://dx.doi.org/10.7910/DVN/25833	GSP_Sub1355_S1_MR_T1_MEMPRAGE_RMS_*.nii
Sub1355	Ses1	Magnetic Resonance Imaging	3T MAGNETOM Tim Trio	Siemens	3	tesla	UO	UO:0000228	head	12	BOLD image	epfid2d1_72	124	72x72x47	voxels			3.0x3.0x3.0	millimeter	UO	UO:0000016	3000	millisecond	UO	UO:0000028	30	millisecond	UO	UO:0000028	85	degree	UO	UO:0000185					Sub1355_Ses1_Scan_02_BOLD1	Sub1355_Ses1_Scan_02_BOLD1.nii.gz	GSP_part9_140630.tar	Harvard Dataverse Network	10.7910/DVN/25833	http://dx.doi.org/10.7910/DVN/25833	GSP_Sub1355_S1_MR_BOLD1_*.nii
Sub1355	Ses1	Magnetic Resonance Imaging	3T MAGNETOM Tim Trio	Siemens	3	tesla	UO	UO:0000228	head	12	BOLD image	epfid2d1_72	124	72x72x47	voxels			3.0x3.0x3.0	millimeter	UO	UO:0000016	3000	millisecond	UO	UO:0000028	30	millisecond	UO	UO:0000028	85	degree	UO	UO:0000185					Sub1355_Ses1_Scan_03_BOLD2	Sub1355_Ses1_Scan_03_BOLD2.nii.gz	GSP_part9_140630.tar	Harvard Dataverse Network	10.7910/DVN/25833	http://dx.doi.org/10.7910/DVN/25833	GSP_Sub1355_S1_MR_BOLD2_*.nii
Sub0577	Ses1	Magnetic Resonance Imaging	3T MAGNETOM Tim Trio	Siemens	3	tesla	UO	UO:0000228	head	12	T1-weighted Acquisition	T1_MEMPRAGE		192x192x144	voxels			1.2x1.2x1.2	millimeter	UO	UO:0000016	2200	millisecond	UO	UO:0000028	1.54	millisecond	UO	UO:0000028	7	degree	UO	UO:0000185	1100	millisecond	UO	UO:0000028	Sub0577_Ses1_Scan_01_ANAT1	Sub0577_Ses1_Scan_01_ANAT1.nii.gz	GSP_part4_140630.tar	Harvard Dataverse Network	10.7910/DVN/25833	http://dx.doi.org/10.7910/DVN/25833	GSP_Sub0577_S1_MR_T1_MEMPRAGE_RMS_*.nii
Sub0577	Ses1	Magnetic Resonance Imaging	3T MAGNETOM Tim Trio	Siemens	3	tesla	UO	UO:0000228	head	12	BOLD image	epfid2d1_72	124	72x72x47	voxels			3.0x3.0x3.0	millimeter	UO	UO:0000016	3000	millisecond	UO	UO:0000028	30	millisecond	UO	UO:0000028	85	degree	UO	UO:0000185					Sub0577_Ses1_Scan_02_BOLD1	Sub0577_Ses1_Scan_02_BOLD1.nii.gz	GSP_part4_140630.tar	Harvard Dataverse Network	10.7910/DVN/25833	http://dx.doi.org/10.7910/DVN/25833	GSP_Sub0577_S1_MR_BOLD1_*.nii
Sub0577	Ses1	Magnetic Resonance Imaging	3T MAGNETOM Tim Trio	Siemens	3	tesla	UO	UO:0000228	head	12	BOLD image	epfid2d1_72	124	72x72x47	voxels			3.0x3.0x3.0	millimeter	UO	UO:0000016	3000	millisecond	UO	UO:0000028	30	millisecond	UO	UO:0000028	85	degree	UO	UO:0000185					Sub0577_Ses1_Scan_03_BOLD2	Sub0577_Ses1_Scan_03_BOLD2.nii.gz	GSP_part4_140630.tar	Harvard Dataverse Network	10.7910/DVN/25833	http://dx.doi.org/10.7910/DVN/25833	GSP_Sub0577_S1_MR_BOLD2_*.nii
Sub1469	Ses1	Magnetic Resonance Imaging	3T MAGNETOM Tim Trio	Siemens	3	tesla	UO	UO:0000228	head	12	T1-weighted Acquisition	T1_MEMPRAGE		192x192x144	voxels			1.2x1.2x1.2	millimeter	UO	UO:0000016	2200	millisecond	UO	UO:0000028	1.54	millisecond	UO	UO:0000028	7	degree	UO	UO:0000185	1100	millisecond	UO	UO:0000028	Sub1469_Ses1_Scan_01_ANAT1	Sub1469_Ses1_Scan_01_ANAT1.nii.gz	GSP_part10_140630.tar	Harvard Dataverse Network	10.7910/DVN/25833	http://dx.doi.org/10.7910/DVN/25833	GSP_Sub1469_S1_MR_T1_MEMPRAGE_RMS_*.nii
Sub1469	Ses1	Magnetic Resonance Imaging	3T MAGNETOM Tim Trio	Siemens	3	tesla	UO	UO:0000228	head	12	BOLD image	epfid2d1_72	124	72x72x47	voxels			3.0x3.0x3.0	millimeter	UO	UO:0000016	3000	millisecond	UO	UO:0000028	30	millisecond	UO	UO:0000028	85	degree	UO	UO:0000185					Sub1469_Ses1_Scan_02_BOLD1	Sub1469_Ses1_Scan_02_BOLD1.nii.gz	GSP_part10_140630.tar	Harvard Dataverse Network	10.7910/DVN/25833	http://dx.doi.org/10.7910/DVN/25833	GSP_Sub1469_S1_MR_BOLD1_*.nii
Sub1469	Ses1	Magnetic Resonance Imaging	3T MAGNETOM Tim Trio	Siemens	3	tesla	UO	UO:0000228	head	12	BOLD image	epfid2d1_72	124	72x72x47	voxels			3.0x3.0x3.0	millimeter	UO	UO:0000016	3000	millisecond	UO	UO:0000028	30	millisecond	UO	UO:0000028	85	degree	UO	UO:0000185					Sub1469_Ses1_Scan_03_BOLD2	Sub1469_Ses1_Scan_03_BOLD2.nii.gz	GSP_part10_140630.tar	Harvard Dataverse Network	10.7910/DVN/25833	http://dx.doi.org/10.7910/DVN/25833	GSP_Sub1469_S1_MR_BOLD2_*.nii
Sub1268	Ses1	Magnetic Resonance Imaging	3T MAGNETOM Tim Trio	Siemens	3	tesla	UO	UO:0000228	head	12	T1-weighted Acquisition	T1_MEMPRAGE		192x192x144	voxels			1.2x1.2x1.2	millimeter	UO	UO:0000016	2200	millisecond	UO	UO:0000028	1.54	millisecond	UO	UO:0000028	7	degree	UO	UO:0000185	1100	millisecond	UO	UO:0000028	Sub1268_Ses1_Scan_01_ANAT1	Sub1268_Ses1_Scan_01_ANAT1.nii.gz	GSP_part9_140630.tar	Harvard Dataverse Network	10.7910/DVN/25833	http://dx.doi.org/10.7910/DVN/25833	GSP_Sub1268_S1_MR_T1_MEMPRAGE_RMS_*.nii
Sub1268	Ses1	Magnetic Resonance Imaging	3T MAGNETOM Tim Trio	Siemens	3	tesla	UO	UO:0000228	head	12	BOLD image	epfid2d1_72	124	72x72x47	voxels			3.0x3.0x3.0	millimeter	UO	UO:0000016	3000	millisecond	UO	UO:0000028	30	millisecond	UO	UO:0000028	85	degree	UO	UO:0000185					Sub1268_Ses1_Scan_02_BOLD1	Sub1268_Ses1_Scan_02_BOLD1.nii.gz	GSP_part9_140630.tar	Harvard Dataverse Network	10.7910/DVN/25833	http://dx.doi.org/10.7910/DVN/25833	GSP_Sub1268_S1_MR_BOLD1_*.nii
Sub1268	Ses1	Magnetic Resonance Imaging	3T MAGNETOM Tim Trio	Siemens	3	tesla	UO	UO:0000228	head	12	BOLD image	epfid2d1_72	124	72x72x47	voxels			3.0x3.0x3.0	millimeter	UO	UO:0000016	3000	millisecond	UO	UO:0000028	30	millisecond	UO	UO:0000028	85	degree	UO	UO:0000185					Sub1268_Ses1_Scan_03_BOLD2	Sub1268_Ses1_Scan_03_BOLD2.nii.gz	GSP_part9_140630.tar	Harvard Dataverse Network	10.7910/DVN/25833	http://dx.doi.org/10.7910/DVN/25833	GSP_Sub1268_S1_MR_BOLD2_*.nii
Sub1504	Ses1	Magnetic Resonance Imaging	3T MAGNETOM Tim Trio	Siemens	3	tesla	UO	UO:0000228	head	12	T1-weighted Acquisition	T1_MEMPRAGE		192x192x144	voxels			1.2x1.2x1.2	millimeter	UO	UO:0000016	2200	millisecond	UO	UO:0000028	1.54	millisecond	UO	UO:0000028	7	degree	UO	UO:0000185	1100	millisecond	UO	UO:0000028	Sub1504_Ses1_Scan_01_ANAT1	Sub1504_Ses1_Scan_01_ANAT1.nii.gz	GSP_part10_140630.tar	Harvard Dataverse Network	10.7910/DVN/25833	http://dx.doi.org/10.7910/DVN/25833	GSP_Sub1504_S1_MR_T1_MEMPRAGE_RMS_*.nii
Sub1504	Ses1	Magnetic Resonance Imaging	3T MAGNETOM Tim Trio	Siemens	3	tesla	UO	UO:0000228	head	12	BOLD image	epfid2d1_72	124	72x72x47	voxels			3.0x3.0x3.0	millimeter	UO	UO:0000016	3000	millisecond	UO	UO:0000028	30	millisecond	UO	UO:0000028	85	degree	UO	UO:0000185					Sub1504_Ses1_Scan_02_BOLD1	Sub1504_Ses1_Scan_02_BOLD1.nii.gz	GSP_part10_140630.tar	Harvard Dataverse Network	10.7910/DVN/25833	http://dx.doi.org/10.7910/DVN/25833	GSP_Sub1504_S1_MR_BOLD1_*.nii
Sub1504	Ses1	Magnetic Resonance Imaging	3T MAGNETOM Tim Trio	Siemens	3	tesla	UO	UO:0000228	head	12	BOLD image	epfid2d1_72	124	72x72x47	voxels			3.0x3.0x3.0	millimeter	UO	UO:0000016	3000	millisecond	UO	UO:0000028	30	millisecond	UO	UO:0000028	85	degree	UO	UO:0000185					Sub1504_Ses1_Scan_03_BOLD2	Sub1504_Ses1_Scan_03_BOLD2.nii.gz	GSP_part10_140630.tar	Harvard Dataverse Network	10.7910/DVN/25833	http://dx.doi.org/10.7910/DVN/25833	GSP_Sub1504_S1_MR_BOLD2_*.nii
Sub0250	Ses1	Magnetic Resonance Imaging	3T MAGNETOM Tim Trio	Siemens	3	tesla	UO	UO:0000228	head	12	T1-weighted Acquisition	T1_MEMPRAGE		192x192x144	voxels			1.2x1.2x1.2	millimeter	UO	UO:0000016	2200	millisecond	UO	UO:0000028	1.54	millisecond	UO	UO:0000028	7	degree	UO	UO:0000185	1100	millisecond	UO	UO:0000028	Sub0250_Ses1_Scan_01_ANAT1	Sub0250_Ses1_Scan_01_ANAT1.nii.gz	GSP_part2_140630.tar	Harvard Dataverse Network	10.7910/DVN/25833	http://dx.doi.org/10.7910/DVN/25833	GSP_Sub0250_S1_MR_T1_MEMPRAGE_RMS_*.nii
Sub0250	Ses1	Magnetic Resonance Imaging	3T MAGNETOM Tim Trio	Siemens	3	tesla	UO	UO:0000228	head	12	BOLD image	epfid2d1_72	124	72x72x47	voxels			3.0x3.0x3.0	millimeter	UO	UO:0000016	3000	millisecond	UO	UO:0000028	30	millisecond	UO	UO:0000028	85	degree	UO	UO:0000185					Sub0250_Ses1_Scan_02_BOLD1	Sub0250_Ses1_Scan_02_BOLD1.nii.gz	GSP_part2_140630.tar	Harvard Dataverse Network	10.7910/DVN/25833	http://dx.doi.org/10.7910/DVN/25833	GSP_Sub0250_S1_MR_BOLD1_*.nii
Sub1559	Ses1	Magnetic Resonance Imaging	3T MAGNETOM Tim Trio	Siemens	3	tesla	UO	UO:0000228	head	12	T1-weighted Acquisition	T1_MEMPRAGE		192x192x144	voxels			1.2x1.2x1.2	millimeter	UO	UO:0000016	2200	millisecond	UO	UO:0000028	1.54	millisecond	UO	UO:0000028	7	degree	UO	UO:0000185	1100	millisecond	UO	UO:0000028	Sub1559_Ses1_Scan_01_ANAT1	Sub1559_Ses1_Scan_01_ANAT1.nii.gz	GSP_part10_140630.tar	Harvard Dataverse Network	10.7910/DVN/25833	http://dx.doi.org/10.7910/DVN/25833	GSP_Sub1559_S1_MR_T1_MEMPRAGE_RMS_*.nii
Sub1559	Ses1	Magnetic Resonance Imaging	3T MAGNETOM Tim Trio	Siemens	3	tesla	UO	UO:0000228	head	12	BOLD image	epfid2d1_72	124	72x72x47	voxels			3.0x3.0x3.0	millimeter	UO	UO:0000016	3000	millisecond	UO	UO:0000028	30	millisecond	UO	UO:0000028	85	degree	UO	UO:0000185					Sub1559_Ses1_Scan_02_BOLD1	Sub1559_Ses1_Scan_02_BOLD1.nii.gz	GSP_part10_140630.tar	Harvard Dataverse Network	10.7910/DVN/25833	http://dx.doi.org/10.7910/DVN/25833	GSP_Sub1559_S1_MR_BOLD1_*.nii
Sub1559	Ses1	Magnetic Resonance Imaging	3T MAGNETOM Tim Trio	Siemens	3	tesla	UO	UO:0000228	head	12	BOLD image	epfid2d1_72	124	72x72x47	voxels			3.0x3.0x3.0	millimeter	UO	UO:0000016	3000	millisecond	UO	UO:0000028	30	millisecond	UO	UO:0000028	85	degree	UO	UO:0000185					Sub1559_Ses1_Scan_03_BOLD2	Sub1559_Ses1_Scan_03_BOLD2.nii.gz	GSP_part10_140630.tar	Harvard Dataverse Network	10.7910/DVN/25833	http://dx.doi.org/10.7910/DVN/25833	GSP_Sub1559_S1_MR_BOLD2_*.nii
Sub1449	Ses1	Magnetic Resonance Imaging	3T MAGNETOM Tim Trio	Siemens	3	tesla	UO	UO:0000228	head	12	T1-weighted Acquisition	T1_MEMPRAGE		192x192x144	voxels			1.2x1.2x1.2	millimeter	UO	UO:0000016	2200	millisecond	UO	UO:0000028	1.54	millisecond	UO	UO:0000028	7	degree	UO	UO:0000185	1100	millisecond	UO	UO:0000028	Sub1449_Ses1_Scan_01_ANAT1	Sub1449_Ses1_Scan_01_ANAT1.nii.gz	GSP_part10_140630.tar	Harvard Dataverse Network	10.7910/DVN/25833	http://dx.doi.org/10.7910/DVN/25833	GSP_Sub1449_S1_MR_T1_MEMPRAGE_RMS_*.nii
Sub1449	Ses1	Magnetic Resonance Imaging	3T MAGNETOM Tim Trio	Siemens	3	tesla	UO	UO:0000228	head	12	BOLD image	epfid2d1_72	124	72x72x47	voxels			3.0x3.0x3.0	millimeter	UO	UO:0000016	3000	millisecond	UO	UO:0000028	30	millisecond	UO	UO:0000028	85	degree	UO	UO:0000185					Sub1449_Ses1_Scan_02_BOLD1	Sub1449_Ses1_Scan_02_BOLD1.nii.gz	GSP_part10_140630.tar	Harvard Dataverse Network	10.7910/DVN/25833	http://dx.doi.org/10.7910/DVN/25833	GSP_Sub1449_S1_MR_BOLD1_*.nii
Sub1449	Ses1	Magnetic Resonance Imaging	3T MAGNETOM Tim Trio	Siemens	3	tesla	UO	UO:0000228	head	12	BOLD image	epfid2d1_72	124	72x72x47	voxels			3.0x3.0x3.0	millimeter	UO	UO:0000016	3000	millisecond	UO	UO:0000028	30	millisecond	UO	UO:0000028	85	degree	UO	UO:0000185					Sub1449_Ses1_Scan_03_BOLD2	Sub1449_Ses1_Scan_03_BOLD2.nii.gz	GSP_part10_140630.tar	Harvard Dataverse Network	10.7910/DVN/25833	http://dx.doi.org/10.7910/DVN/25833	GSP_Sub1449_S1_MR_BOLD2_*.nii
Sub0477	Ses1	Magnetic Resonance Imaging	3T MAGNETOM Tim Trio	Siemens	3	tesla	UO	UO:0000228	head	12	T1-weighted Acquisition	T1_MEMPRAGE		192x192x144	voxels			1.2x1.2x1.2	millimeter	UO	UO:0000016	2200	millisecond	UO	UO:0000028	1.54	millisecond	UO	UO:0000028	7	degree	UO	UO:0000185	1100	millisecond	UO	UO:0000028	Sub0477_Ses1_Scan_01_ANAT1	Sub0477_Ses1_Scan_01_ANAT1.nii.gz	GSP_part4_140630.tar	Harvard Dataverse Network	10.7910/DVN/25833	http://dx.doi.org/10.7910/DVN/25833	GSP_Sub0477_S1_MR_T1_MEMPRAGE_RMS_*.nii
Sub0477	Ses1	Magnetic Resonance Imaging	3T MAGNETOM Tim Trio	Siemens	3	tesla	UO	UO:0000228	head	12	BOLD image	epfid2d1_72	124	72x72x47	voxels			3.0x3.0x3.0	millimeter	UO	UO:0000016	3000	millisecond	UO	UO:0000028	30	millisecond	UO	UO:0000028	85	degree	UO	UO:0000185					Sub0477_Ses1_Scan_02_BOLD1	Sub0477_Ses1_Scan_02_BOLD1.nii.gz	GSP_part4_140630.tar	Harvard Dataverse Network	10.7910/DVN/25833	http://dx.doi.org/10.7910/DVN/25833	GSP_Sub0477_S1_MR_BOLD1_*.nii
Sub0477	Ses1	Magnetic Resonance Imaging	3T MAGNETOM Tim Trio	Siemens	3	tesla	UO	UO:0000228	head	12	BOLD image	epfid2d1_72	124	72x72x47	voxels			3.0x3.0x3.0	millimeter	UO	UO:0000016	3000	millisecond	UO	UO:0000028	30	millisecond	UO	UO:0000028	85	degree	UO	UO:0000185					Sub0477_Ses1_Scan_03_BOLD2	Sub0477_Ses1_Scan_03_BOLD2.nii.gz	GSP_part4_140630.tar	Harvard Dataverse Network	10.7910/DVN/25833	http://dx.doi.org/10.7910/DVN/25833	GSP_Sub0477_S1_MR_BOLD2_*.nii
Sub0119	Ses2	Magnetic Resonance Imaging	3T MAGNETOM Tim Trio	Siemens	3	tesla	UO	UO:0000228	head	12	T1-weighted Acquisition	T1_MEMPRAGE		192x192x144	voxels			1.2x1.2x1.2	millimeter	UO	UO:0000016	2200	millisecond	UO	UO:0000028	1.54	millisecond	UO	UO:0000028	7	degree	UO	UO:0000185	1100	millisecond	UO	UO:0000028	Sub0119_Ses2_Scan_01_ANAT1	Sub0119_Ses2_Scan_01_ANAT1.nii.gz	GSP_retest_140630.tar	Harvard Dataverse Network	10.7910/DVN/25833	http://dx.doi.org/10.7910/DVN/25833	GSP_Sub0119_S2_MR_T1_MEMPRAGE_RMS_*.nii
Sub0119	Ses2	Magnetic Resonance Imaging	3T MAGNETOM Tim Trio	Siemens	3	tesla	UO	UO:0000228	head	12	BOLD image	epfid2d1_72	124	72x72x47	voxels			3.0x3.0x3.0	millimeter	UO	UO:0000016	3000	millisecond	UO	UO:0000028	30	millisecond	UO	UO:0000028	85	degree	UO	UO:0000185					Sub0119_Ses2_Scan_02_BOLD1	Sub0119_Ses2_Scan_02_BOLD1.nii.gz	GSP_retest_140630.tar	Harvard Dataverse Network	10.7910/DVN/25833	http://dx.doi.org/10.7910/DVN/25833	GSP_Sub0119_S2_MR_BOLD1_*.nii
Sub1179	Ses1	Magnetic Resonance Imaging	3T MAGNETOM Tim Trio	Siemens	3	tesla	UO	UO:0000228	head	12	T1-weighted Acquisition	T1_MEMPRAGE		192x192x144	voxels			1.2x1.2x1.2	millimeter	UO	UO:0000016	2200	millisecond	UO	UO:0000028	1.54	millisecond	UO	UO:0000028	7	degree	UO	UO:0000185	1100	millisecond	UO	UO:0000028	Sub1179_Ses1_Scan_01_ANAT1	Sub1179_Ses1_Scan_01_ANAT1.nii.gz	GSP_part8_140630.tar	Harvard Dataverse Network	10.7910/DVN/25833	http://dx.doi.org/10.7910/DVN/25833	GSP_Sub1179_S1_MR_T1_MEMPRAGE_RMS_*.nii
Sub1179	Ses1	Magnetic Resonance Imaging	3T MAGNETOM Tim Trio	Siemens	3	tesla	UO	UO:0000228	head	12	BOLD image	epfid2d1_72	124	72x72x47	voxels			3.0x3.0x3.0	millimeter	UO	UO:0000016	3000	millisecond	UO	UO:0000028	30	millisecond	UO	UO:0000028	85	degree	UO	UO:0000185					Sub1179_Ses1_Scan_02_BOLD1	Sub1179_Ses1_Scan_02_BOLD1.nii.gz	GSP_part8_140630.tar	Harvard Dataverse Network	10.7910/DVN/25833	http://dx.doi.org/10.7910/DVN/25833	GSP_Sub1179_S1_MR_BOLD1_*.nii
Sub1179	Ses1	Magnetic Resonance Imaging	3T MAGNETOM Tim Trio	Siemens	3	tesla	UO	UO:0000228	head	12	BOLD image	epfid2d1_72	124	72x72x47	voxels			3.0x3.0x3.0	millimeter	UO	UO:0000016	3000	millisecond	UO	UO:0000028	30	millisecond	UO	UO:0000028	85	degree	UO	UO:0000185					Sub1179_Ses1_Scan_03_BOLD2	Sub1179_Ses1_Scan_03_BOLD2.nii.gz	GSP_part8_140630.tar	Harvard Dataverse Network	10.7910/DVN/25833	http://dx.doi.org/10.7910/DVN/25833	GSP_Sub1179_S1_MR_BOLD2_*.nii
Sub0981	Ses1	Magnetic Resonance Imaging	3T MAGNETOM Tim Trio	Siemens	3	tesla	UO	UO:0000228	head	12	T1-weighted Acquisition	T1_MEMPRAGE		192x192x144	voxels			1.2x1.2x1.2	millimeter	UO	UO:0000016	2200	millisecond	UO	UO:0000028	1.54	millisecond	UO	UO:0000028	7	degree	UO	UO:0000185	1100	millisecond	UO	UO:0000028	Sub0981_Ses1_Scan_01_ANAT1	Sub0981_Ses1_Scan_01_ANAT1.nii.gz	GSP_part7_140630.tar	Harvard Dataverse Network	10.7910/DVN/25833	http://dx.doi.org/10.7910/DVN/25833	GSP_Sub0981_S1_MR_T1_MEMPRAGE_RMS_*.nii
Sub0981	Ses1	Magnetic Resonance Imaging	3T MAGNETOM Tim Trio	Siemens	3	tesla	UO	UO:0000228	head	12	BOLD image	epfid2d1_72	124	72x72x47	voxels			3.0x3.0x3.0	millimeter	UO	UO:0000016	3000	millisecond	UO	UO:0000028	30	millisecond	UO	UO:0000028	85	degree	UO	UO:0000185					Sub0981_Ses1_Scan_02_BOLD1	Sub0981_Ses1_Scan_02_BOLD1.nii.gz	GSP_part7_140630.tar	Harvard Dataverse Network	10.7910/DVN/25833	http://dx.doi.org/10.7910/DVN/25833	GSP_Sub0981_S1_MR_BOLD1_*.nii
Sub0981	Ses1	Magnetic Resonance Imaging	3T MAGNETOM Tim Trio	Siemens	3	tesla	UO	UO:0000228	head	12	BOLD image	epfid2d1_72	124	72x72x47	voxels			3.0x3.0x3.0	millimeter	UO	UO:0000016	3000	millisecond	UO	UO:0000028	30	millisecond	UO	UO:0000028	85	degree	UO	UO:0000185					Sub0981_Ses1_Scan_03_BOLD2	Sub0981_Ses1_Scan_03_BOLD2.nii.gz	GSP_part7_140630.tar	Harvard Dataverse Network	10.7910/DVN/25833	http://dx.doi.org/10.7910/DVN/25833	GSP_Sub0981_S1_MR_BOLD2_*.nii
Sub0140	Ses1	Magnetic Resonance Imaging	3T MAGNETOM Tim Trio	Siemens	3	tesla	UO	UO:0000228	head	12	T1-weighted Acquisition	T1_MEMPRAGE		192x192x144	voxels			1.2x1.2x1.2	millimeter	UO	UO:0000016	2200	millisecond	UO	UO:0000028	1.54	millisecond	UO	UO:0000028	7	degree	UO	UO:0000185	1100	millisecond	UO	UO:0000028	Sub0140_Ses1_Scan_01_ANAT1	Sub0140_Ses1_Scan_01_ANAT1.nii.gz	GSP_part1_140630.tar	Harvard Dataverse Network	10.7910/DVN/25833	http://dx.doi.org/10.7910/DVN/25833	GSP_Sub0140_S1_MR_T1_MEMPRAGE_RMS_*.nii
Sub0140	Ses1	Magnetic Resonance Imaging	3T MAGNETOM Tim Trio	Siemens	3	tesla	UO	UO:0000228	head	12	BOLD image	epfid2d1_72	124	72x72x47	voxels			3.0x3.0x3.0	millimeter	UO	UO:0000016	3000	millisecond	UO	UO:0000028	30	millisecond	UO	UO:0000028	85	degree	UO	UO:0000185					Sub0140_Ses1_Scan_02_BOLD1	Sub0140_Ses1_Scan_02_BOLD1.nii.gz	GSP_part1_140630.tar	Harvard Dataverse Network	10.7910/DVN/25833	http://dx.doi.org/10.7910/DVN/25833	GSP_Sub0140_S1_MR_BOLD1_*.nii
Sub0140	Ses1	Magnetic Resonance Imaging	3T MAGNETOM Tim Trio	Siemens	3	tesla	UO	UO:0000228	head	12	BOLD image	epfid2d1_72	124	72x72x47	voxels			3.0x3.0x3.0	millimeter	UO	UO:0000016	3000	millisecond	UO	UO:0000028	30	millisecond	UO	UO:0000028	85	degree	UO	UO:0000185					Sub0140_Ses1_Scan_03_BOLD2	Sub0140_Ses1_Scan_03_BOLD2.nii.gz	GSP_part1_140630.tar	Harvard Dataverse Network	10.7910/DVN/25833	http://dx.doi.org/10.7910/DVN/25833	GSP_Sub0140_S1_MR_BOLD2_*.nii
Sub0428	Ses1	Magnetic Resonance Imaging	3T MAGNETOM Tim Trio	Siemens	3	tesla	UO	UO:0000228	head	12	T1-weighted Acquisition	T1_MEMPRAGE		192x192x144	voxels			1.2x1.2x1.2	millimeter	UO	UO:0000016	2200	millisecond	UO	UO:0000028	1.54	millisecond	UO	UO:0000028	7	degree	UO	UO:0000185	1100	millisecond	UO	UO:0000028	Sub0428_Ses1_Scan_01_ANAT1	Sub0428_Ses1_Scan_01_ANAT1.nii.gz	GSP_part3_140630.tar	Harvard Dataverse Network	10.7910/DVN/25833	http://dx.doi.org/10.7910/DVN/25833	GSP_Sub0428_S1_MR_T1_MEMPRAGE_RMS_*.nii
Sub0428	Ses1	Magnetic Resonance Imaging	3T MAGNETOM Tim Trio	Siemens	3	tesla	UO	UO:0000228	head	12	BOLD image	epfid2d1_72	124	72x72x47	voxels			3.0x3.0x3.0	millimeter	UO	UO:0000016	3000	millisecond	UO	UO:0000028	30	millisecond	UO	UO:0000028	85	degree	UO	UO:0000185					Sub0428_Ses1_Scan_02_BOLD1	Sub0428_Ses1_Scan_02_BOLD1.nii.gz	GSP_part3_140630.tar	Harvard Dataverse Network	10.7910/DVN/25833	http://dx.doi.org/10.7910/DVN/25833	GSP_Sub0428_S1_MR_BOLD1_*.nii
Sub1152	Ses1	Magnetic Resonance Imaging	3T MAGNETOM Tim Trio	Siemens	3	tesla	UO	UO:0000228	head	12	T1-weighted Acquisition	T1_MEMPRAGE		192x192x144	voxels			1.2x1.2x1.2	millimeter	UO	UO:0000016	2200	millisecond	UO	UO:0000028	1.54	millisecond	UO	UO:0000028	7	degree	UO	UO:0000185	1100	millisecond	UO	UO:0000028	Sub1152_Ses1_Scan_01_ANAT1	Sub1152_Ses1_Scan_01_ANAT1.nii.gz	GSP_part8_140630.tar	Harvard Dataverse Network	10.7910/DVN/25833	http://dx.doi.org/10.7910/DVN/25833	GSP_Sub1152_S1_MR_T1_MEMPRAGE_RMS_*.nii
Sub1152	Ses1	Magnetic Resonance Imaging	3T MAGNETOM Tim Trio	Siemens	3	tesla	UO	UO:0000228	head	12	BOLD image	epfid2d1_72	124	72x72x47	voxels			3.0x3.0x3.0	millimeter	UO	UO:0000016	3000	millisecond	UO	UO:0000028	30	millisecond	UO	UO:0000028	85	degree	UO	UO:0000185					Sub1152_Ses1_Scan_02_BOLD1	Sub1152_Ses1_Scan_02_BOLD1.nii.gz	GSP_part8_140630.tar	Harvard Dataverse Network	10.7910/DVN/25833	http://dx.doi.org/10.7910/DVN/25833	GSP_Sub1152_S1_MR_BOLD1_*.nii
Sub0325	Ses1	Magnetic Resonance Imaging	3T MAGNETOM Tim Trio	Siemens	3	tesla	UO	UO:0000228	head	12	T1-weighted Acquisition	T1_MEMPRAGE		192x192x144	voxels			1.2x1.2x1.2	millimeter	UO	UO:0000016	2200	millisecond	UO	UO:0000028	1.54	millisecond	UO	UO:0000028	7	degree	UO	UO:0000185	1100	millisecond	UO	UO:0000028	Sub0325_Ses1_Scan_01_ANAT1	Sub0325_Ses1_Scan_01_ANAT1.nii.gz	GSP_part3_140630.tar	Harvard Dataverse Network	10.7910/DVN/25833	http://dx.doi.org/10.7910/DVN/25833	GSP_Sub0325_S1_MR_T1_MEMPRAGE_RMS_*.nii
Sub0325	Ses1	Magnetic Resonance Imaging	3T MAGNETOM Tim Trio	Siemens	3	tesla	UO	UO:0000228	head	12	BOLD image	epfid2d1_72	124	72x72x47	voxels			3.0x3.0x3.0	millimeter	UO	UO:0000016	3000	millisecond	UO	UO:0000028	30	millisecond	UO	UO:0000028	85	degree	UO	UO:0000185					Sub0325_Ses1_Scan_02_BOLD1	Sub0325_Ses1_Scan_02_BOLD1.nii.gz	GSP_part3_140630.tar	Harvard Dataverse Network	10.7910/DVN/25833	http://dx.doi.org/10.7910/DVN/25833	GSP_Sub0325_S1_MR_BOLD1_*.nii
Sub0325	Ses1	Magnetic Resonance Imaging	3T MAGNETOM Tim Trio	Siemens	3	tesla	UO	UO:0000228	head	12	BOLD image	epfid2d1_72	124	72x72x47	voxels			3.0x3.0x3.0	millimeter	UO	UO:0000016	3000	millisecond	UO	UO:0000028	30	millisecond	UO	UO:0000028	85	degree	UO	UO:0000185					Sub0325_Ses1_Scan_03_BOLD2	Sub0325_Ses1_Scan_03_BOLD2.nii.gz	GSP_part3_140630.tar	Harvard Dataverse Network	10.7910/DVN/25833	http://dx.doi.org/10.7910/DVN/25833	GSP_Sub0325_S1_MR_BOLD2_*.nii
Sub0822	Ses1	Magnetic Resonance Imaging	3T MAGNETOM Tim Trio	Siemens	3	tesla	UO	UO:0000228	head	12	T1-weighted Acquisition	T1_MEMPRAGE		192x192x144	voxels			1.2x1.2x1.2	millimeter	UO	UO:0000016	2200	millisecond	UO	UO:0000028	1.54	millisecond	UO	UO:0000028	7	degree	UO	UO:0000185	1100	millisecond	UO	UO:0000028	Sub0822_Ses1_Scan_01_ANAT1	Sub0822_Ses1_Scan_01_ANAT1.nii.gz	GSP_part6_140630.tar	Harvard Dataverse Network	10.7910/DVN/25833	http://dx.doi.org/10.7910/DVN/25833	GSP_Sub0822_S1_MR_T1_MEMPRAGE_RMS_*.nii
Sub0822	Ses1	Magnetic Resonance Imaging	3T MAGNETOM Tim Trio	Siemens	3	tesla	UO	UO:0000228	head	12	BOLD image	epfid2d1_72	124	72x72x47	voxels			3.0x3.0x3.0	millimeter	UO	UO:0000016	3000	millisecond	UO	UO:0000028	30	millisecond	UO	UO:0000028	85	degree	UO	UO:0000185					Sub0822_Ses1_Scan_02_BOLD1	Sub0822_Ses1_Scan_02_BOLD1.nii.gz	GSP_part6_140630.tar	Harvard Dataverse Network	10.7910/DVN/25833	http://dx.doi.org/10.7910/DVN/25833	GSP_Sub0822_S1_MR_BOLD1_*.nii
Sub0822	Ses1	Magnetic Resonance Imaging	3T MAGNETOM Tim Trio	Siemens	3	tesla	UO	UO:0000228	head	12	BOLD image	epfid2d1_72	124	72x72x47	voxels			3.0x3.0x3.0	millimeter	UO	UO:0000016	3000	millisecond	UO	UO:0000028	30	millisecond	UO	UO:0000028	85	degree	UO	UO:0000185					Sub0822_Ses1_Scan_03_BOLD2	Sub0822_Ses1_Scan_03_BOLD2.nii.gz	GSP_part6_140630.tar	Harvard Dataverse Network	10.7910/DVN/25833	http://dx.doi.org/10.7910/DVN/25833	GSP_Sub0822_S1_MR_BOLD2_*.nii
Sub0356	Ses1	Magnetic Resonance Imaging	3T MAGNETOM Tim Trio	Siemens	3	tesla	UO	UO:0000228	head	12	T1-weighted Acquisition	T1_MEMPRAGE		192x192x144	voxels			1.2x1.2x1.2	millimeter	UO	UO:0000016	2200	millisecond	UO	UO:0000028	1.54	millisecond	UO	UO:0000028	7	degree	UO	UO:0000185	1100	millisecond	UO	UO:0000028	Sub0356_Ses1_Scan_01_ANAT1	Sub0356_Ses1_Scan_01_ANAT1.nii.gz	GSP_part3_140630.tar	Harvard Dataverse Network	10.7910/DVN/25833	http://dx.doi.org/10.7910/DVN/25833	GSP_Sub0356_S1_MR_T1_MEMPRAGE_RMS_*.nii
Sub0356	Ses1	Magnetic Resonance Imaging	3T MAGNETOM Tim Trio	Siemens	3	tesla	UO	UO:0000228	head	12	BOLD image	epfid2d1_72	124	72x72x47	voxels			3.0x3.0x3.0	millimeter	UO	UO:0000016	3000	millisecond	UO	UO:0000028	30	millisecond	UO	UO:0000028	85	degree	UO	UO:0000185					Sub0356_Ses1_Scan_02_BOLD1	Sub0356_Ses1_Scan_02_BOLD1.nii.gz	GSP_part3_140630.tar	Harvard Dataverse Network	10.7910/DVN/25833	http://dx.doi.org/10.7910/DVN/25833	GSP_Sub0356_S1_MR_BOLD1_*.nii
Sub0355	Ses1	Magnetic Resonance Imaging	3T MAGNETOM Tim Trio	Siemens	3	tesla	UO	UO:0000228	head	12	T1-weighted Acquisition	T1_MEMPRAGE		192x192x144	voxels			1.2x1.2x1.2	millimeter	UO	UO:0000016	2200	millisecond	UO	UO:0000028	1.54	millisecond	UO	UO:0000028	7	degree	UO	UO:0000185	1100	millisecond	UO	UO:0000028	Sub0355_Ses1_Scan_01_ANAT1	Sub0355_Ses1_Scan_01_ANAT1.nii.gz	GSP_part3_140630.tar	Harvard Dataverse Network	10.7910/DVN/25833	http://dx.doi.org/10.7910/DVN/25833	GSP_Sub0355_S1_MR_T1_MEMPRAGE_RMS_*.nii
Sub0355	Ses1	Magnetic Resonance Imaging	3T MAGNETOM Tim Trio	Siemens	3	tesla	UO	UO:0000228	head	12	BOLD image	epfid2d1_72	124	72x72x47	voxels			3.0x3.0x3.0	millimeter	UO	UO:0000016	3000	millisecond	UO	UO:0000028	30	millisecond	UO	UO:0000028	85	degree	UO	UO:0000185					Sub0355_Ses1_Scan_02_BOLD1	Sub0355_Ses1_Scan_02_BOLD1.nii.gz	GSP_part3_140630.tar	Harvard Dataverse Network	10.7910/DVN/25833	http://dx.doi.org/10.7910/DVN/25833	GSP_Sub0355_S1_MR_BOLD1_*.nii
Sub0355	Ses1	Magnetic Resonance Imaging	3T MAGNETOM Tim Trio	Siemens	3	tesla	UO	UO:0000228	head	12	BOLD image	epfid2d1_72	124	72x72x47	voxels			3.0x3.0x3.0	millimeter	UO	UO:0000016	3000	millisecond	UO	UO:0000028	30	millisecond	UO	UO:0000028	85	degree	UO	UO:0000185					Sub0355_Ses1_Scan_03_BOLD2	Sub0355_Ses1_Scan_03_BOLD2.nii.gz	GSP_part3_140630.tar	Harvard Dataverse Network	10.7910/DVN/25833	http://dx.doi.org/10.7910/DVN/25833	GSP_Sub0355_S1_MR_BOLD2_*.nii
Sub1057	Ses1	Magnetic Resonance Imaging	3T MAGNETOM Tim Trio	Siemens	3	tesla	UO	UO:0000228	head	12	T1-weighted Acquisition	T1_MEMPRAGE		192x192x144	voxels			1.2x1.2x1.2	millimeter	UO	UO:0000016	2200	millisecond	UO	UO:0000028	1.54	millisecond	UO	UO:0000028	7	degree	UO	UO:0000185	1100	millisecond	UO	UO:0000028	Sub1057_Ses1_Scan_01_ANAT1	Sub1057_Ses1_Scan_01_ANAT1.nii.gz	GSP_part7_140630.tar	Harvard Dataverse Network	10.7910/DVN/25833	http://dx.doi.org/10.7910/DVN/25833	GSP_Sub1057_S1_MR_T1_MEMPRAGE_RMS_*.nii
Sub1057	Ses1	Magnetic Resonance Imaging	3T MAGNETOM Tim Trio	Siemens	3	tesla	UO	UO:0000228	head	12	BOLD image	epfid2d1_72	124	72x72x47	voxels			3.0x3.0x3.0	millimeter	UO	UO:0000016	3000	millisecond	UO	UO:0000028	30	millisecond	UO	UO:0000028	85	degree	UO	UO:0000185					Sub1057_Ses1_Scan_02_BOLD1	Sub1057_Ses1_Scan_02_BOLD1.nii.gz	GSP_part7_140630.tar	Harvard Dataverse Network	10.7910/DVN/25833	http://dx.doi.org/10.7910/DVN/25833	GSP_Sub1057_S1_MR_BOLD1_*.nii
Sub1057	Ses1	Magnetic Resonance Imaging	3T MAGNETOM Tim Trio	Siemens	3	tesla	UO	UO:0000228	head	12	BOLD image	epfid2d1_72	124	72x72x47	voxels			3.0x3.0x3.0	millimeter	UO	UO:0000016	3000	millisecond	UO	UO:0000028	30	millisecond	UO	UO:0000028	85	degree	UO	UO:0000185					Sub1057_Ses1_Scan_03_BOLD2	Sub1057_Ses1_Scan_03_BOLD2.nii.gz	GSP_part7_140630.tar	Harvard Dataverse Network	10.7910/DVN/25833	http://dx.doi.org/10.7910/DVN/25833	GSP_Sub1057_S1_MR_BOLD2_*.nii
Sub0358	Ses1	Magnetic Resonance Imaging	3T MAGNETOM Tim Trio	Siemens	3	tesla	UO	UO:0000228	head	12	T1-weighted Acquisition	T1_MEMPRAGE		192x192x144	voxels			1.2x1.2x1.2	millimeter	UO	UO:0000016	2200	millisecond	UO	UO:0000028	1.54	millisecond	UO	UO:0000028	7	degree	UO	UO:0000185	1100	millisecond	UO	UO:0000028	Sub0358_Ses1_Scan_01_ANAT1	Sub0358_Ses1_Scan_01_ANAT1.nii.gz	GSP_part3_140630.tar	Harvard Dataverse Network	10.7910/DVN/25833	http://dx.doi.org/10.7910/DVN/25833	GSP_Sub0358_S1_MR_T1_MEMPRAGE_RMS_*.nii
Sub0358	Ses1	Magnetic Resonance Imaging	3T MAGNETOM Tim Trio	Siemens	3	tesla	UO	UO:0000228	head	12	BOLD image	epfid2d1_72	124	72x72x47	voxels			3.0x3.0x3.0	millimeter	UO	UO:0000016	3000	millisecond	UO	UO:0000028	30	millisecond	UO	UO:0000028	85	degree	UO	UO:0000185					Sub0358_Ses1_Scan_02_BOLD1	Sub0358_Ses1_Scan_02_BOLD1.nii.gz	GSP_part3_140630.tar	Harvard Dataverse Network	10.7910/DVN/25833	http://dx.doi.org/10.7910/DVN/25833	GSP_Sub0358_S1_MR_BOLD1_*.nii
Sub0358	Ses1	Magnetic Resonance Imaging	3T MAGNETOM Tim Trio	Siemens	3	tesla	UO	UO:0000228	head	12	BOLD image	epfid2d1_72	124	72x72x47	voxels			3.0x3.0x3.0	millimeter	UO	UO:0000016	3000	millisecond	UO	UO:0000028	30	millisecond	UO	UO:0000028	85	degree	UO	UO:0000185					Sub0358_Ses1_Scan_03_BOLD2	Sub0358_Ses1_Scan_03_BOLD2.nii.gz	GSP_part3_140630.tar	Harvard Dataverse Network	10.7910/DVN/25833	http://dx.doi.org/10.7910/DVN/25833	GSP_Sub0358_S1_MR_BOLD2_*.nii
Sub0763	Ses1	Magnetic Resonance Imaging	3T MAGNETOM Tim Trio	Siemens	3	tesla	UO	UO:0000228	head	12	T1-weighted Acquisition	T1_MEMPRAGE		192x192x144	voxels			1.2x1.2x1.2	millimeter	UO	UO:0000016	2200	millisecond	UO	UO:0000028	1.54	millisecond	UO	UO:0000028	7	degree	UO	UO:0000185	1100	millisecond	UO	UO:0000028	Sub0763_Ses1_Scan_01_ANAT1	Sub0763_Ses1_Scan_01_ANAT1.nii.gz	GSP_part5_140630.tar	Harvard Dataverse Network	10.7910/DVN/25833	http://dx.doi.org/10.7910/DVN/25833	GSP_Sub0763_S1_MR_T1_MEMPRAGE_RMS_*.nii
Sub0763	Ses1	Magnetic Resonance Imaging	3T MAGNETOM Tim Trio	Siemens	3	tesla	UO	UO:0000228	head	12	BOLD image	epfid2d1_72	124	72x72x47	voxels			3.0x3.0x3.0	millimeter	UO	UO:0000016	3000	millisecond	UO	UO:0000028	30	millisecond	UO	UO:0000028	85	degree	UO	UO:0000185					Sub0763_Ses1_Scan_02_BOLD1	Sub0763_Ses1_Scan_02_BOLD1.nii.gz	GSP_part5_140630.tar	Harvard Dataverse Network	10.7910/DVN/25833	http://dx.doi.org/10.7910/DVN/25833	GSP_Sub0763_S1_MR_BOLD1_*.nii
Sub0763	Ses1	Magnetic Resonance Imaging	3T MAGNETOM Tim Trio	Siemens	3	tesla	UO	UO:0000228	head	12	BOLD image	epfid2d1_72	124	72x72x47	voxels			3.0x3.0x3.0	millimeter	UO	UO:0000016	3000	millisecond	UO	UO:0000028	30	millisecond	UO	UO:0000028	85	degree	UO	UO:0000185					Sub0763_Ses1_Scan_03_BOLD2	Sub0763_Ses1_Scan_03_BOLD2.nii.gz	GSP_part5_140630.tar	Harvard Dataverse Network	10.7910/DVN/25833	http://dx.doi.org/10.7910/DVN/25833	GSP_Sub0763_S1_MR_BOLD2_*.nii
Sub0237	Ses1	Magnetic Resonance Imaging	3T MAGNETOM Tim Trio	Siemens	3	tesla	UO	UO:0000228	head	12	T1-weighted Acquisition	T1_MEMPRAGE		192x192x144	voxels			1.2x1.2x1.2	millimeter	UO	UO:0000016	2200	millisecond	UO	UO:0000028	1.54	millisecond	UO	UO:0000028	7	degree	UO	UO:0000185	1100	millisecond	UO	UO:0000028	Sub0237_Ses1_Scan_01_ANAT1	Sub0237_Ses1_Scan_01_ANAT1.nii.gz	GSP_part2_140630.tar	Harvard Dataverse Network	10.7910/DVN/25833	http://dx.doi.org/10.7910/DVN/25833	GSP_Sub0237_S1_MR_T1_MEMPRAGE_RMS_*.nii
Sub0237	Ses1	Magnetic Resonance Imaging	3T MAGNETOM Tim Trio	Siemens	3	tesla	UO	UO:0000228	head	12	BOLD image	epfid2d1_72	124	72x72x47	voxels			3.0x3.0x3.0	millimeter	UO	UO:0000016	3000	millisecond	UO	UO:0000028	30	millisecond	UO	UO:0000028	85	degree	UO	UO:0000185					Sub0237_Ses1_Scan_02_BOLD1	Sub0237_Ses1_Scan_02_BOLD1.nii.gz	GSP_part2_140630.tar	Harvard Dataverse Network	10.7910/DVN/25833	http://dx.doi.org/10.7910/DVN/25833	GSP_Sub0237_S1_MR_BOLD1_*.nii
Sub0237	Ses1	Magnetic Resonance Imaging	3T MAGNETOM Tim Trio	Siemens	3	tesla	UO	UO:0000228	head	12	BOLD image	epfid2d1_72	124	72x72x47	voxels			3.0x3.0x3.0	millimeter	UO	UO:0000016	3000	millisecond	UO	UO:0000028	30	millisecond	UO	UO:0000028	85	degree	UO	UO:0000185					Sub0237_Ses1_Scan_03_BOLD2	Sub0237_Ses1_Scan_03_BOLD2.nii.gz	GSP_part2_140630.tar	Harvard Dataverse Network	10.7910/DVN/25833	http://dx.doi.org/10.7910/DVN/25833	GSP_Sub0237_S1_MR_BOLD2_*.nii
Sub0796	Ses1	Magnetic Resonance Imaging	3T MAGNETOM Tim Trio	Siemens	3	tesla	UO	UO:0000228	head	12	T1-weighted Acquisition	T1_MEMPRAGE		192x192x144	voxels			1.2x1.2x1.2	millimeter	UO	UO:0000016	2200	millisecond	UO	UO:0000028	1.54	millisecond	UO	UO:0000028	7	degree	UO	UO:0000185	1100	millisecond	UO	UO:0000028	Sub0796_Ses1_Scan_01_ANAT1	Sub0796_Ses1_Scan_01_ANAT1.nii.gz	GSP_part6_140630.tar	Harvard Dataverse Network	10.7910/DVN/25833	http://dx.doi.org/10.7910/DVN/25833	GSP_Sub0796_S1_MR_T1_MEMPRAGE_RMS_*.nii
Sub0796	Ses1	Magnetic Resonance Imaging	3T MAGNETOM Tim Trio	Siemens	3	tesla	UO	UO:0000228	head	12	BOLD image	epfid2d1_72	124	72x72x47	voxels			3.0x3.0x3.0	millimeter	UO	UO:0000016	3000	millisecond	UO	UO:0000028	30	millisecond	UO	UO:0000028	85	degree	UO	UO:0000185					Sub0796_Ses1_Scan_02_BOLD1	Sub0796_Ses1_Scan_02_BOLD1.nii.gz	GSP_part6_140630.tar	Harvard Dataverse Network	10.7910/DVN/25833	http://dx.doi.org/10.7910/DVN/25833	GSP_Sub0796_S1_MR_BOLD1_*.nii
Sub0796	Ses1	Magnetic Resonance Imaging	3T MAGNETOM Tim Trio	Siemens	3	tesla	UO	UO:0000228	head	12	BOLD image	epfid2d1_72	124	72x72x47	voxels			3.0x3.0x3.0	millimeter	UO	UO:0000016	3000	millisecond	UO	UO:0000028	30	millisecond	UO	UO:0000028	85	degree	UO	UO:0000185					Sub0796_Ses1_Scan_03_BOLD2	Sub0796_Ses1_Scan_03_BOLD2.nii.gz	GSP_part6_140630.tar	Harvard Dataverse Network	10.7910/DVN/25833	http://dx.doi.org/10.7910/DVN/25833	GSP_Sub0796_S1_MR_BOLD2_*.nii
Sub1548	Ses1	Magnetic Resonance Imaging	3T MAGNETOM Tim Trio	Siemens	3	tesla	UO	UO:0000228	head	12	T1-weighted Acquisition	T1_MEMPRAGE		192x192x144	voxels			1.2x1.2x1.2	millimeter	UO	UO:0000016	2200	millisecond	UO	UO:0000028	1.54	millisecond	UO	UO:0000028	7	degree	UO	UO:0000185	1100	millisecond	UO	UO:0000028	Sub1548_Ses1_Scan_01_ANAT1	Sub1548_Ses1_Scan_01_ANAT1.nii.gz	GSP_part10_140630.tar	Harvard Dataverse Network	10.7910/DVN/25833	http://dx.doi.org/10.7910/DVN/25833	GSP_Sub1548_S1_MR_T1_MEMPRAGE_RMS_*.nii
Sub1548	Ses1	Magnetic Resonance Imaging	3T MAGNETOM Tim Trio	Siemens	3	tesla	UO	UO:0000228	head	12	BOLD image	epfid2d1_72	124	72x72x47	voxels			3.0x3.0x3.0	millimeter	UO	UO:0000016	3000	millisecond	UO	UO:0000028	30	millisecond	UO	UO:0000028	85	degree	UO	UO:0000185					Sub1548_Ses1_Scan_02_BOLD1	Sub1548_Ses1_Scan_02_BOLD1.nii.gz	GSP_part10_140630.tar	Harvard Dataverse Network	10.7910/DVN/25833	http://dx.doi.org/10.7910/DVN/25833	GSP_Sub1548_S1_MR_BOLD1_*.nii
Sub1474	Ses1	Magnetic Resonance Imaging	3T MAGNETOM Tim Trio	Siemens	3	tesla	UO	UO:0000228	head	12	T1-weighted Acquisition	T1_MEMPRAGE		192x192x144	voxels			1.2x1.2x1.2	millimeter	UO	UO:0000016	2200	millisecond	UO	UO:0000028	1.54	millisecond	UO	UO:0000028	7	degree	UO	UO:0000185	1100	millisecond	UO	UO:0000028	Sub1474_Ses1_Scan_01_ANAT1	Sub1474_Ses1_Scan_01_ANAT1.nii.gz	GSP_part10_140630.tar	Harvard Dataverse Network	10.7910/DVN/25833	http://dx.doi.org/10.7910/DVN/25833	GSP_Sub1474_S1_MR_T1_MEMPRAGE_RMS_*.nii
Sub1474	Ses1	Magnetic Resonance Imaging	3T MAGNETOM Tim Trio	Siemens	3	tesla	UO	UO:0000228	head	12	BOLD image	epfid2d1_72	124	72x72x47	voxels			3.0x3.0x3.0	millimeter	UO	UO:0000016	3000	millisecond	UO	UO:0000028	30	millisecond	UO	UO:0000028	85	degree	UO	UO:0000185					Sub1474_Ses1_Scan_02_BOLD1	Sub1474_Ses1_Scan_02_BOLD1.nii.gz	GSP_part10_140630.tar	Harvard Dataverse Network	10.7910/DVN/25833	http://dx.doi.org/10.7910/DVN/25833	GSP_Sub1474_S1_MR_BOLD1_*.nii
Sub0067	Ses1	Magnetic Resonance Imaging	3T MAGNETOM Tim Trio	Siemens	3	tesla	UO	UO:0000228	head	12	T1-weighted Acquisition	T1_MEMPRAGE		192x192x144	voxels			1.2x1.2x1.2	millimeter	UO	UO:0000016	2200	millisecond	UO	UO:0000028	1.54	millisecond	UO	UO:0000028	7	degree	UO	UO:0000185	1100	millisecond	UO	UO:0000028	Sub0067_Ses1_Scan_01_ANAT1	Sub0067_Ses1_Scan_01_ANAT1.nii.gz	GSP_part1_140630.tar	Harvard Dataverse Network	10.7910/DVN/25833	http://dx.doi.org/10.7910/DVN/25833	GSP_Sub0067_S1_MR_T1_MEMPRAGE_RMS_*.nii
Sub0067	Ses1	Magnetic Resonance Imaging	3T MAGNETOM Tim Trio	Siemens	3	tesla	UO	UO:0000228	head	12	BOLD image	epfid2d1_72	124	72x72x47	voxels			3.0x3.0x3.0	millimeter	UO	UO:0000016	3000	millisecond	UO	UO:0000028	30	millisecond	UO	UO:0000028	85	degree	UO	UO:0000185					Sub0067_Ses1_Scan_02_BOLD1	Sub0067_Ses1_Scan_02_BOLD1.nii.gz	GSP_part1_140630.tar	Harvard Dataverse Network	10.7910/DVN/25833	http://dx.doi.org/10.7910/DVN/25833	GSP_Sub0067_S1_MR_BOLD1_*.nii
Sub0067	Ses1	Magnetic Resonance Imaging	3T MAGNETOM Tim Trio	Siemens	3	tesla	UO	UO:0000228	head	12	BOLD image	epfid2d1_72	124	72x72x47	voxels			3.0x3.0x3.0	millimeter	UO	UO:0000016	3000	millisecond	UO	UO:0000028	30	millisecond	UO	UO:0000028	85	degree	UO	UO:0000185					Sub0067_Ses1_Scan_03_BOLD2	Sub0067_Ses1_Scan_03_BOLD2.nii.gz	GSP_part1_140630.tar	Harvard Dataverse Network	10.7910/DVN/25833	http://dx.doi.org/10.7910/DVN/25833	GSP_Sub0067_S1_MR_BOLD2_*.nii
Sub1079	Ses1	Magnetic Resonance Imaging	3T MAGNETOM Tim Trio	Siemens	3	tesla	UO	UO:0000228	head	12	T1-weighted Acquisition	T1_MEMPRAGE		192x192x144	voxels			1.2x1.2x1.2	millimeter	UO	UO:0000016	2200	millisecond	UO	UO:0000028	1.54	millisecond	UO	UO:0000028	7	degree	UO	UO:0000185	1100	millisecond	UO	UO:0000028	Sub1079_Ses1_Scan_01_ANAT1	Sub1079_Ses1_Scan_01_ANAT1.nii.gz	GSP_part7_140630.tar	Harvard Dataverse Network	10.7910/DVN/25833	http://dx.doi.org/10.7910/DVN/25833	GSP_Sub1079_S1_MR_T1_MEMPRAGE_RMS_*.nii
Sub1079	Ses1	Magnetic Resonance Imaging	3T MAGNETOM Tim Trio	Siemens	3	tesla	UO	UO:0000228	head	12	BOLD image	epfid2d1_72	124	72x72x47	voxels			3.0x3.0x3.0	millimeter	UO	UO:0000016	3000	millisecond	UO	UO:0000028	30	millisecond	UO	UO:0000028	85	degree	UO	UO:0000185					Sub1079_Ses1_Scan_02_BOLD1	Sub1079_Ses1_Scan_02_BOLD1.nii.gz	GSP_part7_140630.tar	Harvard Dataverse Network	10.7910/DVN/25833	http://dx.doi.org/10.7910/DVN/25833	GSP_Sub1079_S1_MR_BOLD1_*.nii
Sub1079	Ses1	Magnetic Resonance Imaging	3T MAGNETOM Tim Trio	Siemens	3	tesla	UO	UO:0000228	head	12	BOLD image	epfid2d1_72	124	72x72x47	voxels			3.0x3.0x3.0	millimeter	UO	UO:0000016	3000	millisecond	UO	UO:0000028	30	millisecond	UO	UO:0000028	85	degree	UO	UO:0000185					Sub1079_Ses1_Scan_03_BOLD2	Sub1079_Ses1_Scan_03_BOLD2.nii.gz	GSP_part7_140630.tar	Harvard Dataverse Network	10.7910/DVN/25833	http://dx.doi.org/10.7910/DVN/25833	GSP_Sub1079_S1_MR_BOLD2_*.nii
Sub0543	Ses1	Magnetic Resonance Imaging	3T MAGNETOM Tim Trio	Siemens	3	tesla	UO	UO:0000228	head	12	T1-weighted Acquisition	T1_MEMPRAGE		192x192x144	voxels			1.2x1.2x1.2	millimeter	UO	UO:0000016	2200	millisecond	UO	UO:0000028	1.54	millisecond	UO	UO:0000028	7	degree	UO	UO:0000185	1100	millisecond	UO	UO:0000028	Sub0543_Ses1_Scan_01_ANAT1	Sub0543_Ses1_Scan_01_ANAT1.nii.gz	GSP_part4_140630.tar	Harvard Dataverse Network	10.7910/DVN/25833	http://dx.doi.org/10.7910/DVN/25833	GSP_Sub0543_S1_MR_T1_MEMPRAGE_RMS_*.nii
Sub0543	Ses1	Magnetic Resonance Imaging	3T MAGNETOM Tim Trio	Siemens	3	tesla	UO	UO:0000228	head	12	BOLD image	epfid2d1_72	124	72x72x47	voxels			3.0x3.0x3.0	millimeter	UO	UO:0000016	3000	millisecond	UO	UO:0000028	30	millisecond	UO	UO:0000028	85	degree	UO	UO:0000185					Sub0543_Ses1_Scan_02_BOLD1	Sub0543_Ses1_Scan_02_BOLD1.nii.gz	GSP_part4_140630.tar	Harvard Dataverse Network	10.7910/DVN/25833	http://dx.doi.org/10.7910/DVN/25833	GSP_Sub0543_S1_MR_BOLD1_*.nii
Sub0335	Ses1	Magnetic Resonance Imaging	3T MAGNETOM Tim Trio	Siemens	3	tesla	UO	UO:0000228	head	12	T1-weighted Acquisition	T1_MEMPRAGE		192x192x144	voxels			1.2x1.2x1.2	millimeter	UO	UO:0000016	2200	millisecond	UO	UO:0000028	1.54	millisecond	UO	UO:0000028	7	degree	UO	UO:0000185	1100	millisecond	UO	UO:0000028	Sub0335_Ses1_Scan_01_ANAT1	Sub0335_Ses1_Scan_01_ANAT1.nii.gz	GSP_part3_140630.tar	Harvard Dataverse Network	10.7910/DVN/25833	http://dx.doi.org/10.7910/DVN/25833	GSP_Sub0335_S1_MR_T1_MEMPRAGE_RMS_*.nii
Sub0335	Ses1	Magnetic Resonance Imaging	3T MAGNETOM Tim Trio	Siemens	3	tesla	UO	UO:0000228	head	12	BOLD image	epfid2d1_72	124	72x72x47	voxels			3.0x3.0x3.0	millimeter	UO	UO:0000016	3000	millisecond	UO	UO:0000028	30	millisecond	UO	UO:0000028	85	degree	UO	UO:0000185					Sub0335_Ses1_Scan_02_BOLD1	Sub0335_Ses1_Scan_02_BOLD1.nii.gz	GSP_part3_140630.tar	Harvard Dataverse Network	10.7910/DVN/25833	http://dx.doi.org/10.7910/DVN/25833	GSP_Sub0335_S1_MR_BOLD1_*.nii
Sub0335	Ses1	Magnetic Resonance Imaging	3T MAGNETOM Tim Trio	Siemens	3	tesla	UO	UO:0000228	head	12	BOLD image	epfid2d1_72	124	72x72x47	voxels			3.0x3.0x3.0	millimeter	UO	UO:0000016	3000	millisecond	UO	UO:0000028	30	millisecond	UO	UO:0000028	85	degree	UO	UO:0000185					Sub0335_Ses1_Scan_03_BOLD2	Sub0335_Ses1_Scan_03_BOLD2.nii.gz	GSP_part3_140630.tar	Harvard Dataverse Network	10.7910/DVN/25833	http://dx.doi.org/10.7910/DVN/25833	GSP_Sub0335_S1_MR_BOLD2_*.nii
Sub0002	Ses1	Magnetic Resonance Imaging	3T MAGNETOM Tim Trio	Siemens	3	tesla	UO	UO:0000228	head	12	T1-weighted Acquisition	T1_MEMPRAGE		192x192x144	voxels			1.2x1.2x1.2	millimeter	UO	UO:0000016	2200	millisecond	UO	UO:0000028	1.54	millisecond	UO	UO:0000028	7	degree	UO	UO:0000185	1100	millisecond	UO	UO:0000028	Sub0002_Ses1_Scan_01_ANAT1	Sub0002_Ses1_Scan_01_ANAT1.nii.gz	GSP_part1_140630.tar	Harvard Dataverse Network	10.7910/DVN/25833	http://dx.doi.org/10.7910/DVN/25833	GSP_Sub0002_S1_MR_T1_MEMPRAGE_RMS_*.nii
Sub0002	Ses1	Magnetic Resonance Imaging	3T MAGNETOM Tim Trio	Siemens	3	tesla	UO	UO:0000228	head	12	BOLD image	epfid2d1_72	124	72x72x47	voxels			3.0x3.0x3.0	millimeter	UO	UO:0000016	3000	millisecond	UO	UO:0000028	30	millisecond	UO	UO:0000028	85	degree	UO	UO:0000185					Sub0002_Ses1_Scan_02_BOLD1	Sub0002_Ses1_Scan_02_BOLD1.nii.gz	GSP_part1_140630.tar	Harvard Dataverse Network	10.7910/DVN/25833	http://dx.doi.org/10.7910/DVN/25833	GSP_Sub0002_S1_MR_BOLD1_*.nii
Sub1223	Ses1	Magnetic Resonance Imaging	3T MAGNETOM Tim Trio	Siemens	3	tesla	UO	UO:0000228	head	12	T1-weighted Acquisition	T1_MEMPRAGE		192x192x144	voxels			1.2x1.2x1.2	millimeter	UO	UO:0000016	2200	millisecond	UO	UO:0000028	1.54	millisecond	UO	UO:0000028	7	degree	UO	UO:0000185	1100	millisecond	UO	UO:0000028	Sub1223_Ses1_Scan_01_ANAT1	Sub1223_Ses1_Scan_01_ANAT1.nii.gz	GSP_part8_140630.tar	Harvard Dataverse Network	10.7910/DVN/25833	http://dx.doi.org/10.7910/DVN/25833	GSP_Sub1223_S1_MR_T1_MEMPRAGE_RMS_*.nii
Sub1223	Ses1	Magnetic Resonance Imaging	3T MAGNETOM Tim Trio	Siemens	3	tesla	UO	UO:0000228	head	12	BOLD image	epfid2d1_72	124	72x72x47	voxels			3.0x3.0x3.0	millimeter	UO	UO:0000016	3000	millisecond	UO	UO:0000028	30	millisecond	UO	UO:0000028	85	degree	UO	UO:0000185					Sub1223_Ses1_Scan_02_BOLD1	Sub1223_Ses1_Scan_02_BOLD1.nii.gz	GSP_part8_140630.tar	Harvard Dataverse Network	10.7910/DVN/25833	http://dx.doi.org/10.7910/DVN/25833	GSP_Sub1223_S1_MR_BOLD1_*.nii
Sub1223	Ses1	Magnetic Resonance Imaging	3T MAGNETOM Tim Trio	Siemens	3	tesla	UO	UO:0000228	head	12	BOLD image	epfid2d1_72	124	72x72x47	voxels			3.0x3.0x3.0	millimeter	UO	UO:0000016	3000	millisecond	UO	UO:0000028	30	millisecond	UO	UO:0000028	85	degree	UO	UO:0000185					Sub1223_Ses1_Scan_03_BOLD2	Sub1223_Ses1_Scan_03_BOLD2.nii.gz	GSP_part8_140630.tar	Harvard Dataverse Network	10.7910/DVN/25833	http://dx.doi.org/10.7910/DVN/25833	GSP_Sub1223_S1_MR_BOLD2_*.nii
Sub1452	Ses1	Magnetic Resonance Imaging	3T MAGNETOM Tim Trio	Siemens	3	tesla	UO	UO:0000228	head	12	T1-weighted Acquisition	T1_MEMPRAGE		192x192x144	voxels			1.2x1.2x1.2	millimeter	UO	UO:0000016	2200	millisecond	UO	UO:0000028	1.54	millisecond	UO	UO:0000028	7	degree	UO	UO:0000185	1100	millisecond	UO	UO:0000028	Sub1452_Ses1_Scan_01_ANAT1	Sub1452_Ses1_Scan_01_ANAT1.nii.gz	GSP_part10_140630.tar	Harvard Dataverse Network	10.7910/DVN/25833	http://dx.doi.org/10.7910/DVN/25833	GSP_Sub1452_S1_MR_T1_MEMPRAGE_RMS_*.nii
Sub1452	Ses1	Magnetic Resonance Imaging	3T MAGNETOM Tim Trio	Siemens	3	tesla	UO	UO:0000228	head	12	BOLD image	epfid2d1_72	124	72x72x47	voxels			3.0x3.0x3.0	millimeter	UO	UO:0000016	3000	millisecond	UO	UO:0000028	30	millisecond	UO	UO:0000028	85	degree	UO	UO:0000185					Sub1452_Ses1_Scan_02_BOLD1	Sub1452_Ses1_Scan_02_BOLD1.nii.gz	GSP_part10_140630.tar	Harvard Dataverse Network	10.7910/DVN/25833	http://dx.doi.org/10.7910/DVN/25833	GSP_Sub1452_S1_MR_BOLD1_*.nii
Sub1452	Ses1	Magnetic Resonance Imaging	3T MAGNETOM Tim Trio	Siemens	3	tesla	UO	UO:0000228	head	12	BOLD image	epfid2d1_72	124	72x72x47	voxels			3.0x3.0x3.0	millimeter	UO	UO:0000016	3000	millisecond	UO	UO:0000028	30	millisecond	UO	UO:0000028	85	degree	UO	UO:0000185					Sub1452_Ses1_Scan_03_BOLD2	Sub1452_Ses1_Scan_03_BOLD2.nii.gz	GSP_part10_140630.tar	Harvard Dataverse Network	10.7910/DVN/25833	http://dx.doi.org/10.7910/DVN/25833	GSP_Sub1452_S1_MR_BOLD2_*.nii
Sub0271	Ses1	Magnetic Resonance Imaging	3T MAGNETOM Tim Trio	Siemens	3	tesla	UO	UO:0000228	head	12	T1-weighted Acquisition	T1_MEMPRAGE		192x192x144	voxels			1.2x1.2x1.2	millimeter	UO	UO:0000016	2200	millisecond	UO	UO:0000028	1.54	millisecond	UO	UO:0000028	7	degree	UO	UO:0000185	1100	millisecond	UO	UO:0000028	Sub0271_Ses1_Scan_01_ANAT1	Sub0271_Ses1_Scan_01_ANAT1.nii.gz	GSP_part2_140630.tar	Harvard Dataverse Network	10.7910/DVN/25833	http://dx.doi.org/10.7910/DVN/25833	GSP_Sub0271_S1_MR_T1_MEMPRAGE_RMS_*.nii
Sub0271	Ses1	Magnetic Resonance Imaging	3T MAGNETOM Tim Trio	Siemens	3	tesla	UO	UO:0000228	head	12	BOLD image	epfid2d1_72	124	72x72x47	voxels			3.0x3.0x3.0	millimeter	UO	UO:0000016	3000	millisecond	UO	UO:0000028	30	millisecond	UO	UO:0000028	85	degree	UO	UO:0000185					Sub0271_Ses1_Scan_02_BOLD1	Sub0271_Ses1_Scan_02_BOLD1.nii.gz	GSP_part2_140630.tar	Harvard Dataverse Network	10.7910/DVN/25833	http://dx.doi.org/10.7910/DVN/25833	GSP_Sub0271_S1_MR_BOLD1_*.nii
Sub0310	Ses1	Magnetic Resonance Imaging	3T MAGNETOM Tim Trio	Siemens	3	tesla	UO	UO:0000228	head	12	T1-weighted Acquisition	T1_MEMPRAGE		192x192x144	voxels			1.2x1.2x1.2	millimeter	UO	UO:0000016	2200	millisecond	UO	UO:0000028	1.54	millisecond	UO	UO:0000028	7	degree	UO	UO:0000185	1100	millisecond	UO	UO:0000028	Sub0310_Ses1_Scan_01_ANAT1	Sub0310_Ses1_Scan_01_ANAT1.nii.gz	GSP_part2_140630.tar	Harvard Dataverse Network	10.7910/DVN/25833	http://dx.doi.org/10.7910/DVN/25833	GSP_Sub0310_S1_MR_T1_MEMPRAGE_RMS_*.nii
Sub0310	Ses1	Magnetic Resonance Imaging	3T MAGNETOM Tim Trio	Siemens	3	tesla	UO	UO:0000228	head	12	BOLD image	epfid2d1_72	124	72x72x47	voxels			3.0x3.0x3.0	millimeter	UO	UO:0000016	3000	millisecond	UO	UO:0000028	30	millisecond	UO	UO:0000028	85	degree	UO	UO:0000185					Sub0310_Ses1_Scan_02_BOLD1	Sub0310_Ses1_Scan_02_BOLD1.nii.gz	GSP_part2_140630.tar	Harvard Dataverse Network	10.7910/DVN/25833	http://dx.doi.org/10.7910/DVN/25833	GSP_Sub0310_S1_MR_BOLD1_*.nii
Sub0310	Ses1	Magnetic Resonance Imaging	3T MAGNETOM Tim Trio	Siemens	3	tesla	UO	UO:0000228	head	12	BOLD image	epfid2d1_72	124	72x72x47	voxels			3.0x3.0x3.0	millimeter	UO	UO:0000016	3000	millisecond	UO	UO:0000028	30	millisecond	UO	UO:0000028	85	degree	UO	UO:0000185					Sub0310_Ses1_Scan_03_BOLD2	Sub0310_Ses1_Scan_03_BOLD2.nii.gz	GSP_part2_140630.tar	Harvard Dataverse Network	10.7910/DVN/25833	http://dx.doi.org/10.7910/DVN/25833	GSP_Sub0310_S1_MR_BOLD2_*.nii
Sub0855	Ses1	Magnetic Resonance Imaging	3T MAGNETOM Tim Trio	Siemens	3	tesla	UO	UO:0000228	head	12	T1-weighted Acquisition	T1_MEMPRAGE		192x192x144	voxels			1.2x1.2x1.2	millimeter	UO	UO:0000016	2200	millisecond	UO	UO:0000028	1.54	millisecond	UO	UO:0000028	7	degree	UO	UO:0000185	1100	millisecond	UO	UO:0000028	Sub0855_Ses1_Scan_01_ANAT1	Sub0855_Ses1_Scan_01_ANAT1.nii.gz	GSP_part6_140630.tar	Harvard Dataverse Network	10.7910/DVN/25833	http://dx.doi.org/10.7910/DVN/25833	GSP_Sub0855_S1_MR_T1_MEMPRAGE_RMS_*.nii
Sub0855	Ses1	Magnetic Resonance Imaging	3T MAGNETOM Tim Trio	Siemens	3	tesla	UO	UO:0000228	head	12	BOLD image	epfid2d1_72	124	72x72x47	voxels			3.0x3.0x3.0	millimeter	UO	UO:0000016	3000	millisecond	UO	UO:0000028	30	millisecond	UO	UO:0000028	85	degree	UO	UO:0000185					Sub0855_Ses1_Scan_02_BOLD1	Sub0855_Ses1_Scan_02_BOLD1.nii.gz	GSP_part6_140630.tar	Harvard Dataverse Network	10.7910/DVN/25833	http://dx.doi.org/10.7910/DVN/25833	GSP_Sub0855_S1_MR_BOLD1_*.nii
Sub0969	Ses1	Magnetic Resonance Imaging	3T MAGNETOM Tim Trio	Siemens	3	tesla	UO	UO:0000228	head	12	T1-weighted Acquisition	T1_MEMPRAGE		192x192x144	voxels			1.2x1.2x1.2	millimeter	UO	UO:0000016	2200	millisecond	UO	UO:0000028	1.54	millisecond	UO	UO:0000028	7	degree	UO	UO:0000185	1100	millisecond	UO	UO:0000028	Sub0969_Ses1_Scan_01_ANAT1	Sub0969_Ses1_Scan_01_ANAT1.nii.gz	GSP_part7_140630.tar	Harvard Dataverse Network	10.7910/DVN/25833	http://dx.doi.org/10.7910/DVN/25833	GSP_Sub0969_S1_MR_T1_MEMPRAGE_RMS_*.nii
Sub0969	Ses1	Magnetic Resonance Imaging	3T MAGNETOM Tim Trio	Siemens	3	tesla	UO	UO:0000228	head	12	BOLD image	epfid2d1_72	124	72x72x47	voxels			3.0x3.0x3.0	millimeter	UO	UO:0000016	3000	millisecond	UO	UO:0000028	30	millisecond	UO	UO:0000028	85	degree	UO	UO:0000185					Sub0969_Ses1_Scan_02_BOLD1	Sub0969_Ses1_Scan_02_BOLD1.nii.gz	GSP_part7_140630.tar	Harvard Dataverse Network	10.7910/DVN/25833	http://dx.doi.org/10.7910/DVN/25833	GSP_Sub0969_S1_MR_BOLD1_*.nii
Sub0969	Ses1	Magnetic Resonance Imaging	3T MAGNETOM Tim Trio	Siemens	3	tesla	UO	UO:0000228	head	12	BOLD image	epfid2d1_72	124	72x72x47	voxels			3.0x3.0x3.0	millimeter	UO	UO:0000016	3000	millisecond	UO	UO:0000028	30	millisecond	UO	UO:0000028	85	degree	UO	UO:0000185					Sub0969_Ses1_Scan_03_BOLD2	Sub0969_Ses1_Scan_03_BOLD2.nii.gz	GSP_part7_140630.tar	Harvard Dataverse Network	10.7910/DVN/25833	http://dx.doi.org/10.7910/DVN/25833	GSP_Sub0969_S1_MR_BOLD2_*.nii
Sub0357	Ses1	Magnetic Resonance Imaging	3T MAGNETOM Tim Trio	Siemens	3	tesla	UO	UO:0000228	head	12	T1-weighted Acquisition	T1_MEMPRAGE		192x192x144	voxels			1.2x1.2x1.2	millimeter	UO	UO:0000016	2200	millisecond	UO	UO:0000028	1.54	millisecond	UO	UO:0000028	7	degree	UO	UO:0000185	1100	millisecond	UO	UO:0000028	Sub0357_Ses1_Scan_01_ANAT1	Sub0357_Ses1_Scan_01_ANAT1.nii.gz	GSP_part3_140630.tar	Harvard Dataverse Network	10.7910/DVN/25833	http://dx.doi.org/10.7910/DVN/25833	GSP_Sub0357_S1_MR_T1_MEMPRAGE_RMS_*.nii
Sub0357	Ses1	Magnetic Resonance Imaging	3T MAGNETOM Tim Trio	Siemens	3	tesla	UO	UO:0000228	head	12	BOLD image	epfid2d1_72	124	72x72x47	voxels			3.0x3.0x3.0	millimeter	UO	UO:0000016	3000	millisecond	UO	UO:0000028	30	millisecond	UO	UO:0000028	85	degree	UO	UO:0000185					Sub0357_Ses1_Scan_02_BOLD1	Sub0357_Ses1_Scan_02_BOLD1.nii.gz	GSP_part3_140630.tar	Harvard Dataverse Network	10.7910/DVN/25833	http://dx.doi.org/10.7910/DVN/25833	GSP_Sub0357_S1_MR_BOLD1_*.nii
Sub0357	Ses1	Magnetic Resonance Imaging	3T MAGNETOM Tim Trio	Siemens	3	tesla	UO	UO:0000228	head	12	BOLD image	epfid2d1_72	124	72x72x47	voxels			3.0x3.0x3.0	millimeter	UO	UO:0000016	3000	millisecond	UO	UO:0000028	30	millisecond	UO	UO:0000028	85	degree	UO	UO:0000185					Sub0357_Ses1_Scan_03_BOLD2	Sub0357_Ses1_Scan_03_BOLD2.nii.gz	GSP_part3_140630.tar	Harvard Dataverse Network	10.7910/DVN/25833	http://dx.doi.org/10.7910/DVN/25833	GSP_Sub0357_S1_MR_BOLD2_*.nii
Sub0314	Ses1	Magnetic Resonance Imaging	3T MAGNETOM Tim Trio	Siemens	3	tesla	UO	UO:0000228	head	12	T1-weighted Acquisition	T1_MEMPRAGE		192x192x144	voxels			1.2x1.2x1.2	millimeter	UO	UO:0000016	2200	millisecond	UO	UO:0000028	1.54	millisecond	UO	UO:0000028	7	degree	UO	UO:0000185	1100	millisecond	UO	UO:0000028	Sub0314_Ses1_Scan_01_ANAT1	Sub0314_Ses1_Scan_01_ANAT1.nii.gz	GSP_part2_140630.tar	Harvard Dataverse Network	10.7910/DVN/25833	http://dx.doi.org/10.7910/DVN/25833	GSP_Sub0314_S1_MR_T1_MEMPRAGE_RMS_*.nii
Sub0314	Ses1	Magnetic Resonance Imaging	3T MAGNETOM Tim Trio	Siemens	3	tesla	UO	UO:0000228	head	12	BOLD image	epfid2d1_72	124	72x72x47	voxels			3.0x3.0x3.0	millimeter	UO	UO:0000016	3000	millisecond	UO	UO:0000028	30	millisecond	UO	UO:0000028	85	degree	UO	UO:0000185					Sub0314_Ses1_Scan_02_BOLD1	Sub0314_Ses1_Scan_02_BOLD1.nii.gz	GSP_part2_140630.tar	Harvard Dataverse Network	10.7910/DVN/25833	http://dx.doi.org/10.7910/DVN/25833	GSP_Sub0314_S1_MR_BOLD1_*.nii
Sub0314	Ses1	Magnetic Resonance Imaging	3T MAGNETOM Tim Trio	Siemens	3	tesla	UO	UO:0000228	head	12	BOLD image	epfid2d1_72	124	72x72x47	voxels			3.0x3.0x3.0	millimeter	UO	UO:0000016	3000	millisecond	UO	UO:0000028	30	millisecond	UO	UO:0000028	85	degree	UO	UO:0000185					Sub0314_Ses1_Scan_03_BOLD2	Sub0314_Ses1_Scan_03_BOLD2.nii.gz	GSP_part2_140630.tar	Harvard Dataverse Network	10.7910/DVN/25833	http://dx.doi.org/10.7910/DVN/25833	GSP_Sub0314_S1_MR_BOLD2_*.nii
Sub1431	Ses1	Magnetic Resonance Imaging	3T MAGNETOM Tim Trio	Siemens	3	tesla	UO	UO:0000228	head	12	T1-weighted Acquisition	T1_MEMPRAGE		192x192x144	voxels			1.2x1.2x1.2	millimeter	UO	UO:0000016	2200	millisecond	UO	UO:0000028	1.54	millisecond	UO	UO:0000028	7	degree	UO	UO:0000185	1100	millisecond	UO	UO:0000028	Sub1431_Ses1_Scan_01_ANAT1	Sub1431_Ses1_Scan_01_ANAT1.nii.gz	GSP_part10_140630.tar	Harvard Dataverse Network	10.7910/DVN/25833	http://dx.doi.org/10.7910/DVN/25833	GSP_Sub1431_S1_MR_T1_MEMPRAGE_RMS_*.nii
Sub1431	Ses1	Magnetic Resonance Imaging	3T MAGNETOM Tim Trio	Siemens	3	tesla	UO	UO:0000228	head	12	BOLD image	epfid2d1_72	124	72x72x47	voxels			3.0x3.0x3.0	millimeter	UO	UO:0000016	3000	millisecond	UO	UO:0000028	30	millisecond	UO	UO:0000028	85	degree	UO	UO:0000185					Sub1431_Ses1_Scan_02_BOLD1	Sub1431_Ses1_Scan_02_BOLD1.nii.gz	GSP_part10_140630.tar	Harvard Dataverse Network	10.7910/DVN/25833	http://dx.doi.org/10.7910/DVN/25833	GSP_Sub1431_S1_MR_BOLD1_*.nii
Sub1217	Ses1	Magnetic Resonance Imaging	3T MAGNETOM Tim Trio	Siemens	3	tesla	UO	UO:0000228	head	12	T1-weighted Acquisition	T1_MEMPRAGE		192x192x144	voxels			1.2x1.2x1.2	millimeter	UO	UO:0000016	2200	millisecond	UO	UO:0000028	1.54	millisecond	UO	UO:0000028	7	degree	UO	UO:0000185	1100	millisecond	UO	UO:0000028	Sub1217_Ses1_Scan_01_ANAT1	Sub1217_Ses1_Scan_01_ANAT1.nii.gz	GSP_part8_140630.tar	Harvard Dataverse Network	10.7910/DVN/25833	http://dx.doi.org/10.7910/DVN/25833	GSP_Sub1217_S1_MR_T1_MEMPRAGE_RMS_*.nii
Sub1217	Ses1	Magnetic Resonance Imaging	3T MAGNETOM Tim Trio	Siemens	3	tesla	UO	UO:0000228	head	12	BOLD image	epfid2d1_72	124	72x72x47	voxels			3.0x3.0x3.0	millimeter	UO	UO:0000016	3000	millisecond	UO	UO:0000028	30	millisecond	UO	UO:0000028	85	degree	UO	UO:0000185					Sub1217_Ses1_Scan_02_BOLD1	Sub1217_Ses1_Scan_02_BOLD1.nii.gz	GSP_part8_140630.tar	Harvard Dataverse Network	10.7910/DVN/25833	http://dx.doi.org/10.7910/DVN/25833	GSP_Sub1217_S1_MR_BOLD1_*.nii
Sub0756	Ses1	Magnetic Resonance Imaging	3T MAGNETOM Tim Trio	Siemens	3	tesla	UO	UO:0000228	head	12	T1-weighted Acquisition	T1_MEMPRAGE		192x192x144	voxels			1.2x1.2x1.2	millimeter	UO	UO:0000016	2200	millisecond	UO	UO:0000028	1.54	millisecond	UO	UO:0000028	7	degree	UO	UO:0000185	1100	millisecond	UO	UO:0000028	Sub0756_Ses1_Scan_01_ANAT1	Sub0756_Ses1_Scan_01_ANAT1.nii.gz	GSP_part5_140630.tar	Harvard Dataverse Network	10.7910/DVN/25833	http://dx.doi.org/10.7910/DVN/25833	GSP_Sub0756_S1_MR_T1_MEMPRAGE_RMS_*.nii
Sub0756	Ses1	Magnetic Resonance Imaging	3T MAGNETOM Tim Trio	Siemens	3	tesla	UO	UO:0000228	head	12	BOLD image	epfid2d1_72	124	72x72x47	voxels			3.0x3.0x3.0	millimeter	UO	UO:0000016	3000	millisecond	UO	UO:0000028	30	millisecond	UO	UO:0000028	85	degree	UO	UO:0000185					Sub0756_Ses1_Scan_02_BOLD1	Sub0756_Ses1_Scan_02_BOLD1.nii.gz	GSP_part5_140630.tar	Harvard Dataverse Network	10.7910/DVN/25833	http://dx.doi.org/10.7910/DVN/25833	GSP_Sub0756_S1_MR_BOLD1_*.nii
Sub0756	Ses1	Magnetic Resonance Imaging	3T MAGNETOM Tim Trio	Siemens	3	tesla	UO	UO:0000228	head	12	BOLD image	epfid2d1_72	124	72x72x47	voxels			3.0x3.0x3.0	millimeter	UO	UO:0000016	3000	millisecond	UO	UO:0000028	30	millisecond	UO	UO:0000028	85	degree	UO	UO:0000185					Sub0756_Ses1_Scan_03_BOLD2	Sub0756_Ses1_Scan_03_BOLD2.nii.gz	GSP_part5_140630.tar	Harvard Dataverse Network	10.7910/DVN/25833	http://dx.doi.org/10.7910/DVN/25833	GSP_Sub0756_S1_MR_BOLD2_*.nii
Sub0080	Ses1	Magnetic Resonance Imaging	3T MAGNETOM Tim Trio	Siemens	3	tesla	UO	UO:0000228	head	12	T1-weighted Acquisition	T1_MEMPRAGE		192x192x144	voxels			1.2x1.2x1.2	millimeter	UO	UO:0000016	2200	millisecond	UO	UO:0000028	1.54	millisecond	UO	UO:0000028	7	degree	UO	UO:0000185	1100	millisecond	UO	UO:0000028	Sub0080_Ses1_Scan_01_ANAT1	Sub0080_Ses1_Scan_01_ANAT1.nii.gz	GSP_part1_140630.tar	Harvard Dataverse Network	10.7910/DVN/25833	http://dx.doi.org/10.7910/DVN/25833	GSP_Sub0080_S1_MR_T1_MEMPRAGE_RMS_*.nii
Sub0080	Ses1	Magnetic Resonance Imaging	3T MAGNETOM Tim Trio	Siemens	3	tesla	UO	UO:0000228	head	12	BOLD image	epfid2d1_72	124	72x72x47	voxels			3.0x3.0x3.0	millimeter	UO	UO:0000016	3000	millisecond	UO	UO:0000028	30	millisecond	UO	UO:0000028	85	degree	UO	UO:0000185					Sub0080_Ses1_Scan_02_BOLD1	Sub0080_Ses1_Scan_02_BOLD1.nii.gz	GSP_part1_140630.tar	Harvard Dataverse Network	10.7910/DVN/25833	http://dx.doi.org/10.7910/DVN/25833	GSP_Sub0080_S1_MR_BOLD1_*.nii
Sub0080	Ses1	Magnetic Resonance Imaging	3T MAGNETOM Tim Trio	Siemens	3	tesla	UO	UO:0000228	head	12	BOLD image	epfid2d1_72	124	72x72x47	voxels			3.0x3.0x3.0	millimeter	UO	UO:0000016	3000	millisecond	UO	UO:0000028	30	millisecond	UO	UO:0000028	85	degree	UO	UO:0000185					Sub0080_Ses1_Scan_03_BOLD2	Sub0080_Ses1_Scan_03_BOLD2.nii.gz	GSP_part1_140630.tar	Harvard Dataverse Network	10.7910/DVN/25833	http://dx.doi.org/10.7910/DVN/25833	GSP_Sub0080_S1_MR_BOLD2_*.nii
Sub0647	Ses1	Magnetic Resonance Imaging	3T MAGNETOM Tim Trio	Siemens	3	tesla	UO	UO:0000228	head	12	T1-weighted Acquisition	T1_MEMPRAGE		192x192x144	voxels			1.2x1.2x1.2	millimeter	UO	UO:0000016	2200	millisecond	UO	UO:0000028	1.54	millisecond	UO	UO:0000028	7	degree	UO	UO:0000185	1100	millisecond	UO	UO:0000028	Sub0647_Ses1_Scan_01_ANAT1	Sub0647_Ses1_Scan_01_ANAT1.nii.gz	GSP_part5_140630.tar	Harvard Dataverse Network	10.7910/DVN/25833	http://dx.doi.org/10.7910/DVN/25833	GSP_Sub0647_S1_MR_T1_MEMPRAGE_RMS_*.nii
Sub0647	Ses1	Magnetic Resonance Imaging	3T MAGNETOM Tim Trio	Siemens	3	tesla	UO	UO:0000228	head	12	BOLD image	epfid2d1_72	124	72x72x47	voxels			3.0x3.0x3.0	millimeter	UO	UO:0000016	3000	millisecond	UO	UO:0000028	30	millisecond	UO	UO:0000028	85	degree	UO	UO:0000185					Sub0647_Ses1_Scan_02_BOLD1	Sub0647_Ses1_Scan_02_BOLD1.nii.gz	GSP_part5_140630.tar	Harvard Dataverse Network	10.7910/DVN/25833	http://dx.doi.org/10.7910/DVN/25833	GSP_Sub0647_S1_MR_BOLD1_*.nii
Sub0256	Ses1	Magnetic Resonance Imaging	3T MAGNETOM Tim Trio	Siemens	3	tesla	UO	UO:0000228	head	12	T1-weighted Acquisition	T1_MEMPRAGE		192x192x144	voxels			1.2x1.2x1.2	millimeter	UO	UO:0000016	2200	millisecond	UO	UO:0000028	1.54	millisecond	UO	UO:0000028	7	degree	UO	UO:0000185	1100	millisecond	UO	UO:0000028	Sub0256_Ses1_Scan_01_ANAT1	Sub0256_Ses1_Scan_01_ANAT1.nii.gz	GSP_part2_140630.tar	Harvard Dataverse Network	10.7910/DVN/25833	http://dx.doi.org/10.7910/DVN/25833	GSP_Sub0256_S1_MR_T1_MEMPRAGE_RMS_*.nii
Sub0256	Ses1	Magnetic Resonance Imaging	3T MAGNETOM Tim Trio	Siemens	3	tesla	UO	UO:0000228	head	12	BOLD image	epfid2d1_72	124	72x72x47	voxels			3.0x3.0x3.0	millimeter	UO	UO:0000016	3000	millisecond	UO	UO:0000028	30	millisecond	UO	UO:0000028	85	degree	UO	UO:0000185					Sub0256_Ses1_Scan_02_BOLD1	Sub0256_Ses1_Scan_02_BOLD1.nii.gz	GSP_part2_140630.tar	Harvard Dataverse Network	10.7910/DVN/25833	http://dx.doi.org/10.7910/DVN/25833	GSP_Sub0256_S1_MR_BOLD1_*.nii
Sub0256	Ses1	Magnetic Resonance Imaging	3T MAGNETOM Tim Trio	Siemens	3	tesla	UO	UO:0000228	head	12	BOLD image	epfid2d1_72	124	72x72x47	voxels			3.0x3.0x3.0	millimeter	UO	UO:0000016	3000	millisecond	UO	UO:0000028	30	millisecond	UO	UO:0000028	85	degree	UO	UO:0000185					Sub0256_Ses1_Scan_03_BOLD2	Sub0256_Ses1_Scan_03_BOLD2.nii.gz	GSP_part2_140630.tar	Harvard Dataverse Network	10.7910/DVN/25833	http://dx.doi.org/10.7910/DVN/25833	GSP_Sub0256_S1_MR_BOLD2_*.nii
Sub1090	Ses1	Magnetic Resonance Imaging	3T MAGNETOM Tim Trio	Siemens	3	tesla	UO	UO:0000228	head	12	T1-weighted Acquisition	T1_MEMPRAGE		192x192x144	voxels			1.2x1.2x1.2	millimeter	UO	UO:0000016	2200	millisecond	UO	UO:0000028	1.54	millisecond	UO	UO:0000028	7	degree	UO	UO:0000185	1100	millisecond	UO	UO:0000028	Sub1090_Ses1_Scan_01_ANAT1	Sub1090_Ses1_Scan_01_ANAT1.nii.gz	GSP_part7_140630.tar	Harvard Dataverse Network	10.7910/DVN/25833	http://dx.doi.org/10.7910/DVN/25833	GSP_Sub1090_S1_MR_T1_MEMPRAGE_RMS_*.nii
Sub1090	Ses1	Magnetic Resonance Imaging	3T MAGNETOM Tim Trio	Siemens	3	tesla	UO	UO:0000228	head	12	BOLD image	epfid2d1_72	124	72x72x47	voxels			3.0x3.0x3.0	millimeter	UO	UO:0000016	3000	millisecond	UO	UO:0000028	30	millisecond	UO	UO:0000028	85	degree	UO	UO:0000185					Sub1090_Ses1_Scan_02_BOLD1	Sub1090_Ses1_Scan_02_BOLD1.nii.gz	GSP_part7_140630.tar	Harvard Dataverse Network	10.7910/DVN/25833	http://dx.doi.org/10.7910/DVN/25833	GSP_Sub1090_S1_MR_BOLD1_*.nii
Sub1090	Ses1	Magnetic Resonance Imaging	3T MAGNETOM Tim Trio	Siemens	3	tesla	UO	UO:0000228	head	12	BOLD image	epfid2d1_72	124	72x72x47	voxels			3.0x3.0x3.0	millimeter	UO	UO:0000016	3000	millisecond	UO	UO:0000028	30	millisecond	UO	UO:0000028	85	degree	UO	UO:0000185					Sub1090_Ses1_Scan_03_BOLD2	Sub1090_Ses1_Scan_03_BOLD2.nii.gz	GSP_part7_140630.tar	Harvard Dataverse Network	10.7910/DVN/25833	http://dx.doi.org/10.7910/DVN/25833	GSP_Sub1090_S1_MR_BOLD2_*.nii
Sub1198	Ses1	Magnetic Resonance Imaging	3T MAGNETOM Tim Trio	Siemens	3	tesla	UO	UO:0000228	head	12	T1-weighted Acquisition	T1_MEMPRAGE		192x192x144	voxels			1.2x1.2x1.2	millimeter	UO	UO:0000016	2200	millisecond	UO	UO:0000028	1.54	millisecond	UO	UO:0000028	7	degree	UO	UO:0000185	1100	millisecond	UO	UO:0000028	Sub1198_Ses1_Scan_01_ANAT1	Sub1198_Ses1_Scan_01_ANAT1.nii.gz	GSP_part8_140630.tar	Harvard Dataverse Network	10.7910/DVN/25833	http://dx.doi.org/10.7910/DVN/25833	GSP_Sub1198_S1_MR_T1_MEMPRAGE_RMS_*.nii
Sub1198	Ses1	Magnetic Resonance Imaging	3T MAGNETOM Tim Trio	Siemens	3	tesla	UO	UO:0000228	head	12	BOLD image	epfid2d1_72	124	72x72x47	voxels			3.0x3.0x3.0	millimeter	UO	UO:0000016	3000	millisecond	UO	UO:0000028	30	millisecond	UO	UO:0000028	85	degree	UO	UO:0000185					Sub1198_Ses1_Scan_02_BOLD1	Sub1198_Ses1_Scan_02_BOLD1.nii.gz	GSP_part8_140630.tar	Harvard Dataverse Network	10.7910/DVN/25833	http://dx.doi.org/10.7910/DVN/25833	GSP_Sub1198_S1_MR_BOLD1_*.nii
Sub1198	Ses1	Magnetic Resonance Imaging	3T MAGNETOM Tim Trio	Siemens	3	tesla	UO	UO:0000228	head	12	BOLD image	epfid2d1_72	124	72x72x47	voxels			3.0x3.0x3.0	millimeter	UO	UO:0000016	3000	millisecond	UO	UO:0000028	30	millisecond	UO	UO:0000028	85	degree	UO	UO:0000185					Sub1198_Ses1_Scan_03_BOLD2	Sub1198_Ses1_Scan_03_BOLD2.nii.gz	GSP_part8_140630.tar	Harvard Dataverse Network	10.7910/DVN/25833	http://dx.doi.org/10.7910/DVN/25833	GSP_Sub1198_S1_MR_BOLD2_*.nii
Sub1477	Ses2	Magnetic Resonance Imaging	3T MAGNETOM Tim Trio	Siemens	3	tesla	UO	UO:0000228	head	12	T1-weighted Acquisition	T1_MEMPRAGE		192x192x144	voxels			1.2x1.2x1.2	millimeter	UO	UO:0000016	2200	millisecond	UO	UO:0000028	1.54	millisecond	UO	UO:0000028	7	degree	UO	UO:0000185	1100	millisecond	UO	UO:0000028	Sub1477_Ses2_Scan_01_ANAT1	Sub1477_Ses2_Scan_01_ANAT1.nii.gz	GSP_retest_140630.tar	Harvard Dataverse Network	10.7910/DVN/25833	http://dx.doi.org/10.7910/DVN/25833	GSP_Sub1477_S2_MR_T1_MEMPRAGE_RMS_*.nii
Sub1477	Ses2	Magnetic Resonance Imaging	3T MAGNETOM Tim Trio	Siemens	3	tesla	UO	UO:0000228	head	12	BOLD image	epfid2d1_72	124	72x72x47	voxels			3.0x3.0x3.0	millimeter	UO	UO:0000016	3000	millisecond	UO	UO:0000028	30	millisecond	UO	UO:0000028	85	degree	UO	UO:0000185					Sub1477_Ses2_Scan_02_BOLD1	Sub1477_Ses2_Scan_02_BOLD1.nii.gz	GSP_retest_140630.tar	Harvard Dataverse Network	10.7910/DVN/25833	http://dx.doi.org/10.7910/DVN/25833	GSP_Sub1477_S2_MR_BOLD1_*.nii
Sub1477	Ses2	Magnetic Resonance Imaging	3T MAGNETOM Tim Trio	Siemens	3	tesla	UO	UO:0000228	head	12	BOLD image	epfid2d1_72	124	72x72x47	voxels			3.0x3.0x3.0	millimeter	UO	UO:0000016	3000	millisecond	UO	UO:0000028	30	millisecond	UO	UO:0000028	85	degree	UO	UO:0000185					Sub1477_Ses2_Scan_03_BOLD2	Sub1477_Ses2_Scan_03_BOLD2.nii.gz	GSP_retest_140630.tar	Harvard Dataverse Network	10.7910/DVN/25833	http://dx.doi.org/10.7910/DVN/25833	GSP_Sub1477_S2_MR_BOLD2_*.nii
Sub0135	Ses1	Magnetic Resonance Imaging	3T MAGNETOM Tim Trio	Siemens	3	tesla	UO	UO:0000228	head	12	T1-weighted Acquisition	T1_MEMPRAGE		192x192x144	voxels			1.2x1.2x1.2	millimeter	UO	UO:0000016	2200	millisecond	UO	UO:0000028	1.54	millisecond	UO	UO:0000028	7	degree	UO	UO:0000185	1100	millisecond	UO	UO:0000028	Sub0135_Ses1_Scan_01_ANAT1	Sub0135_Ses1_Scan_01_ANAT1.nii.gz	GSP_part1_140630.tar	Harvard Dataverse Network	10.7910/DVN/25833	http://dx.doi.org/10.7910/DVN/25833	GSP_Sub0135_S1_MR_T1_MEMPRAGE_RMS_*.nii
Sub0135	Ses1	Magnetic Resonance Imaging	3T MAGNETOM Tim Trio	Siemens	3	tesla	UO	UO:0000228	head	12	BOLD image	epfid2d1_72	124	72x72x47	voxels			3.0x3.0x3.0	millimeter	UO	UO:0000016	3000	millisecond	UO	UO:0000028	30	millisecond	UO	UO:0000028	85	degree	UO	UO:0000185					Sub0135_Ses1_Scan_02_BOLD1	Sub0135_Ses1_Scan_02_BOLD1.nii.gz	GSP_part1_140630.tar	Harvard Dataverse Network	10.7910/DVN/25833	http://dx.doi.org/10.7910/DVN/25833	GSP_Sub0135_S1_MR_BOLD1_*.nii
Sub1075	Ses1	Magnetic Resonance Imaging	3T MAGNETOM Tim Trio	Siemens	3	tesla	UO	UO:0000228	head	12	T1-weighted Acquisition	T1_MEMPRAGE		192x192x144	voxels			1.2x1.2x1.2	millimeter	UO	UO:0000016	2200	millisecond	UO	UO:0000028	1.54	millisecond	UO	UO:0000028	7	degree	UO	UO:0000185	1100	millisecond	UO	UO:0000028	Sub1075_Ses1_Scan_01_ANAT1	Sub1075_Ses1_Scan_01_ANAT1.nii.gz	GSP_part7_140630.tar	Harvard Dataverse Network	10.7910/DVN/25833	http://dx.doi.org/10.7910/DVN/25833	GSP_Sub1075_S1_MR_T1_MEMPRAGE_RMS_*.nii
Sub1075	Ses1	Magnetic Resonance Imaging	3T MAGNETOM Tim Trio	Siemens	3	tesla	UO	UO:0000228	head	12	BOLD image	epfid2d1_72	124	72x72x47	voxels			3.0x3.0x3.0	millimeter	UO	UO:0000016	3000	millisecond	UO	UO:0000028	30	millisecond	UO	UO:0000028	85	degree	UO	UO:0000185					Sub1075_Ses1_Scan_02_BOLD1	Sub1075_Ses1_Scan_02_BOLD1.nii.gz	GSP_part7_140630.tar	Harvard Dataverse Network	10.7910/DVN/25833	http://dx.doi.org/10.7910/DVN/25833	GSP_Sub1075_S1_MR_BOLD1_*.nii
Sub1075	Ses1	Magnetic Resonance Imaging	3T MAGNETOM Tim Trio	Siemens	3	tesla	UO	UO:0000228	head	12	BOLD image	epfid2d1_72	124	72x72x47	voxels			3.0x3.0x3.0	millimeter	UO	UO:0000016	3000	millisecond	UO	UO:0000028	30	millisecond	UO	UO:0000028	85	degree	UO	UO:0000185					Sub1075_Ses1_Scan_03_BOLD2	Sub1075_Ses1_Scan_03_BOLD2.nii.gz	GSP_part7_140630.tar	Harvard Dataverse Network	10.7910/DVN/25833	http://dx.doi.org/10.7910/DVN/25833	GSP_Sub1075_S1_MR_BOLD2_*.nii
Sub0931	Ses1	Magnetic Resonance Imaging	3T MAGNETOM Tim Trio	Siemens	3	tesla	UO	UO:0000228	head	12	T1-weighted Acquisition	T1_MEMPRAGE		192x192x144	voxels			1.2x1.2x1.2	millimeter	UO	UO:0000016	2200	millisecond	UO	UO:0000028	1.54	millisecond	UO	UO:0000028	7	degree	UO	UO:0000185	1100	millisecond	UO	UO:0000028	Sub0931_Ses1_Scan_01_ANAT1	Sub0931_Ses1_Scan_01_ANAT1.nii.gz	GSP_part6_140630.tar	Harvard Dataverse Network	10.7910/DVN/25833	http://dx.doi.org/10.7910/DVN/25833	GSP_Sub0931_S1_MR_T1_MEMPRAGE_RMS_*.nii
Sub0931	Ses1	Magnetic Resonance Imaging	3T MAGNETOM Tim Trio	Siemens	3	tesla	UO	UO:0000228	head	12	BOLD image	epfid2d1_72	124	72x72x47	voxels			3.0x3.0x3.0	millimeter	UO	UO:0000016	3000	millisecond	UO	UO:0000028	30	millisecond	UO	UO:0000028	85	degree	UO	UO:0000185					Sub0931_Ses1_Scan_02_BOLD1	Sub0931_Ses1_Scan_02_BOLD1.nii.gz	GSP_part6_140630.tar	Harvard Dataverse Network	10.7910/DVN/25833	http://dx.doi.org/10.7910/DVN/25833	GSP_Sub0931_S1_MR_BOLD1_*.nii
Sub0931	Ses1	Magnetic Resonance Imaging	3T MAGNETOM Tim Trio	Siemens	3	tesla	UO	UO:0000228	head	12	BOLD image	epfid2d1_72	124	72x72x47	voxels			3.0x3.0x3.0	millimeter	UO	UO:0000016	3000	millisecond	UO	UO:0000028	30	millisecond	UO	UO:0000028	85	degree	UO	UO:0000185					Sub0931_Ses1_Scan_03_BOLD2	Sub0931_Ses1_Scan_03_BOLD2.nii.gz	GSP_part6_140630.tar	Harvard Dataverse Network	10.7910/DVN/25833	http://dx.doi.org/10.7910/DVN/25833	GSP_Sub0931_S1_MR_BOLD2_*.nii
Sub0022	Ses1	Magnetic Resonance Imaging	3T MAGNETOM Tim Trio	Siemens	3	tesla	UO	UO:0000228	head	12	T1-weighted Acquisition	T1_MEMPRAGE		192x192x144	voxels			1.2x1.2x1.2	millimeter	UO	UO:0000016	2200	millisecond	UO	UO:0000028	1.54	millisecond	UO	UO:0000028	7	degree	UO	UO:0000185	1100	millisecond	UO	UO:0000028	Sub0022_Ses1_Scan_01_ANAT1	Sub0022_Ses1_Scan_01_ANAT1.nii.gz	GSP_part1_140630.tar	Harvard Dataverse Network	10.7910/DVN/25833	http://dx.doi.org/10.7910/DVN/25833	GSP_Sub0022_S1_MR_T1_MEMPRAGE_RMS_*.nii
Sub0022	Ses1	Magnetic Resonance Imaging	3T MAGNETOM Tim Trio	Siemens	3	tesla	UO	UO:0000228	head	12	BOLD image	epfid2d1_72	124	72x72x47	voxels			3.0x3.0x3.0	millimeter	UO	UO:0000016	3000	millisecond	UO	UO:0000028	30	millisecond	UO	UO:0000028	85	degree	UO	UO:0000185					Sub0022_Ses1_Scan_02_BOLD1	Sub0022_Ses1_Scan_02_BOLD1.nii.gz	GSP_part1_140630.tar	Harvard Dataverse Network	10.7910/DVN/25833	http://dx.doi.org/10.7910/DVN/25833	GSP_Sub0022_S1_MR_BOLD1_*.nii
Sub1538	Ses1	Magnetic Resonance Imaging	3T MAGNETOM Tim Trio	Siemens	3	tesla	UO	UO:0000228	head	12	T1-weighted Acquisition	T1_MEMPRAGE		192x192x144	voxels			1.2x1.2x1.2	millimeter	UO	UO:0000016	2200	millisecond	UO	UO:0000028	1.54	millisecond	UO	UO:0000028	7	degree	UO	UO:0000185	1100	millisecond	UO	UO:0000028	Sub1538_Ses1_Scan_01_ANAT1	Sub1538_Ses1_Scan_01_ANAT1.nii.gz	GSP_part10_140630.tar	Harvard Dataverse Network	10.7910/DVN/25833	http://dx.doi.org/10.7910/DVN/25833	GSP_Sub1538_S1_MR_T1_MEMPRAGE_RMS_*.nii
Sub1538	Ses1	Magnetic Resonance Imaging	3T MAGNETOM Tim Trio	Siemens	3	tesla	UO	UO:0000228	head	12	BOLD image	epfid2d1_72	124	72x72x47	voxels			3.0x3.0x3.0	millimeter	UO	UO:0000016	3000	millisecond	UO	UO:0000028	30	millisecond	UO	UO:0000028	85	degree	UO	UO:0000185					Sub1538_Ses1_Scan_02_BOLD1	Sub1538_Ses1_Scan_02_BOLD1.nii.gz	GSP_part10_140630.tar	Harvard Dataverse Network	10.7910/DVN/25833	http://dx.doi.org/10.7910/DVN/25833	GSP_Sub1538_S1_MR_BOLD1_*.nii
Sub1538	Ses1	Magnetic Resonance Imaging	3T MAGNETOM Tim Trio	Siemens	3	tesla	UO	UO:0000228	head	12	BOLD image	epfid2d1_72	124	72x72x47	voxels			3.0x3.0x3.0	millimeter	UO	UO:0000016	3000	millisecond	UO	UO:0000028	30	millisecond	UO	UO:0000028	85	degree	UO	UO:0000185					Sub1538_Ses1_Scan_03_BOLD2	Sub1538_Ses1_Scan_03_BOLD2.nii.gz	GSP_part10_140630.tar	Harvard Dataverse Network	10.7910/DVN/25833	http://dx.doi.org/10.7910/DVN/25833	GSP_Sub1538_S1_MR_BOLD2_*.nii
Sub0703	Ses1	Magnetic Resonance Imaging	3T MAGNETOM Tim Trio	Siemens	3	tesla	UO	UO:0000228	head	12	T1-weighted Acquisition	T1_MEMPRAGE		192x192x144	voxels			1.2x1.2x1.2	millimeter	UO	UO:0000016	2200	millisecond	UO	UO:0000028	1.54	millisecond	UO	UO:0000028	7	degree	UO	UO:0000185	1100	millisecond	UO	UO:0000028	Sub0703_Ses1_Scan_01_ANAT1	Sub0703_Ses1_Scan_01_ANAT1.nii.gz	GSP_part5_140630.tar	Harvard Dataverse Network	10.7910/DVN/25833	http://dx.doi.org/10.7910/DVN/25833	GSP_Sub0703_S1_MR_T1_MEMPRAGE_RMS_*.nii
Sub0703	Ses1	Magnetic Resonance Imaging	3T MAGNETOM Tim Trio	Siemens	3	tesla	UO	UO:0000228	head	12	BOLD image	epfid2d1_72	124	72x72x47	voxels			3.0x3.0x3.0	millimeter	UO	UO:0000016	3000	millisecond	UO	UO:0000028	30	millisecond	UO	UO:0000028	85	degree	UO	UO:0000185					Sub0703_Ses1_Scan_02_BOLD1	Sub0703_Ses1_Scan_02_BOLD1.nii.gz	GSP_part5_140630.tar	Harvard Dataverse Network	10.7910/DVN/25833	http://dx.doi.org/10.7910/DVN/25833	GSP_Sub0703_S1_MR_BOLD1_*.nii
Sub0703	Ses1	Magnetic Resonance Imaging	3T MAGNETOM Tim Trio	Siemens	3	tesla	UO	UO:0000228	head	12	BOLD image	epfid2d1_72	124	72x72x47	voxels			3.0x3.0x3.0	millimeter	UO	UO:0000016	3000	millisecond	UO	UO:0000028	30	millisecond	UO	UO:0000028	85	degree	UO	UO:0000185					Sub0703_Ses1_Scan_03_BOLD2	Sub0703_Ses1_Scan_03_BOLD2.nii.gz	GSP_part5_140630.tar	Harvard Dataverse Network	10.7910/DVN/25833	http://dx.doi.org/10.7910/DVN/25833	GSP_Sub0703_S1_MR_BOLD2_*.nii
Sub0426	Ses1	Magnetic Resonance Imaging	3T MAGNETOM Tim Trio	Siemens	3	tesla	UO	UO:0000228	head	12	T1-weighted Acquisition	T1_MEMPRAGE		192x192x144	voxels			1.2x1.2x1.2	millimeter	UO	UO:0000016	2200	millisecond	UO	UO:0000028	1.54	millisecond	UO	UO:0000028	7	degree	UO	UO:0000185	1100	millisecond	UO	UO:0000028	Sub0426_Ses1_Scan_01_ANAT1	Sub0426_Ses1_Scan_01_ANAT1.nii.gz	GSP_part3_140630.tar	Harvard Dataverse Network	10.7910/DVN/25833	http://dx.doi.org/10.7910/DVN/25833	GSP_Sub0426_S1_MR_T1_MEMPRAGE_RMS_*.nii
Sub0426	Ses1	Magnetic Resonance Imaging	3T MAGNETOM Tim Trio	Siemens	3	tesla	UO	UO:0000228	head	12	BOLD image	epfid2d1_72	124	72x72x47	voxels			3.0x3.0x3.0	millimeter	UO	UO:0000016	3000	millisecond	UO	UO:0000028	30	millisecond	UO	UO:0000028	85	degree	UO	UO:0000185					Sub0426_Ses1_Scan_02_BOLD1	Sub0426_Ses1_Scan_02_BOLD1.nii.gz	GSP_part3_140630.tar	Harvard Dataverse Network	10.7910/DVN/25833	http://dx.doi.org/10.7910/DVN/25833	GSP_Sub0426_S1_MR_BOLD1_*.nii
Sub0426	Ses1	Magnetic Resonance Imaging	3T MAGNETOM Tim Trio	Siemens	3	tesla	UO	UO:0000228	head	12	BOLD image	epfid2d1_72	124	72x72x47	voxels			3.0x3.0x3.0	millimeter	UO	UO:0000016	3000	millisecond	UO	UO:0000028	30	millisecond	UO	UO:0000028	85	degree	UO	UO:0000185					Sub0426_Ses1_Scan_03_BOLD2	Sub0426_Ses1_Scan_03_BOLD2.nii.gz	GSP_part3_140630.tar	Harvard Dataverse Network	10.7910/DVN/25833	http://dx.doi.org/10.7910/DVN/25833	GSP_Sub0426_S1_MR_BOLD2_*.nii
Sub1460	Ses2	Magnetic Resonance Imaging	3T MAGNETOM Tim Trio	Siemens	3	tesla	UO	UO:0000228	head	12	T1-weighted Acquisition	T1_MEMPRAGE		192x192x144	voxels			1.2x1.2x1.2	millimeter	UO	UO:0000016	2200	millisecond	UO	UO:0000028	1.54	millisecond	UO	UO:0000028	7	degree	UO	UO:0000185	1100	millisecond	UO	UO:0000028	Sub1460_Ses2_Scan_01_ANAT1	Sub1460_Ses2_Scan_01_ANAT1.nii.gz	GSP_retest_140630.tar	Harvard Dataverse Network	10.7910/DVN/25833	http://dx.doi.org/10.7910/DVN/25833	GSP_Sub1460_S2_MR_T1_MEMPRAGE_RMS_*.nii
Sub1460	Ses2	Magnetic Resonance Imaging	3T MAGNETOM Tim Trio	Siemens	3	tesla	UO	UO:0000228	head	12	BOLD image	epfid2d1_72	124	72x72x47	voxels			3.0x3.0x3.0	millimeter	UO	UO:0000016	3000	millisecond	UO	UO:0000028	30	millisecond	UO	UO:0000028	85	degree	UO	UO:0000185					Sub1460_Ses2_Scan_02_BOLD1	Sub1460_Ses2_Scan_02_BOLD1.nii.gz	GSP_retest_140630.tar	Harvard Dataverse Network	10.7910/DVN/25833	http://dx.doi.org/10.7910/DVN/25833	GSP_Sub1460_S2_MR_BOLD1_*.nii
Sub1460	Ses2	Magnetic Resonance Imaging	3T MAGNETOM Tim Trio	Siemens	3	tesla	UO	UO:0000228	head	12	BOLD image	epfid2d1_72	124	72x72x47	voxels			3.0x3.0x3.0	millimeter	UO	UO:0000016	3000	millisecond	UO	UO:0000028	30	millisecond	UO	UO:0000028	85	degree	UO	UO:0000185					Sub1460_Ses2_Scan_03_BOLD2	Sub1460_Ses2_Scan_03_BOLD2.nii.gz	GSP_retest_140630.tar	Harvard Dataverse Network	10.7910/DVN/25833	http://dx.doi.org/10.7910/DVN/25833	GSP_Sub1460_S2_MR_BOLD2_*.nii
Sub0815	Ses1	Magnetic Resonance Imaging	3T MAGNETOM Tim Trio	Siemens	3	tesla	UO	UO:0000228	head	12	T1-weighted Acquisition	T1_MEMPRAGE		192x192x144	voxels			1.2x1.2x1.2	millimeter	UO	UO:0000016	2200	millisecond	UO	UO:0000028	1.54	millisecond	UO	UO:0000028	7	degree	UO	UO:0000185	1100	millisecond	UO	UO:0000028	Sub0815_Ses1_Scan_01_ANAT1	Sub0815_Ses1_Scan_01_ANAT1.nii.gz	GSP_part6_140630.tar	Harvard Dataverse Network	10.7910/DVN/25833	http://dx.doi.org/10.7910/DVN/25833	GSP_Sub0815_S1_MR_T1_MEMPRAGE_RMS_*.nii
Sub0815	Ses1	Magnetic Resonance Imaging	3T MAGNETOM Tim Trio	Siemens	3	tesla	UO	UO:0000228	head	12	BOLD image	epfid2d1_72	124	72x72x47	voxels			3.0x3.0x3.0	millimeter	UO	UO:0000016	3000	millisecond	UO	UO:0000028	30	millisecond	UO	UO:0000028	85	degree	UO	UO:0000185					Sub0815_Ses1_Scan_02_BOLD1	Sub0815_Ses1_Scan_02_BOLD1.nii.gz	GSP_part6_140630.tar	Harvard Dataverse Network	10.7910/DVN/25833	http://dx.doi.org/10.7910/DVN/25833	GSP_Sub0815_S1_MR_BOLD1_*.nii
Sub0815	Ses1	Magnetic Resonance Imaging	3T MAGNETOM Tim Trio	Siemens	3	tesla	UO	UO:0000228	head	12	BOLD image	epfid2d1_72	124	72x72x47	voxels			3.0x3.0x3.0	millimeter	UO	UO:0000016	3000	millisecond	UO	UO:0000028	30	millisecond	UO	UO:0000028	85	degree	UO	UO:0000185					Sub0815_Ses1_Scan_03_BOLD2	Sub0815_Ses1_Scan_03_BOLD2.nii.gz	GSP_part6_140630.tar	Harvard Dataverse Network	10.7910/DVN/25833	http://dx.doi.org/10.7910/DVN/25833	GSP_Sub0815_S1_MR_BOLD2_*.nii
Sub1149	Ses1	Magnetic Resonance Imaging	3T MAGNETOM Tim Trio	Siemens	3	tesla	UO	UO:0000228	head	12	T1-weighted Acquisition	T1_MEMPRAGE		192x192x144	voxels			1.2x1.2x1.2	millimeter	UO	UO:0000016	2200	millisecond	UO	UO:0000028	1.54	millisecond	UO	UO:0000028	7	degree	UO	UO:0000185	1100	millisecond	UO	UO:0000028	Sub1149_Ses1_Scan_01_ANAT1	Sub1149_Ses1_Scan_01_ANAT1.nii.gz	GSP_part8_140630.tar	Harvard Dataverse Network	10.7910/DVN/25833	http://dx.doi.org/10.7910/DVN/25833	GSP_Sub1149_S1_MR_T1_MEMPRAGE_RMS_*.nii
Sub1149	Ses1	Magnetic Resonance Imaging	3T MAGNETOM Tim Trio	Siemens	3	tesla	UO	UO:0000228	head	12	BOLD image	epfid2d1_72	124	72x72x47	voxels			3.0x3.0x3.0	millimeter	UO	UO:0000016	3000	millisecond	UO	UO:0000028	30	millisecond	UO	UO:0000028	85	degree	UO	UO:0000185					Sub1149_Ses1_Scan_02_BOLD1	Sub1149_Ses1_Scan_02_BOLD1.nii.gz	GSP_part8_140630.tar	Harvard Dataverse Network	10.7910/DVN/25833	http://dx.doi.org/10.7910/DVN/25833	GSP_Sub1149_S1_MR_BOLD1_*.nii
Sub1149	Ses1	Magnetic Resonance Imaging	3T MAGNETOM Tim Trio	Siemens	3	tesla	UO	UO:0000228	head	12	BOLD image	epfid2d1_72	124	72x72x47	voxels			3.0x3.0x3.0	millimeter	UO	UO:0000016	3000	millisecond	UO	UO:0000028	30	millisecond	UO	UO:0000028	85	degree	UO	UO:0000185					Sub1149_Ses1_Scan_03_BOLD2	Sub1149_Ses1_Scan_03_BOLD2.nii.gz	GSP_part8_140630.tar	Harvard Dataverse Network	10.7910/DVN/25833	http://dx.doi.org/10.7910/DVN/25833	GSP_Sub1149_S1_MR_BOLD2_*.nii
Sub0692	Ses1	Magnetic Resonance Imaging	3T MAGNETOM Tim Trio	Siemens	3	tesla	UO	UO:0000228	head	12	T1-weighted Acquisition	T1_MEMPRAGE		192x192x144	voxels			1.2x1.2x1.2	millimeter	UO	UO:0000016	2200	millisecond	UO	UO:0000028	1.54	millisecond	UO	UO:0000028	7	degree	UO	UO:0000185	1100	millisecond	UO	UO:0000028	Sub0692_Ses1_Scan_01_ANAT1	Sub0692_Ses1_Scan_01_ANAT1.nii.gz	GSP_part5_140630.tar	Harvard Dataverse Network	10.7910/DVN/25833	http://dx.doi.org/10.7910/DVN/25833	GSP_Sub0692_S1_MR_T1_MEMPRAGE_RMS_*.nii
Sub0692	Ses1	Magnetic Resonance Imaging	3T MAGNETOM Tim Trio	Siemens	3	tesla	UO	UO:0000228	head	12	BOLD image	epfid2d1_72	124	72x72x47	voxels			3.0x3.0x3.0	millimeter	UO	UO:0000016	3000	millisecond	UO	UO:0000028	30	millisecond	UO	UO:0000028	85	degree	UO	UO:0000185					Sub0692_Ses1_Scan_02_BOLD1	Sub0692_Ses1_Scan_02_BOLD1.nii.gz	GSP_part5_140630.tar	Harvard Dataverse Network	10.7910/DVN/25833	http://dx.doi.org/10.7910/DVN/25833	GSP_Sub0692_S1_MR_BOLD1_*.nii
Sub0692	Ses1	Magnetic Resonance Imaging	3T MAGNETOM Tim Trio	Siemens	3	tesla	UO	UO:0000228	head	12	BOLD image	epfid2d1_72	124	72x72x47	voxels			3.0x3.0x3.0	millimeter	UO	UO:0000016	3000	millisecond	UO	UO:0000028	30	millisecond	UO	UO:0000028	85	degree	UO	UO:0000185					Sub0692_Ses1_Scan_03_BOLD2	Sub0692_Ses1_Scan_03_BOLD2.nii.gz	GSP_part5_140630.tar	Harvard Dataverse Network	10.7910/DVN/25833	http://dx.doi.org/10.7910/DVN/25833	GSP_Sub0692_S1_MR_BOLD2_*.nii
Sub0187	Ses1	Magnetic Resonance Imaging	3T MAGNETOM Tim Trio	Siemens	3	tesla	UO	UO:0000228	head	12	T1-weighted Acquisition	T1_MEMPRAGE		192x192x144	voxels			1.2x1.2x1.2	millimeter	UO	UO:0000016	2200	millisecond	UO	UO:0000028	1.54	millisecond	UO	UO:0000028	7	degree	UO	UO:0000185	1100	millisecond	UO	UO:0000028	Sub0187_Ses1_Scan_01_ANAT1	Sub0187_Ses1_Scan_01_ANAT1.nii.gz	GSP_part2_140630.tar	Harvard Dataverse Network	10.7910/DVN/25833	http://dx.doi.org/10.7910/DVN/25833	GSP_Sub0187_S1_MR_T1_MEMPRAGE_RMS_*.nii
Sub0187	Ses1	Magnetic Resonance Imaging	3T MAGNETOM Tim Trio	Siemens	3	tesla	UO	UO:0000228	head	12	BOLD image	epfid2d1_72	124	72x72x47	voxels			3.0x3.0x3.0	millimeter	UO	UO:0000016	3000	millisecond	UO	UO:0000028	30	millisecond	UO	UO:0000028	85	degree	UO	UO:0000185					Sub0187_Ses1_Scan_02_BOLD1	Sub0187_Ses1_Scan_02_BOLD1.nii.gz	GSP_part2_140630.tar	Harvard Dataverse Network	10.7910/DVN/25833	http://dx.doi.org/10.7910/DVN/25833	GSP_Sub0187_S1_MR_BOLD1_*.nii
Sub0187	Ses1	Magnetic Resonance Imaging	3T MAGNETOM Tim Trio	Siemens	3	tesla	UO	UO:0000228	head	12	BOLD image	epfid2d1_72	124	72x72x47	voxels			3.0x3.0x3.0	millimeter	UO	UO:0000016	3000	millisecond	UO	UO:0000028	30	millisecond	UO	UO:0000028	85	degree	UO	UO:0000185					Sub0187_Ses1_Scan_03_BOLD2	Sub0187_Ses1_Scan_03_BOLD2.nii.gz	GSP_part2_140630.tar	Harvard Dataverse Network	10.7910/DVN/25833	http://dx.doi.org/10.7910/DVN/25833	GSP_Sub0187_S1_MR_BOLD2_*.nii
Sub0656	Ses2	Magnetic Resonance Imaging	3T MAGNETOM Tim Trio	Siemens	3	tesla	UO	UO:0000228	head	12	T1-weighted Acquisition	T1_MEMPRAGE		192x192x144	voxels			1.2x1.2x1.2	millimeter	UO	UO:0000016	2200	millisecond	UO	UO:0000028	1.54	millisecond	UO	UO:0000028	7	degree	UO	UO:0000185	1100	millisecond	UO	UO:0000028	Sub0656_Ses2_Scan_01_ANAT1	Sub0656_Ses2_Scan_01_ANAT1.nii.gz	GSP_retest_140630.tar	Harvard Dataverse Network	10.7910/DVN/25833	http://dx.doi.org/10.7910/DVN/25833	GSP_Sub0656_S2_MR_T1_MEMPRAGE_RMS_*.nii
Sub0656	Ses2	Magnetic Resonance Imaging	3T MAGNETOM Tim Trio	Siemens	3	tesla	UO	UO:0000228	head	12	BOLD image	epfid2d1_72	124	72x72x47	voxels			3.0x3.0x3.0	millimeter	UO	UO:0000016	3000	millisecond	UO	UO:0000028	30	millisecond	UO	UO:0000028	85	degree	UO	UO:0000185					Sub0656_Ses2_Scan_02_BOLD1	Sub0656_Ses2_Scan_02_BOLD1.nii.gz	GSP_retest_140630.tar	Harvard Dataverse Network	10.7910/DVN/25833	http://dx.doi.org/10.7910/DVN/25833	GSP_Sub0656_S2_MR_BOLD1_*.nii
Sub0656	Ses2	Magnetic Resonance Imaging	3T MAGNETOM Tim Trio	Siemens	3	tesla	UO	UO:0000228	head	12	BOLD image	epfid2d1_72	124	72x72x47	voxels			3.0x3.0x3.0	millimeter	UO	UO:0000016	3000	millisecond	UO	UO:0000028	30	millisecond	UO	UO:0000028	85	degree	UO	UO:0000185					Sub0656_Ses2_Scan_03_BOLD2	Sub0656_Ses2_Scan_03_BOLD2.nii.gz	GSP_retest_140630.tar	Harvard Dataverse Network	10.7910/DVN/25833	http://dx.doi.org/10.7910/DVN/25833	GSP_Sub0656_S2_MR_BOLD2_*.nii
Sub0070	Ses1	Magnetic Resonance Imaging	3T MAGNETOM Tim Trio	Siemens	3	tesla	UO	UO:0000228	head	12	T1-weighted Acquisition	T1_MEMPRAGE		192x192x144	voxels			1.2x1.2x1.2	millimeter	UO	UO:0000016	2200	millisecond	UO	UO:0000028	1.54	millisecond	UO	UO:0000028	7	degree	UO	UO:0000185	1100	millisecond	UO	UO:0000028	Sub0070_Ses1_Scan_01_ANAT1	Sub0070_Ses1_Scan_01_ANAT1.nii.gz	GSP_part1_140630.tar	Harvard Dataverse Network	10.7910/DVN/25833	http://dx.doi.org/10.7910/DVN/25833	GSP_Sub0070_S1_MR_T1_MEMPRAGE_RMS_*.nii
Sub0070	Ses1	Magnetic Resonance Imaging	3T MAGNETOM Tim Trio	Siemens	3	tesla	UO	UO:0000228	head	12	BOLD image	epfid2d1_72	124	72x72x47	voxels			3.0x3.0x3.0	millimeter	UO	UO:0000016	3000	millisecond	UO	UO:0000028	30	millisecond	UO	UO:0000028	85	degree	UO	UO:0000185					Sub0070_Ses1_Scan_02_BOLD1	Sub0070_Ses1_Scan_02_BOLD1.nii.gz	GSP_part1_140630.tar	Harvard Dataverse Network	10.7910/DVN/25833	http://dx.doi.org/10.7910/DVN/25833	GSP_Sub0070_S1_MR_BOLD1_*.nii
Sub0629	Ses1	Magnetic Resonance Imaging	3T MAGNETOM Tim Trio	Siemens	3	tesla	UO	UO:0000228	head	12	T1-weighted Acquisition	T1_MEMPRAGE		192x192x144	voxels			1.2x1.2x1.2	millimeter	UO	UO:0000016	2200	millisecond	UO	UO:0000028	1.54	millisecond	UO	UO:0000028	7	degree	UO	UO:0000185	1100	millisecond	UO	UO:0000028	Sub0629_Ses1_Scan_01_ANAT1	Sub0629_Ses1_Scan_01_ANAT1.nii.gz	GSP_part5_140630.tar	Harvard Dataverse Network	10.7910/DVN/25833	http://dx.doi.org/10.7910/DVN/25833	GSP_Sub0629_S1_MR_T1_MEMPRAGE_RMS_*.nii
Sub0629	Ses1	Magnetic Resonance Imaging	3T MAGNETOM Tim Trio	Siemens	3	tesla	UO	UO:0000228	head	12	BOLD image	epfid2d1_72	124	72x72x47	voxels			3.0x3.0x3.0	millimeter	UO	UO:0000016	3000	millisecond	UO	UO:0000028	30	millisecond	UO	UO:0000028	85	degree	UO	UO:0000185					Sub0629_Ses1_Scan_02_BOLD1	Sub0629_Ses1_Scan_02_BOLD1.nii.gz	GSP_part5_140630.tar	Harvard Dataverse Network	10.7910/DVN/25833	http://dx.doi.org/10.7910/DVN/25833	GSP_Sub0629_S1_MR_BOLD1_*.nii
Sub0629	Ses1	Magnetic Resonance Imaging	3T MAGNETOM Tim Trio	Siemens	3	tesla	UO	UO:0000228	head	12	BOLD image	epfid2d1_72	124	72x72x47	voxels			3.0x3.0x3.0	millimeter	UO	UO:0000016	3000	millisecond	UO	UO:0000028	30	millisecond	UO	UO:0000028	85	degree	UO	UO:0000185					Sub0629_Ses1_Scan_03_BOLD2	Sub0629_Ses1_Scan_03_BOLD2.nii.gz	GSP_part5_140630.tar	Harvard Dataverse Network	10.7910/DVN/25833	http://dx.doi.org/10.7910/DVN/25833	GSP_Sub0629_S1_MR_BOLD2_*.nii
Sub0028	Ses1	Magnetic Resonance Imaging	3T MAGNETOM Tim Trio	Siemens	3	tesla	UO	UO:0000228	head	12	T1-weighted Acquisition	T1_MEMPRAGE		192x192x144	voxels			1.2x1.2x1.2	millimeter	UO	UO:0000016	2200	millisecond	UO	UO:0000028	1.54	millisecond	UO	UO:0000028	7	degree	UO	UO:0000185	1100	millisecond	UO	UO:0000028	Sub0028_Ses1_Scan_01_ANAT1	Sub0028_Ses1_Scan_01_ANAT1.nii.gz	GSP_part1_140630.tar	Harvard Dataverse Network	10.7910/DVN/25833	http://dx.doi.org/10.7910/DVN/25833	GSP_Sub0028_S1_MR_T1_MEMPRAGE_RMS_*.nii
Sub0028	Ses1	Magnetic Resonance Imaging	3T MAGNETOM Tim Trio	Siemens	3	tesla	UO	UO:0000228	head	12	BOLD image	epfid2d1_72	124	72x72x47	voxels			3.0x3.0x3.0	millimeter	UO	UO:0000016	3000	millisecond	UO	UO:0000028	30	millisecond	UO	UO:0000028	85	degree	UO	UO:0000185					Sub0028_Ses1_Scan_02_BOLD1	Sub0028_Ses1_Scan_02_BOLD1.nii.gz	GSP_part1_140630.tar	Harvard Dataverse Network	10.7910/DVN/25833	http://dx.doi.org/10.7910/DVN/25833	GSP_Sub0028_S1_MR_BOLD1_*.nii
Sub0028	Ses1	Magnetic Resonance Imaging	3T MAGNETOM Tim Trio	Siemens	3	tesla	UO	UO:0000228	head	12	BOLD image	epfid2d1_72	124	72x72x47	voxels			3.0x3.0x3.0	millimeter	UO	UO:0000016	3000	millisecond	UO	UO:0000028	30	millisecond	UO	UO:0000028	85	degree	UO	UO:0000185					Sub0028_Ses1_Scan_03_BOLD2	Sub0028_Ses1_Scan_03_BOLD2.nii.gz	GSP_part1_140630.tar	Harvard Dataverse Network	10.7910/DVN/25833	http://dx.doi.org/10.7910/DVN/25833	GSP_Sub0028_S1_MR_BOLD2_*.nii
Sub0611	Ses1	Magnetic Resonance Imaging	3T MAGNETOM Tim Trio	Siemens	3	tesla	UO	UO:0000228	head	12	T1-weighted Acquisition	T1_MEMPRAGE		192x192x144	voxels			1.2x1.2x1.2	millimeter	UO	UO:0000016	2200	millisecond	UO	UO:0000028	1.54	millisecond	UO	UO:0000028	7	degree	UO	UO:0000185	1100	millisecond	UO	UO:0000028	Sub0611_Ses1_Scan_01_ANAT1	Sub0611_Ses1_Scan_01_ANAT1.nii.gz	GSP_part4_140630.tar	Harvard Dataverse Network	10.7910/DVN/25833	http://dx.doi.org/10.7910/DVN/25833	GSP_Sub0611_S1_MR_T1_MEMPRAGE_RMS_*.nii
Sub0611	Ses1	Magnetic Resonance Imaging	3T MAGNETOM Tim Trio	Siemens	3	tesla	UO	UO:0000228	head	12	BOLD image	epfid2d1_72	124	72x72x47	voxels			3.0x3.0x3.0	millimeter	UO	UO:0000016	3000	millisecond	UO	UO:0000028	30	millisecond	UO	UO:0000028	85	degree	UO	UO:0000185					Sub0611_Ses1_Scan_02_BOLD1	Sub0611_Ses1_Scan_02_BOLD1.nii.gz	GSP_part4_140630.tar	Harvard Dataverse Network	10.7910/DVN/25833	http://dx.doi.org/10.7910/DVN/25833	GSP_Sub0611_S1_MR_BOLD1_*.nii
Sub1495	Ses1	Magnetic Resonance Imaging	3T MAGNETOM Tim Trio	Siemens	3	tesla	UO	UO:0000228	head	12	T1-weighted Acquisition	T1_MEMPRAGE		192x192x144	voxels			1.2x1.2x1.2	millimeter	UO	UO:0000016	2200	millisecond	UO	UO:0000028	1.54	millisecond	UO	UO:0000028	7	degree	UO	UO:0000185	1100	millisecond	UO	UO:0000028	Sub1495_Ses1_Scan_01_ANAT1	Sub1495_Ses1_Scan_01_ANAT1.nii.gz	GSP_part10_140630.tar	Harvard Dataverse Network	10.7910/DVN/25833	http://dx.doi.org/10.7910/DVN/25833	GSP_Sub1495_S1_MR_T1_MEMPRAGE_RMS_*.nii
Sub1495	Ses1	Magnetic Resonance Imaging	3T MAGNETOM Tim Trio	Siemens	3	tesla	UO	UO:0000228	head	12	BOLD image	epfid2d1_72	124	72x72x47	voxels			3.0x3.0x3.0	millimeter	UO	UO:0000016	3000	millisecond	UO	UO:0000028	30	millisecond	UO	UO:0000028	85	degree	UO	UO:0000185					Sub1495_Ses1_Scan_02_BOLD1	Sub1495_Ses1_Scan_02_BOLD1.nii.gz	GSP_part10_140630.tar	Harvard Dataverse Network	10.7910/DVN/25833	http://dx.doi.org/10.7910/DVN/25833	GSP_Sub1495_S1_MR_BOLD1_*.nii
Sub1495	Ses1	Magnetic Resonance Imaging	3T MAGNETOM Tim Trio	Siemens	3	tesla	UO	UO:0000228	head	12	BOLD image	epfid2d1_72	124	72x72x47	voxels			3.0x3.0x3.0	millimeter	UO	UO:0000016	3000	millisecond	UO	UO:0000028	30	millisecond	UO	UO:0000028	85	degree	UO	UO:0000185					Sub1495_Ses1_Scan_03_BOLD2	Sub1495_Ses1_Scan_03_BOLD2.nii.gz	GSP_part10_140630.tar	Harvard Dataverse Network	10.7910/DVN/25833	http://dx.doi.org/10.7910/DVN/25833	GSP_Sub1495_S1_MR_BOLD2_*.nii
Sub0073	Ses1	Magnetic Resonance Imaging	3T MAGNETOM Tim Trio	Siemens	3	tesla	UO	UO:0000228	head	12	T1-weighted Acquisition	T1_MEMPRAGE		192x192x144	voxels			1.2x1.2x1.2	millimeter	UO	UO:0000016	2200	millisecond	UO	UO:0000028	1.54	millisecond	UO	UO:0000028	7	degree	UO	UO:0000185	1100	millisecond	UO	UO:0000028	Sub0073_Ses1_Scan_01_ANAT1	Sub0073_Ses1_Scan_01_ANAT1.nii.gz	GSP_part1_140630.tar	Harvard Dataverse Network	10.7910/DVN/25833	http://dx.doi.org/10.7910/DVN/25833	GSP_Sub0073_S1_MR_T1_MEMPRAGE_RMS_*.nii
Sub0073	Ses1	Magnetic Resonance Imaging	3T MAGNETOM Tim Trio	Siemens	3	tesla	UO	UO:0000228	head	12	BOLD image	epfid2d1_72	124	72x72x47	voxels			3.0x3.0x3.0	millimeter	UO	UO:0000016	3000	millisecond	UO	UO:0000028	30	millisecond	UO	UO:0000028	85	degree	UO	UO:0000185					Sub0073_Ses1_Scan_02_BOLD1	Sub0073_Ses1_Scan_02_BOLD1.nii.gz	GSP_part1_140630.tar	Harvard Dataverse Network	10.7910/DVN/25833	http://dx.doi.org/10.7910/DVN/25833	GSP_Sub0073_S1_MR_BOLD1_*.nii
Sub0694	Ses1	Magnetic Resonance Imaging	3T MAGNETOM Tim Trio	Siemens	3	tesla	UO	UO:0000228	head	12	T1-weighted Acquisition	T1_MEMPRAGE		192x192x144	voxels			1.2x1.2x1.2	millimeter	UO	UO:0000016	2200	millisecond	UO	UO:0000028	1.54	millisecond	UO	UO:0000028	7	degree	UO	UO:0000185	1100	millisecond	UO	UO:0000028	Sub0694_Ses1_Scan_01_ANAT1	Sub0694_Ses1_Scan_01_ANAT1.nii.gz	GSP_part5_140630.tar	Harvard Dataverse Network	10.7910/DVN/25833	http://dx.doi.org/10.7910/DVN/25833	GSP_Sub0694_S1_MR_T1_MEMPRAGE_RMS_*.nii
Sub0694	Ses1	Magnetic Resonance Imaging	3T MAGNETOM Tim Trio	Siemens	3	tesla	UO	UO:0000228	head	12	BOLD image	epfid2d1_72	124	72x72x47	voxels			3.0x3.0x3.0	millimeter	UO	UO:0000016	3000	millisecond	UO	UO:0000028	30	millisecond	UO	UO:0000028	85	degree	UO	UO:0000185					Sub0694_Ses1_Scan_02_BOLD1	Sub0694_Ses1_Scan_02_BOLD1.nii.gz	GSP_part5_140630.tar	Harvard Dataverse Network	10.7910/DVN/25833	http://dx.doi.org/10.7910/DVN/25833	GSP_Sub0694_S1_MR_BOLD1_*.nii
Sub0694	Ses1	Magnetic Resonance Imaging	3T MAGNETOM Tim Trio	Siemens	3	tesla	UO	UO:0000228	head	12	BOLD image	epfid2d1_72	124	72x72x47	voxels			3.0x3.0x3.0	millimeter	UO	UO:0000016	3000	millisecond	UO	UO:0000028	30	millisecond	UO	UO:0000028	85	degree	UO	UO:0000185					Sub0694_Ses1_Scan_03_BOLD2	Sub0694_Ses1_Scan_03_BOLD2.nii.gz	GSP_part5_140630.tar	Harvard Dataverse Network	10.7910/DVN/25833	http://dx.doi.org/10.7910/DVN/25833	GSP_Sub0694_S1_MR_BOLD2_*.nii
Sub1091	Ses1	Magnetic Resonance Imaging	3T MAGNETOM Tim Trio	Siemens	3	tesla	UO	UO:0000228	head	12	T1-weighted Acquisition	T1_MEMPRAGE		192x192x144	voxels			1.2x1.2x1.2	millimeter	UO	UO:0000016	2200	millisecond	UO	UO:0000028	1.54	millisecond	UO	UO:0000028	7	degree	UO	UO:0000185	1100	millisecond	UO	UO:0000028	Sub1091_Ses1_Scan_01_ANAT1	Sub1091_Ses1_Scan_01_ANAT1.nii.gz	GSP_part7_140630.tar	Harvard Dataverse Network	10.7910/DVN/25833	http://dx.doi.org/10.7910/DVN/25833	GSP_Sub1091_S1_MR_T1_MEMPRAGE_RMS_*.nii
Sub1091	Ses1	Magnetic Resonance Imaging	3T MAGNETOM Tim Trio	Siemens	3	tesla	UO	UO:0000228	head	12	BOLD image	epfid2d1_72	124	72x72x47	voxels			3.0x3.0x3.0	millimeter	UO	UO:0000016	3000	millisecond	UO	UO:0000028	30	millisecond	UO	UO:0000028	85	degree	UO	UO:0000185					Sub1091_Ses1_Scan_02_BOLD1	Sub1091_Ses1_Scan_02_BOLD1.nii.gz	GSP_part7_140630.tar	Harvard Dataverse Network	10.7910/DVN/25833	http://dx.doi.org/10.7910/DVN/25833	GSP_Sub1091_S1_MR_BOLD1_*.nii
Sub0491	Ses1	Magnetic Resonance Imaging	3T MAGNETOM Tim Trio	Siemens	3	tesla	UO	UO:0000228	head	12	T1-weighted Acquisition	T1_MEMPRAGE		192x192x144	voxels			1.2x1.2x1.2	millimeter	UO	UO:0000016	2200	millisecond	UO	UO:0000028	1.54	millisecond	UO	UO:0000028	7	degree	UO	UO:0000185	1100	millisecond	UO	UO:0000028	Sub0491_Ses1_Scan_01_ANAT1	Sub0491_Ses1_Scan_01_ANAT1.nii.gz	GSP_part4_140630.tar	Harvard Dataverse Network	10.7910/DVN/25833	http://dx.doi.org/10.7910/DVN/25833	GSP_Sub0491_S1_MR_T1_MEMPRAGE_RMS_*.nii
Sub0491	Ses1	Magnetic Resonance Imaging	3T MAGNETOM Tim Trio	Siemens	3	tesla	UO	UO:0000228	head	12	BOLD image	epfid2d1_72	124	72x72x47	voxels			3.0x3.0x3.0	millimeter	UO	UO:0000016	3000	millisecond	UO	UO:0000028	30	millisecond	UO	UO:0000028	85	degree	UO	UO:0000185					Sub0491_Ses1_Scan_02_BOLD1	Sub0491_Ses1_Scan_02_BOLD1.nii.gz	GSP_part4_140630.tar	Harvard Dataverse Network	10.7910/DVN/25833	http://dx.doi.org/10.7910/DVN/25833	GSP_Sub0491_S1_MR_BOLD1_*.nii
Sub1264	Ses1	Magnetic Resonance Imaging	3T MAGNETOM Tim Trio	Siemens	3	tesla	UO	UO:0000228	head	12	T1-weighted Acquisition	T1_MEMPRAGE		192x192x144	voxels			1.2x1.2x1.2	millimeter	UO	UO:0000016	2200	millisecond	UO	UO:0000028	1.54	millisecond	UO	UO:0000028	7	degree	UO	UO:0000185	1100	millisecond	UO	UO:0000028	Sub1264_Ses1_Scan_01_ANAT1	Sub1264_Ses1_Scan_01_ANAT1.nii.gz	GSP_part9_140630.tar	Harvard Dataverse Network	10.7910/DVN/25833	http://dx.doi.org/10.7910/DVN/25833	GSP_Sub1264_S1_MR_T1_MEMPRAGE_RMS_*.nii
Sub1264	Ses1	Magnetic Resonance Imaging	3T MAGNETOM Tim Trio	Siemens	3	tesla	UO	UO:0000228	head	12	BOLD image	epfid2d1_72	124	72x72x47	voxels			3.0x3.0x3.0	millimeter	UO	UO:0000016	3000	millisecond	UO	UO:0000028	30	millisecond	UO	UO:0000028	85	degree	UO	UO:0000185					Sub1264_Ses1_Scan_02_BOLD1	Sub1264_Ses1_Scan_02_BOLD1.nii.gz	GSP_part9_140630.tar	Harvard Dataverse Network	10.7910/DVN/25833	http://dx.doi.org/10.7910/DVN/25833	GSP_Sub1264_S1_MR_BOLD1_*.nii
Sub1264	Ses1	Magnetic Resonance Imaging	3T MAGNETOM Tim Trio	Siemens	3	tesla	UO	UO:0000228	head	12	BOLD image	epfid2d1_72	124	72x72x47	voxels			3.0x3.0x3.0	millimeter	UO	UO:0000016	3000	millisecond	UO	UO:0000028	30	millisecond	UO	UO:0000028	85	degree	UO	UO:0000185					Sub1264_Ses1_Scan_03_BOLD2	Sub1264_Ses1_Scan_03_BOLD2.nii.gz	GSP_part9_140630.tar	Harvard Dataverse Network	10.7910/DVN/25833	http://dx.doi.org/10.7910/DVN/25833	GSP_Sub1264_S1_MR_BOLD2_*.nii
Sub0507	Ses2	Magnetic Resonance Imaging	3T MAGNETOM Tim Trio	Siemens	3	tesla	UO	UO:0000228	head	12	T1-weighted Acquisition	T1_MEMPRAGE		192x192x144	voxels			1.2x1.2x1.2	millimeter	UO	UO:0000016	2200	millisecond	UO	UO:0000028	1.54	millisecond	UO	UO:0000028	7	degree	UO	UO:0000185	1100	millisecond	UO	UO:0000028	Sub0507_Ses2_Scan_01_ANAT1	Sub0507_Ses2_Scan_01_ANAT1.nii.gz	GSP_retest_140630.tar	Harvard Dataverse Network	10.7910/DVN/25833	http://dx.doi.org/10.7910/DVN/25833	GSP_Sub0507_S2_MR_T1_MEMPRAGE_RMS_*.nii
Sub0507	Ses2	Magnetic Resonance Imaging	3T MAGNETOM Tim Trio	Siemens	3	tesla	UO	UO:0000228	head	12	BOLD image	epfid2d1_72	124	72x72x47	voxels			3.0x3.0x3.0	millimeter	UO	UO:0000016	3000	millisecond	UO	UO:0000028	30	millisecond	UO	UO:0000028	85	degree	UO	UO:0000185					Sub0507_Ses2_Scan_02_BOLD1	Sub0507_Ses2_Scan_02_BOLD1.nii.gz	GSP_retest_140630.tar	Harvard Dataverse Network	10.7910/DVN/25833	http://dx.doi.org/10.7910/DVN/25833	GSP_Sub0507_S2_MR_BOLD1_*.nii
Sub0507	Ses2	Magnetic Resonance Imaging	3T MAGNETOM Tim Trio	Siemens	3	tesla	UO	UO:0000228	head	12	BOLD image	epfid2d1_72	124	72x72x47	voxels			3.0x3.0x3.0	millimeter	UO	UO:0000016	3000	millisecond	UO	UO:0000028	30	millisecond	UO	UO:0000028	85	degree	UO	UO:0000185					Sub0507_Ses2_Scan_03_BOLD2	Sub0507_Ses2_Scan_03_BOLD2.nii.gz	GSP_retest_140630.tar	Harvard Dataverse Network	10.7910/DVN/25833	http://dx.doi.org/10.7910/DVN/25833	GSP_Sub0507_S2_MR_BOLD2_*.nii
Sub0725	Ses1	Magnetic Resonance Imaging	3T MAGNETOM Tim Trio	Siemens	3	tesla	UO	UO:0000228	head	12	T1-weighted Acquisition	T1_MEMPRAGE		192x192x144	voxels			1.2x1.2x1.2	millimeter	UO	UO:0000016	2200	millisecond	UO	UO:0000028	1.54	millisecond	UO	UO:0000028	7	degree	UO	UO:0000185	1100	millisecond	UO	UO:0000028	Sub0725_Ses1_Scan_01_ANAT1	Sub0725_Ses1_Scan_01_ANAT1.nii.gz	GSP_part5_140630.tar	Harvard Dataverse Network	10.7910/DVN/25833	http://dx.doi.org/10.7910/DVN/25833	GSP_Sub0725_S1_MR_T1_MEMPRAGE_RMS_*.nii
Sub0725	Ses1	Magnetic Resonance Imaging	3T MAGNETOM Tim Trio	Siemens	3	tesla	UO	UO:0000228	head	12	BOLD image	epfid2d1_72	124	72x72x47	voxels			3.0x3.0x3.0	millimeter	UO	UO:0000016	3000	millisecond	UO	UO:0000028	30	millisecond	UO	UO:0000028	85	degree	UO	UO:0000185					Sub0725_Ses1_Scan_02_BOLD1	Sub0725_Ses1_Scan_02_BOLD1.nii.gz	GSP_part5_140630.tar	Harvard Dataverse Network	10.7910/DVN/25833	http://dx.doi.org/10.7910/DVN/25833	GSP_Sub0725_S1_MR_BOLD1_*.nii
Sub1257	Ses1	Magnetic Resonance Imaging	3T MAGNETOM Tim Trio	Siemens	3	tesla	UO	UO:0000228	head	12	T1-weighted Acquisition	T1_MEMPRAGE		192x192x144	voxels			1.2x1.2x1.2	millimeter	UO	UO:0000016	2200	millisecond	UO	UO:0000028	1.54	millisecond	UO	UO:0000028	7	degree	UO	UO:0000185	1100	millisecond	UO	UO:0000028	Sub1257_Ses1_Scan_01_ANAT1	Sub1257_Ses1_Scan_01_ANAT1.nii.gz	GSP_part9_140630.tar	Harvard Dataverse Network	10.7910/DVN/25833	http://dx.doi.org/10.7910/DVN/25833	GSP_Sub1257_S1_MR_T1_MEMPRAGE_RMS_*.nii
Sub1257	Ses1	Magnetic Resonance Imaging	3T MAGNETOM Tim Trio	Siemens	3	tesla	UO	UO:0000228	head	12	BOLD image	epfid2d1_72	124	72x72x47	voxels			3.0x3.0x3.0	millimeter	UO	UO:0000016	3000	millisecond	UO	UO:0000028	30	millisecond	UO	UO:0000028	85	degree	UO	UO:0000185					Sub1257_Ses1_Scan_02_BOLD1	Sub1257_Ses1_Scan_02_BOLD1.nii.gz	GSP_part9_140630.tar	Harvard Dataverse Network	10.7910/DVN/25833	http://dx.doi.org/10.7910/DVN/25833	GSP_Sub1257_S1_MR_BOLD1_*.nii
Sub1257	Ses1	Magnetic Resonance Imaging	3T MAGNETOM Tim Trio	Siemens	3	tesla	UO	UO:0000228	head	12	BOLD image	epfid2d1_72	124	72x72x47	voxels			3.0x3.0x3.0	millimeter	UO	UO:0000016	3000	millisecond	UO	UO:0000028	30	millisecond	UO	UO:0000028	85	degree	UO	UO:0000185					Sub1257_Ses1_Scan_03_BOLD2	Sub1257_Ses1_Scan_03_BOLD2.nii.gz	GSP_part9_140630.tar	Harvard Dataverse Network	10.7910/DVN/25833	http://dx.doi.org/10.7910/DVN/25833	GSP_Sub1257_S1_MR_BOLD2_*.nii
Sub0925	Ses1	Magnetic Resonance Imaging	3T MAGNETOM Tim Trio	Siemens	3	tesla	UO	UO:0000228	head	12	T1-weighted Acquisition	T1_MEMPRAGE		192x192x144	voxels			1.2x1.2x1.2	millimeter	UO	UO:0000016	2200	millisecond	UO	UO:0000028	1.54	millisecond	UO	UO:0000028	7	degree	UO	UO:0000185	1100	millisecond	UO	UO:0000028	Sub0925_Ses1_Scan_01_ANAT1	Sub0925_Ses1_Scan_01_ANAT1.nii.gz	GSP_part6_140630.tar	Harvard Dataverse Network	10.7910/DVN/25833	http://dx.doi.org/10.7910/DVN/25833	GSP_Sub0925_S1_MR_T1_MEMPRAGE_RMS_*.nii
Sub0925	Ses1	Magnetic Resonance Imaging	3T MAGNETOM Tim Trio	Siemens	3	tesla	UO	UO:0000228	head	12	BOLD image	epfid2d1_72	124	72x72x47	voxels			3.0x3.0x3.0	millimeter	UO	UO:0000016	3000	millisecond	UO	UO:0000028	30	millisecond	UO	UO:0000028	85	degree	UO	UO:0000185					Sub0925_Ses1_Scan_02_BOLD1	Sub0925_Ses1_Scan_02_BOLD1.nii.gz	GSP_part6_140630.tar	Harvard Dataverse Network	10.7910/DVN/25833	http://dx.doi.org/10.7910/DVN/25833	GSP_Sub0925_S1_MR_BOLD1_*.nii
Sub0925	Ses1	Magnetic Resonance Imaging	3T MAGNETOM Tim Trio	Siemens	3	tesla	UO	UO:0000228	head	12	BOLD image	epfid2d1_72	124	72x72x47	voxels			3.0x3.0x3.0	millimeter	UO	UO:0000016	3000	millisecond	UO	UO:0000028	30	millisecond	UO	UO:0000028	85	degree	UO	UO:0000185					Sub0925_Ses1_Scan_03_BOLD2	Sub0925_Ses1_Scan_03_BOLD2.nii.gz	GSP_part6_140630.tar	Harvard Dataverse Network	10.7910/DVN/25833	http://dx.doi.org/10.7910/DVN/25833	GSP_Sub0925_S1_MR_BOLD2_*.nii
Sub0436	Ses1	Magnetic Resonance Imaging	3T MAGNETOM Tim Trio	Siemens	3	tesla	UO	UO:0000228	head	12	T1-weighted Acquisition	T1_MEMPRAGE		192x192x144	voxels			1.2x1.2x1.2	millimeter	UO	UO:0000016	2200	millisecond	UO	UO:0000028	1.54	millisecond	UO	UO:0000028	7	degree	UO	UO:0000185	1100	millisecond	UO	UO:0000028	Sub0436_Ses1_Scan_01_ANAT1	Sub0436_Ses1_Scan_01_ANAT1.nii.gz	GSP_part3_140630.tar	Harvard Dataverse Network	10.7910/DVN/25833	http://dx.doi.org/10.7910/DVN/25833	GSP_Sub0436_S1_MR_T1_MEMPRAGE_RMS_*.nii
Sub0436	Ses1	Magnetic Resonance Imaging	3T MAGNETOM Tim Trio	Siemens	3	tesla	UO	UO:0000228	head	12	BOLD image	epfid2d1_72	124	72x72x47	voxels			3.0x3.0x3.0	millimeter	UO	UO:0000016	3000	millisecond	UO	UO:0000028	30	millisecond	UO	UO:0000028	85	degree	UO	UO:0000185					Sub0436_Ses1_Scan_02_BOLD1	Sub0436_Ses1_Scan_02_BOLD1.nii.gz	GSP_part3_140630.tar	Harvard Dataverse Network	10.7910/DVN/25833	http://dx.doi.org/10.7910/DVN/25833	GSP_Sub0436_S1_MR_BOLD1_*.nii
Sub0436	Ses1	Magnetic Resonance Imaging	3T MAGNETOM Tim Trio	Siemens	3	tesla	UO	UO:0000228	head	12	BOLD image	epfid2d1_72	124	72x72x47	voxels			3.0x3.0x3.0	millimeter	UO	UO:0000016	3000	millisecond	UO	UO:0000028	30	millisecond	UO	UO:0000028	85	degree	UO	UO:0000185					Sub0436_Ses1_Scan_03_BOLD2	Sub0436_Ses1_Scan_03_BOLD2.nii.gz	GSP_part3_140630.tar	Harvard Dataverse Network	10.7910/DVN/25833	http://dx.doi.org/10.7910/DVN/25833	GSP_Sub0436_S1_MR_BOLD2_*.nii
Sub0953	Ses1	Magnetic Resonance Imaging	3T MAGNETOM Tim Trio	Siemens	3	tesla	UO	UO:0000228	head	12	T1-weighted Acquisition	T1_MEMPRAGE		192x192x144	voxels			1.2x1.2x1.2	millimeter	UO	UO:0000016	2200	millisecond	UO	UO:0000028	1.54	millisecond	UO	UO:0000028	7	degree	UO	UO:0000185	1100	millisecond	UO	UO:0000028	Sub0953_Ses1_Scan_01_ANAT1	Sub0953_Ses1_Scan_01_ANAT1.nii.gz	GSP_part7_140630.tar	Harvard Dataverse Network	10.7910/DVN/25833	http://dx.doi.org/10.7910/DVN/25833	GSP_Sub0953_S1_MR_T1_MEMPRAGE_RMS_*.nii
Sub0953	Ses1	Magnetic Resonance Imaging	3T MAGNETOM Tim Trio	Siemens	3	tesla	UO	UO:0000228	head	12	BOLD image	epfid2d1_72	124	72x72x47	voxels			3.0x3.0x3.0	millimeter	UO	UO:0000016	3000	millisecond	UO	UO:0000028	30	millisecond	UO	UO:0000028	85	degree	UO	UO:0000185					Sub0953_Ses1_Scan_02_BOLD1	Sub0953_Ses1_Scan_02_BOLD1.nii.gz	GSP_part7_140630.tar	Harvard Dataverse Network	10.7910/DVN/25833	http://dx.doi.org/10.7910/DVN/25833	GSP_Sub0953_S1_MR_BOLD1_*.nii
Sub0953	Ses1	Magnetic Resonance Imaging	3T MAGNETOM Tim Trio	Siemens	3	tesla	UO	UO:0000228	head	12	BOLD image	epfid2d1_72	124	72x72x47	voxels			3.0x3.0x3.0	millimeter	UO	UO:0000016	3000	millisecond	UO	UO:0000028	30	millisecond	UO	UO:0000028	85	degree	UO	UO:0000185					Sub0953_Ses1_Scan_03_BOLD2	Sub0953_Ses1_Scan_03_BOLD2.nii.gz	GSP_part7_140630.tar	Harvard Dataverse Network	10.7910/DVN/25833	http://dx.doi.org/10.7910/DVN/25833	GSP_Sub0953_S1_MR_BOLD2_*.nii
Sub0708	Ses1	Magnetic Resonance Imaging	3T MAGNETOM Tim Trio	Siemens	3	tesla	UO	UO:0000228	head	12	T1-weighted Acquisition	T1_MEMPRAGE		192x192x144	voxels			1.2x1.2x1.2	millimeter	UO	UO:0000016	2200	millisecond	UO	UO:0000028	1.54	millisecond	UO	UO:0000028	7	degree	UO	UO:0000185	1100	millisecond	UO	UO:0000028	Sub0708_Ses1_Scan_01_ANAT1	Sub0708_Ses1_Scan_01_ANAT1.nii.gz	GSP_part5_140630.tar	Harvard Dataverse Network	10.7910/DVN/25833	http://dx.doi.org/10.7910/DVN/25833	GSP_Sub0708_S1_MR_T1_MEMPRAGE_RMS_*.nii
Sub0708	Ses1	Magnetic Resonance Imaging	3T MAGNETOM Tim Trio	Siemens	3	tesla	UO	UO:0000228	head	12	BOLD image	epfid2d1_72	124	72x72x47	voxels			3.0x3.0x3.0	millimeter	UO	UO:0000016	3000	millisecond	UO	UO:0000028	30	millisecond	UO	UO:0000028	85	degree	UO	UO:0000185					Sub0708_Ses1_Scan_02_BOLD1	Sub0708_Ses1_Scan_02_BOLD1.nii.gz	GSP_part5_140630.tar	Harvard Dataverse Network	10.7910/DVN/25833	http://dx.doi.org/10.7910/DVN/25833	GSP_Sub0708_S1_MR_BOLD1_*.nii
Sub0708	Ses1	Magnetic Resonance Imaging	3T MAGNETOM Tim Trio	Siemens	3	tesla	UO	UO:0000228	head	12	BOLD image	epfid2d1_72	124	72x72x47	voxels			3.0x3.0x3.0	millimeter	UO	UO:0000016	3000	millisecond	UO	UO:0000028	30	millisecond	UO	UO:0000028	85	degree	UO	UO:0000185					Sub0708_Ses1_Scan_03_BOLD2	Sub0708_Ses1_Scan_03_BOLD2.nii.gz	GSP_part5_140630.tar	Harvard Dataverse Network	10.7910/DVN/25833	http://dx.doi.org/10.7910/DVN/25833	GSP_Sub0708_S1_MR_BOLD2_*.nii
Sub0945	Ses1	Magnetic Resonance Imaging	3T MAGNETOM Tim Trio	Siemens	3	tesla	UO	UO:0000228	head	12	T1-weighted Acquisition	T1_MEMPRAGE		192x192x144	voxels			1.2x1.2x1.2	millimeter	UO	UO:0000016	2200	millisecond	UO	UO:0000028	1.54	millisecond	UO	UO:0000028	7	degree	UO	UO:0000185	1100	millisecond	UO	UO:0000028	Sub0945_Ses1_Scan_01_ANAT1	Sub0945_Ses1_Scan_01_ANAT1.nii.gz	GSP_part7_140630.tar	Harvard Dataverse Network	10.7910/DVN/25833	http://dx.doi.org/10.7910/DVN/25833	GSP_Sub0945_S1_MR_T1_MEMPRAGE_RMS_*.nii
Sub0945	Ses1	Magnetic Resonance Imaging	3T MAGNETOM Tim Trio	Siemens	3	tesla	UO	UO:0000228	head	12	BOLD image	epfid2d1_72	124	72x72x47	voxels			3.0x3.0x3.0	millimeter	UO	UO:0000016	3000	millisecond	UO	UO:0000028	30	millisecond	UO	UO:0000028	85	degree	UO	UO:0000185					Sub0945_Ses1_Scan_02_BOLD1	Sub0945_Ses1_Scan_02_BOLD1.nii.gz	GSP_part7_140630.tar	Harvard Dataverse Network	10.7910/DVN/25833	http://dx.doi.org/10.7910/DVN/25833	GSP_Sub0945_S1_MR_BOLD1_*.nii
Sub0945	Ses1	Magnetic Resonance Imaging	3T MAGNETOM Tim Trio	Siemens	3	tesla	UO	UO:0000228	head	12	BOLD image	epfid2d1_72	124	72x72x47	voxels			3.0x3.0x3.0	millimeter	UO	UO:0000016	3000	millisecond	UO	UO:0000028	30	millisecond	UO	UO:0000028	85	degree	UO	UO:0000185					Sub0945_Ses1_Scan_03_BOLD2	Sub0945_Ses1_Scan_03_BOLD2.nii.gz	GSP_part7_140630.tar	Harvard Dataverse Network	10.7910/DVN/25833	http://dx.doi.org/10.7910/DVN/25833	GSP_Sub0945_S1_MR_BOLD2_*.nii
Sub1097	Ses1	Magnetic Resonance Imaging	3T MAGNETOM Tim Trio	Siemens	3	tesla	UO	UO:0000228	head	12	T1-weighted Acquisition	T1_MEMPRAGE		192x192x144	voxels			1.2x1.2x1.2	millimeter	UO	UO:0000016	2200	millisecond	UO	UO:0000028	1.54	millisecond	UO	UO:0000028	7	degree	UO	UO:0000185	1100	millisecond	UO	UO:0000028	Sub1097_Ses1_Scan_01_ANAT1	Sub1097_Ses1_Scan_01_ANAT1.nii.gz	GSP_part7_140630.tar	Harvard Dataverse Network	10.7910/DVN/25833	http://dx.doi.org/10.7910/DVN/25833	GSP_Sub1097_S1_MR_T1_MEMPRAGE_RMS_*.nii
Sub1097	Ses1	Magnetic Resonance Imaging	3T MAGNETOM Tim Trio	Siemens	3	tesla	UO	UO:0000228	head	12	BOLD image	epfid2d1_72	124	72x72x47	voxels			3.0x3.0x3.0	millimeter	UO	UO:0000016	3000	millisecond	UO	UO:0000028	30	millisecond	UO	UO:0000028	85	degree	UO	UO:0000185					Sub1097_Ses1_Scan_02_BOLD1	Sub1097_Ses1_Scan_02_BOLD1.nii.gz	GSP_part7_140630.tar	Harvard Dataverse Network	10.7910/DVN/25833	http://dx.doi.org/10.7910/DVN/25833	GSP_Sub1097_S1_MR_BOLD1_*.nii
Sub1097	Ses1	Magnetic Resonance Imaging	3T MAGNETOM Tim Trio	Siemens	3	tesla	UO	UO:0000228	head	12	BOLD image	epfid2d1_72	124	72x72x47	voxels			3.0x3.0x3.0	millimeter	UO	UO:0000016	3000	millisecond	UO	UO:0000028	30	millisecond	UO	UO:0000028	85	degree	UO	UO:0000185					Sub1097_Ses1_Scan_03_BOLD2	Sub1097_Ses1_Scan_03_BOLD2.nii.gz	GSP_part7_140630.tar	Harvard Dataverse Network	10.7910/DVN/25833	http://dx.doi.org/10.7910/DVN/25833	GSP_Sub1097_S1_MR_BOLD2_*.nii
Sub1238	Ses1	Magnetic Resonance Imaging	3T MAGNETOM Tim Trio	Siemens	3	tesla	UO	UO:0000228	head	12	T1-weighted Acquisition	T1_MEMPRAGE		192x192x144	voxels			1.2x1.2x1.2	millimeter	UO	UO:0000016	2200	millisecond	UO	UO:0000028	1.54	millisecond	UO	UO:0000028	7	degree	UO	UO:0000185	1100	millisecond	UO	UO:0000028	Sub1238_Ses1_Scan_01_ANAT1	Sub1238_Ses1_Scan_01_ANAT1.nii.gz	GSP_part8_140630.tar	Harvard Dataverse Network	10.7910/DVN/25833	http://dx.doi.org/10.7910/DVN/25833	GSP_Sub1238_S1_MR_T1_MEMPRAGE_RMS_*.nii
Sub1238	Ses1	Magnetic Resonance Imaging	3T MAGNETOM Tim Trio	Siemens	3	tesla	UO	UO:0000228	head	12	BOLD image	epfid2d1_72	124	72x72x47	voxels			3.0x3.0x3.0	millimeter	UO	UO:0000016	3000	millisecond	UO	UO:0000028	30	millisecond	UO	UO:0000028	85	degree	UO	UO:0000185					Sub1238_Ses1_Scan_02_BOLD1	Sub1238_Ses1_Scan_02_BOLD1.nii.gz	GSP_part8_140630.tar	Harvard Dataverse Network	10.7910/DVN/25833	http://dx.doi.org/10.7910/DVN/25833	GSP_Sub1238_S1_MR_BOLD1_*.nii
Sub1049	Ses1	Magnetic Resonance Imaging	3T MAGNETOM Tim Trio	Siemens	3	tesla	UO	UO:0000228	head	12	T1-weighted Acquisition	T1_MEMPRAGE		192x192x144	voxels			1.2x1.2x1.2	millimeter	UO	UO:0000016	2200	millisecond	UO	UO:0000028	1.54	millisecond	UO	UO:0000028	7	degree	UO	UO:0000185	1100	millisecond	UO	UO:0000028	Sub1049_Ses1_Scan_01_ANAT1	Sub1049_Ses1_Scan_01_ANAT1.nii.gz	GSP_part7_140630.tar	Harvard Dataverse Network	10.7910/DVN/25833	http://dx.doi.org/10.7910/DVN/25833	GSP_Sub1049_S1_MR_T1_MEMPRAGE_RMS_*.nii
Sub1049	Ses1	Magnetic Resonance Imaging	3T MAGNETOM Tim Trio	Siemens	3	tesla	UO	UO:0000228	head	12	BOLD image	epfid2d1_72	124	72x72x47	voxels			3.0x3.0x3.0	millimeter	UO	UO:0000016	3000	millisecond	UO	UO:0000028	30	millisecond	UO	UO:0000028	85	degree	UO	UO:0000185					Sub1049_Ses1_Scan_02_BOLD1	Sub1049_Ses1_Scan_02_BOLD1.nii.gz	GSP_part7_140630.tar	Harvard Dataverse Network	10.7910/DVN/25833	http://dx.doi.org/10.7910/DVN/25833	GSP_Sub1049_S1_MR_BOLD1_*.nii
Sub1049	Ses1	Magnetic Resonance Imaging	3T MAGNETOM Tim Trio	Siemens	3	tesla	UO	UO:0000228	head	12	BOLD image	epfid2d1_72	124	72x72x47	voxels			3.0x3.0x3.0	millimeter	UO	UO:0000016	3000	millisecond	UO	UO:0000028	30	millisecond	UO	UO:0000028	85	degree	UO	UO:0000185					Sub1049_Ses1_Scan_03_BOLD2	Sub1049_Ses1_Scan_03_BOLD2.nii.gz	GSP_part7_140630.tar	Harvard Dataverse Network	10.7910/DVN/25833	http://dx.doi.org/10.7910/DVN/25833	GSP_Sub1049_S1_MR_BOLD2_*.nii
Sub0535	Ses1	Magnetic Resonance Imaging	3T MAGNETOM Tim Trio	Siemens	3	tesla	UO	UO:0000228	head	12	T1-weighted Acquisition	T1_MEMPRAGE		192x192x144	voxels			1.2x1.2x1.2	millimeter	UO	UO:0000016	2200	millisecond	UO	UO:0000028	1.54	millisecond	UO	UO:0000028	7	degree	UO	UO:0000185	1100	millisecond	UO	UO:0000028	Sub0535_Ses1_Scan_01_ANAT1	Sub0535_Ses1_Scan_01_ANAT1.nii.gz	GSP_part4_140630.tar	Harvard Dataverse Network	10.7910/DVN/25833	http://dx.doi.org/10.7910/DVN/25833	GSP_Sub0535_S1_MR_T1_MEMPRAGE_RMS_*.nii
Sub0535	Ses1	Magnetic Resonance Imaging	3T MAGNETOM Tim Trio	Siemens	3	tesla	UO	UO:0000228	head	12	BOLD image	epfid2d1_72	124	72x72x47	voxels			3.0x3.0x3.0	millimeter	UO	UO:0000016	3000	millisecond	UO	UO:0000028	30	millisecond	UO	UO:0000028	85	degree	UO	UO:0000185					Sub0535_Ses1_Scan_02_BOLD1	Sub0535_Ses1_Scan_02_BOLD1.nii.gz	GSP_part4_140630.tar	Harvard Dataverse Network	10.7910/DVN/25833	http://dx.doi.org/10.7910/DVN/25833	GSP_Sub0535_S1_MR_BOLD1_*.nii
Sub0141	Ses1	Magnetic Resonance Imaging	3T MAGNETOM Tim Trio	Siemens	3	tesla	UO	UO:0000228	head	12	T1-weighted Acquisition	T1_MEMPRAGE		192x192x144	voxels			1.2x1.2x1.2	millimeter	UO	UO:0000016	2200	millisecond	UO	UO:0000028	1.54	millisecond	UO	UO:0000028	7	degree	UO	UO:0000185	1100	millisecond	UO	UO:0000028	Sub0141_Ses1_Scan_01_ANAT1	Sub0141_Ses1_Scan_01_ANAT1.nii.gz	GSP_part1_140630.tar	Harvard Dataverse Network	10.7910/DVN/25833	http://dx.doi.org/10.7910/DVN/25833	GSP_Sub0141_S1_MR_T1_MEMPRAGE_RMS_*.nii
Sub0141	Ses1	Magnetic Resonance Imaging	3T MAGNETOM Tim Trio	Siemens	3	tesla	UO	UO:0000228	head	12	BOLD image	epfid2d1_72	124	72x72x47	voxels			3.0x3.0x3.0	millimeter	UO	UO:0000016	3000	millisecond	UO	UO:0000028	30	millisecond	UO	UO:0000028	85	degree	UO	UO:0000185					Sub0141_Ses1_Scan_02_BOLD1	Sub0141_Ses1_Scan_02_BOLD1.nii.gz	GSP_part1_140630.tar	Harvard Dataverse Network	10.7910/DVN/25833	http://dx.doi.org/10.7910/DVN/25833	GSP_Sub0141_S1_MR_BOLD1_*.nii
Sub0141	Ses1	Magnetic Resonance Imaging	3T MAGNETOM Tim Trio	Siemens	3	tesla	UO	UO:0000228	head	12	BOLD image	epfid2d1_72	124	72x72x47	voxels			3.0x3.0x3.0	millimeter	UO	UO:0000016	3000	millisecond	UO	UO:0000028	30	millisecond	UO	UO:0000028	85	degree	UO	UO:0000185					Sub0141_Ses1_Scan_03_BOLD2	Sub0141_Ses1_Scan_03_BOLD2.nii.gz	GSP_part1_140630.tar	Harvard Dataverse Network	10.7910/DVN/25833	http://dx.doi.org/10.7910/DVN/25833	GSP_Sub0141_S1_MR_BOLD2_*.nii
Sub0597	Ses1	Magnetic Resonance Imaging	3T MAGNETOM Tim Trio	Siemens	3	tesla	UO	UO:0000228	head	12	T1-weighted Acquisition	T1_MEMPRAGE		192x192x144	voxels			1.2x1.2x1.2	millimeter	UO	UO:0000016	2200	millisecond	UO	UO:0000028	1.54	millisecond	UO	UO:0000028	7	degree	UO	UO:0000185	1100	millisecond	UO	UO:0000028	Sub0597_Ses1_Scan_01_ANAT1	Sub0597_Ses1_Scan_01_ANAT1.nii.gz	GSP_part4_140630.tar	Harvard Dataverse Network	10.7910/DVN/25833	http://dx.doi.org/10.7910/DVN/25833	GSP_Sub0597_S1_MR_T1_MEMPRAGE_RMS_*.nii
Sub0597	Ses1	Magnetic Resonance Imaging	3T MAGNETOM Tim Trio	Siemens	3	tesla	UO	UO:0000228	head	12	BOLD image	epfid2d1_72	124	72x72x47	voxels			3.0x3.0x3.0	millimeter	UO	UO:0000016	3000	millisecond	UO	UO:0000028	30	millisecond	UO	UO:0000028	85	degree	UO	UO:0000185					Sub0597_Ses1_Scan_02_BOLD1	Sub0597_Ses1_Scan_02_BOLD1.nii.gz	GSP_part4_140630.tar	Harvard Dataverse Network	10.7910/DVN/25833	http://dx.doi.org/10.7910/DVN/25833	GSP_Sub0597_S1_MR_BOLD1_*.nii
Sub0597	Ses1	Magnetic Resonance Imaging	3T MAGNETOM Tim Trio	Siemens	3	tesla	UO	UO:0000228	head	12	BOLD image	epfid2d1_72	124	72x72x47	voxels			3.0x3.0x3.0	millimeter	UO	UO:0000016	3000	millisecond	UO	UO:0000028	30	millisecond	UO	UO:0000028	85	degree	UO	UO:0000185					Sub0597_Ses1_Scan_03_BOLD2	Sub0597_Ses1_Scan_03_BOLD2.nii.gz	GSP_part4_140630.tar	Harvard Dataverse Network	10.7910/DVN/25833	http://dx.doi.org/10.7910/DVN/25833	GSP_Sub0597_S1_MR_BOLD2_*.nii
Sub0738	Ses1	Magnetic Resonance Imaging	3T MAGNETOM Tim Trio	Siemens	3	tesla	UO	UO:0000228	head	12	T1-weighted Acquisition	T1_MEMPRAGE		192x192x144	voxels			1.2x1.2x1.2	millimeter	UO	UO:0000016	2200	millisecond	UO	UO:0000028	1.54	millisecond	UO	UO:0000028	7	degree	UO	UO:0000185	1100	millisecond	UO	UO:0000028	Sub0738_Ses1_Scan_01_ANAT1	Sub0738_Ses1_Scan_01_ANAT1.nii.gz	GSP_part5_140630.tar	Harvard Dataverse Network	10.7910/DVN/25833	http://dx.doi.org/10.7910/DVN/25833	GSP_Sub0738_S1_MR_T1_MEMPRAGE_RMS_*.nii
Sub0738	Ses1	Magnetic Resonance Imaging	3T MAGNETOM Tim Trio	Siemens	3	tesla	UO	UO:0000228	head	12	BOLD image	epfid2d1_72	124	72x72x47	voxels			3.0x3.0x3.0	millimeter	UO	UO:0000016	3000	millisecond	UO	UO:0000028	30	millisecond	UO	UO:0000028	85	degree	UO	UO:0000185					Sub0738_Ses1_Scan_02_BOLD1	Sub0738_Ses1_Scan_02_BOLD1.nii.gz	GSP_part5_140630.tar	Harvard Dataverse Network	10.7910/DVN/25833	http://dx.doi.org/10.7910/DVN/25833	GSP_Sub0738_S1_MR_BOLD1_*.nii
Sub0738	Ses1	Magnetic Resonance Imaging	3T MAGNETOM Tim Trio	Siemens	3	tesla	UO	UO:0000228	head	12	BOLD image	epfid2d1_72	124	72x72x47	voxels			3.0x3.0x3.0	millimeter	UO	UO:0000016	3000	millisecond	UO	UO:0000028	30	millisecond	UO	UO:0000028	85	degree	UO	UO:0000185					Sub0738_Ses1_Scan_03_BOLD2	Sub0738_Ses1_Scan_03_BOLD2.nii.gz	GSP_part5_140630.tar	Harvard Dataverse Network	10.7910/DVN/25833	http://dx.doi.org/10.7910/DVN/25833	GSP_Sub0738_S1_MR_BOLD2_*.nii
Sub0818	Ses1	Magnetic Resonance Imaging	3T MAGNETOM Tim Trio	Siemens	3	tesla	UO	UO:0000228	head	12	T1-weighted Acquisition	T1_MEMPRAGE		192x192x144	voxels			1.2x1.2x1.2	millimeter	UO	UO:0000016	2200	millisecond	UO	UO:0000028	1.54	millisecond	UO	UO:0000028	7	degree	UO	UO:0000185	1100	millisecond	UO	UO:0000028	Sub0818_Ses1_Scan_01_ANAT1	Sub0818_Ses1_Scan_01_ANAT1.nii.gz	GSP_part6_140630.tar	Harvard Dataverse Network	10.7910/DVN/25833	http://dx.doi.org/10.7910/DVN/25833	GSP_Sub0818_S1_MR_T1_MEMPRAGE_RMS_*.nii
Sub0818	Ses1	Magnetic Resonance Imaging	3T MAGNETOM Tim Trio	Siemens	3	tesla	UO	UO:0000228	head	12	BOLD image	epfid2d1_72	124	72x72x47	voxels			3.0x3.0x3.0	millimeter	UO	UO:0000016	3000	millisecond	UO	UO:0000028	30	millisecond	UO	UO:0000028	85	degree	UO	UO:0000185					Sub0818_Ses1_Scan_02_BOLD1	Sub0818_Ses1_Scan_02_BOLD1.nii.gz	GSP_part6_140630.tar	Harvard Dataverse Network	10.7910/DVN/25833	http://dx.doi.org/10.7910/DVN/25833	GSP_Sub0818_S1_MR_BOLD1_*.nii
Sub0818	Ses1	Magnetic Resonance Imaging	3T MAGNETOM Tim Trio	Siemens	3	tesla	UO	UO:0000228	head	12	BOLD image	epfid2d1_72	124	72x72x47	voxels			3.0x3.0x3.0	millimeter	UO	UO:0000016	3000	millisecond	UO	UO:0000028	30	millisecond	UO	UO:0000028	85	degree	UO	UO:0000185					Sub0818_Ses1_Scan_03_BOLD2	Sub0818_Ses1_Scan_03_BOLD2.nii.gz	GSP_part6_140630.tar	Harvard Dataverse Network	10.7910/DVN/25833	http://dx.doi.org/10.7910/DVN/25833	GSP_Sub0818_S1_MR_BOLD2_*.nii
Sub0729	Ses1	Magnetic Resonance Imaging	3T MAGNETOM Tim Trio	Siemens	3	tesla	UO	UO:0000228	head	12	T1-weighted Acquisition	T1_MEMPRAGE		192x192x144	voxels			1.2x1.2x1.2	millimeter	UO	UO:0000016	2200	millisecond	UO	UO:0000028	1.54	millisecond	UO	UO:0000028	7	degree	UO	UO:0000185	1100	millisecond	UO	UO:0000028	Sub0729_Ses1_Scan_01_ANAT1	Sub0729_Ses1_Scan_01_ANAT1.nii.gz	GSP_part5_140630.tar	Harvard Dataverse Network	10.7910/DVN/25833	http://dx.doi.org/10.7910/DVN/25833	GSP_Sub0729_S1_MR_T1_MEMPRAGE_RMS_*.nii
Sub0729	Ses1	Magnetic Resonance Imaging	3T MAGNETOM Tim Trio	Siemens	3	tesla	UO	UO:0000228	head	12	BOLD image	epfid2d1_72	124	72x72x47	voxels			3.0x3.0x3.0	millimeter	UO	UO:0000016	3000	millisecond	UO	UO:0000028	30	millisecond	UO	UO:0000028	85	degree	UO	UO:0000185					Sub0729_Ses1_Scan_02_BOLD1	Sub0729_Ses1_Scan_02_BOLD1.nii.gz	GSP_part5_140630.tar	Harvard Dataverse Network	10.7910/DVN/25833	http://dx.doi.org/10.7910/DVN/25833	GSP_Sub0729_S1_MR_BOLD1_*.nii
Sub0729	Ses1	Magnetic Resonance Imaging	3T MAGNETOM Tim Trio	Siemens	3	tesla	UO	UO:0000228	head	12	BOLD image	epfid2d1_72	124	72x72x47	voxels			3.0x3.0x3.0	millimeter	UO	UO:0000016	3000	millisecond	UO	UO:0000028	30	millisecond	UO	UO:0000028	85	degree	UO	UO:0000185					Sub0729_Ses1_Scan_03_BOLD2	Sub0729_Ses1_Scan_03_BOLD2.nii.gz	GSP_part5_140630.tar	Harvard Dataverse Network	10.7910/DVN/25833	http://dx.doi.org/10.7910/DVN/25833	GSP_Sub0729_S1_MR_BOLD2_*.nii
Sub0965	Ses1	Magnetic Resonance Imaging	3T MAGNETOM Tim Trio	Siemens	3	tesla	UO	UO:0000228	head	12	T1-weighted Acquisition	T1_MEMPRAGE		192x192x144	voxels			1.2x1.2x1.2	millimeter	UO	UO:0000016	2200	millisecond	UO	UO:0000028	1.54	millisecond	UO	UO:0000028	7	degree	UO	UO:0000185	1100	millisecond	UO	UO:0000028	Sub0965_Ses1_Scan_01_ANAT1	Sub0965_Ses1_Scan_01_ANAT1.nii.gz	GSP_part7_140630.tar	Harvard Dataverse Network	10.7910/DVN/25833	http://dx.doi.org/10.7910/DVN/25833	GSP_Sub0965_S1_MR_T1_MEMPRAGE_RMS_*.nii
Sub0965	Ses1	Magnetic Resonance Imaging	3T MAGNETOM Tim Trio	Siemens	3	tesla	UO	UO:0000228	head	12	BOLD image	epfid2d1_72	124	72x72x47	voxels			3.0x3.0x3.0	millimeter	UO	UO:0000016	3000	millisecond	UO	UO:0000028	30	millisecond	UO	UO:0000028	85	degree	UO	UO:0000185					Sub0965_Ses1_Scan_02_BOLD1	Sub0965_Ses1_Scan_02_BOLD1.nii.gz	GSP_part7_140630.tar	Harvard Dataverse Network	10.7910/DVN/25833	http://dx.doi.org/10.7910/DVN/25833	GSP_Sub0965_S1_MR_BOLD1_*.nii
Sub0965	Ses1	Magnetic Resonance Imaging	3T MAGNETOM Tim Trio	Siemens	3	tesla	UO	UO:0000228	head	12	BOLD image	epfid2d1_72	124	72x72x47	voxels			3.0x3.0x3.0	millimeter	UO	UO:0000016	3000	millisecond	UO	UO:0000028	30	millisecond	UO	UO:0000028	85	degree	UO	UO:0000185					Sub0965_Ses1_Scan_03_BOLD2	Sub0965_Ses1_Scan_03_BOLD2.nii.gz	GSP_part7_140630.tar	Harvard Dataverse Network	10.7910/DVN/25833	http://dx.doi.org/10.7910/DVN/25833	GSP_Sub0965_S1_MR_BOLD2_*.nii
Sub0857	Ses1	Magnetic Resonance Imaging	3T MAGNETOM Tim Trio	Siemens	3	tesla	UO	UO:0000228	head	12	T1-weighted Acquisition	T1_MEMPRAGE		192x192x144	voxels			1.2x1.2x1.2	millimeter	UO	UO:0000016	2200	millisecond	UO	UO:0000028	1.54	millisecond	UO	UO:0000028	7	degree	UO	UO:0000185	1100	millisecond	UO	UO:0000028	Sub0857_Ses1_Scan_01_ANAT1	Sub0857_Ses1_Scan_01_ANAT1.nii.gz	GSP_part6_140630.tar	Harvard Dataverse Network	10.7910/DVN/25833	http://dx.doi.org/10.7910/DVN/25833	GSP_Sub0857_S1_MR_T1_MEMPRAGE_RMS_*.nii
Sub0857	Ses1	Magnetic Resonance Imaging	3T MAGNETOM Tim Trio	Siemens	3	tesla	UO	UO:0000228	head	12	BOLD image	epfid2d1_72	124	72x72x47	voxels			3.0x3.0x3.0	millimeter	UO	UO:0000016	3000	millisecond	UO	UO:0000028	30	millisecond	UO	UO:0000028	85	degree	UO	UO:0000185					Sub0857_Ses1_Scan_02_BOLD1	Sub0857_Ses1_Scan_02_BOLD1.nii.gz	GSP_part6_140630.tar	Harvard Dataverse Network	10.7910/DVN/25833	http://dx.doi.org/10.7910/DVN/25833	GSP_Sub0857_S1_MR_BOLD1_*.nii
Sub1002	Ses1	Magnetic Resonance Imaging	3T MAGNETOM Tim Trio	Siemens	3	tesla	UO	UO:0000228	head	12	T1-weighted Acquisition	T1_MEMPRAGE		192x192x144	voxels			1.2x1.2x1.2	millimeter	UO	UO:0000016	2200	millisecond	UO	UO:0000028	1.54	millisecond	UO	UO:0000028	7	degree	UO	UO:0000185	1100	millisecond	UO	UO:0000028	Sub1002_Ses1_Scan_01_ANAT1	Sub1002_Ses1_Scan_01_ANAT1.nii.gz	GSP_part7_140630.tar	Harvard Dataverse Network	10.7910/DVN/25833	http://dx.doi.org/10.7910/DVN/25833	GSP_Sub1002_S1_MR_T1_MEMPRAGE_RMS_*.nii
Sub1002	Ses1	Magnetic Resonance Imaging	3T MAGNETOM Tim Trio	Siemens	3	tesla	UO	UO:0000228	head	12	BOLD image	epfid2d1_72	124	72x72x47	voxels			3.0x3.0x3.0	millimeter	UO	UO:0000016	3000	millisecond	UO	UO:0000028	30	millisecond	UO	UO:0000028	85	degree	UO	UO:0000185					Sub1002_Ses1_Scan_02_BOLD1	Sub1002_Ses1_Scan_02_BOLD1.nii.gz	GSP_part7_140630.tar	Harvard Dataverse Network	10.7910/DVN/25833	http://dx.doi.org/10.7910/DVN/25833	GSP_Sub1002_S1_MR_BOLD1_*.nii
Sub1002	Ses1	Magnetic Resonance Imaging	3T MAGNETOM Tim Trio	Siemens	3	tesla	UO	UO:0000228	head	12	BOLD image	epfid2d1_72	124	72x72x47	voxels			3.0x3.0x3.0	millimeter	UO	UO:0000016	3000	millisecond	UO	UO:0000028	30	millisecond	UO	UO:0000028	85	degree	UO	UO:0000185					Sub1002_Ses1_Scan_03_BOLD2	Sub1002_Ses1_Scan_03_BOLD2.nii.gz	GSP_part7_140630.tar	Harvard Dataverse Network	10.7910/DVN/25833	http://dx.doi.org/10.7910/DVN/25833	GSP_Sub1002_S1_MR_BOLD2_*.nii
Sub1140	Ses1	Magnetic Resonance Imaging	3T MAGNETOM Tim Trio	Siemens	3	tesla	UO	UO:0000228	head	12	T1-weighted Acquisition	T1_MEMPRAGE		192x192x144	voxels			1.2x1.2x1.2	millimeter	UO	UO:0000016	2200	millisecond	UO	UO:0000028	1.54	millisecond	UO	UO:0000028	7	degree	UO	UO:0000185	1100	millisecond	UO	UO:0000028	Sub1140_Ses1_Scan_01_ANAT1	Sub1140_Ses1_Scan_01_ANAT1.nii.gz	GSP_part8_140630.tar	Harvard Dataverse Network	10.7910/DVN/25833	http://dx.doi.org/10.7910/DVN/25833	GSP_Sub1140_S1_MR_T1_MEMPRAGE_RMS_*.nii
Sub1140	Ses1	Magnetic Resonance Imaging	3T MAGNETOM Tim Trio	Siemens	3	tesla	UO	UO:0000228	head	12	BOLD image	epfid2d1_72	124	72x72x47	voxels			3.0x3.0x3.0	millimeter	UO	UO:0000016	3000	millisecond	UO	UO:0000028	30	millisecond	UO	UO:0000028	85	degree	UO	UO:0000185					Sub1140_Ses1_Scan_02_BOLD1	Sub1140_Ses1_Scan_02_BOLD1.nii.gz	GSP_part8_140630.tar	Harvard Dataverse Network	10.7910/DVN/25833	http://dx.doi.org/10.7910/DVN/25833	GSP_Sub1140_S1_MR_BOLD1_*.nii
Sub0171	Ses1	Magnetic Resonance Imaging	3T MAGNETOM Tim Trio	Siemens	3	tesla	UO	UO:0000228	head	12	T1-weighted Acquisition	T1_MEMPRAGE		192x192x144	voxels			1.2x1.2x1.2	millimeter	UO	UO:0000016	2200	millisecond	UO	UO:0000028	1.54	millisecond	UO	UO:0000028	7	degree	UO	UO:0000185	1100	millisecond	UO	UO:0000028	Sub0171_Ses1_Scan_01_ANAT1	Sub0171_Ses1_Scan_01_ANAT1.nii.gz	GSP_part2_140630.tar	Harvard Dataverse Network	10.7910/DVN/25833	http://dx.doi.org/10.7910/DVN/25833	GSP_Sub0171_S1_MR_T1_MEMPRAGE_RMS_*.nii
Sub0171	Ses1	Magnetic Resonance Imaging	3T MAGNETOM Tim Trio	Siemens	3	tesla	UO	UO:0000228	head	12	BOLD image	epfid2d1_72	124	72x72x47	voxels			3.0x3.0x3.0	millimeter	UO	UO:0000016	3000	millisecond	UO	UO:0000028	30	millisecond	UO	UO:0000028	85	degree	UO	UO:0000185					Sub0171_Ses1_Scan_02_BOLD1	Sub0171_Ses1_Scan_02_BOLD1.nii.gz	GSP_part2_140630.tar	Harvard Dataverse Network	10.7910/DVN/25833	http://dx.doi.org/10.7910/DVN/25833	GSP_Sub0171_S1_MR_BOLD1_*.nii
Sub1016	Ses1	Magnetic Resonance Imaging	3T MAGNETOM Tim Trio	Siemens	3	tesla	UO	UO:0000228	head	12	T1-weighted Acquisition	T1_MEMPRAGE		192x192x144	voxels			1.2x1.2x1.2	millimeter	UO	UO:0000016	2200	millisecond	UO	UO:0000028	1.54	millisecond	UO	UO:0000028	7	degree	UO	UO:0000185	1100	millisecond	UO	UO:0000028	Sub1016_Ses1_Scan_01_ANAT1	Sub1016_Ses1_Scan_01_ANAT1.nii.gz	GSP_part7_140630.tar	Harvard Dataverse Network	10.7910/DVN/25833	http://dx.doi.org/10.7910/DVN/25833	GSP_Sub1016_S1_MR_T1_MEMPRAGE_RMS_*.nii
Sub1016	Ses1	Magnetic Resonance Imaging	3T MAGNETOM Tim Trio	Siemens	3	tesla	UO	UO:0000228	head	12	BOLD image	epfid2d1_72	124	72x72x47	voxels			3.0x3.0x3.0	millimeter	UO	UO:0000016	3000	millisecond	UO	UO:0000028	30	millisecond	UO	UO:0000028	85	degree	UO	UO:0000185					Sub1016_Ses1_Scan_02_BOLD1	Sub1016_Ses1_Scan_02_BOLD1.nii.gz	GSP_part7_140630.tar	Harvard Dataverse Network	10.7910/DVN/25833	http://dx.doi.org/10.7910/DVN/25833	GSP_Sub1016_S1_MR_BOLD1_*.nii
Sub0203	Ses1	Magnetic Resonance Imaging	3T MAGNETOM Tim Trio	Siemens	3	tesla	UO	UO:0000228	head	12	T1-weighted Acquisition	T1_MEMPRAGE		192x192x144	voxels			1.2x1.2x1.2	millimeter	UO	UO:0000016	2200	millisecond	UO	UO:0000028	1.54	millisecond	UO	UO:0000028	7	degree	UO	UO:0000185	1100	millisecond	UO	UO:0000028	Sub0203_Ses1_Scan_01_ANAT1	Sub0203_Ses1_Scan_01_ANAT1.nii.gz	GSP_part2_140630.tar	Harvard Dataverse Network	10.7910/DVN/25833	http://dx.doi.org/10.7910/DVN/25833	GSP_Sub0203_S1_MR_T1_MEMPRAGE_RMS_*.nii
Sub0203	Ses1	Magnetic Resonance Imaging	3T MAGNETOM Tim Trio	Siemens	3	tesla	UO	UO:0000228	head	12	BOLD image	epfid2d1_72	124	72x72x47	voxels			3.0x3.0x3.0	millimeter	UO	UO:0000016	3000	millisecond	UO	UO:0000028	30	millisecond	UO	UO:0000028	85	degree	UO	UO:0000185					Sub0203_Ses1_Scan_02_BOLD1	Sub0203_Ses1_Scan_02_BOLD1.nii.gz	GSP_part2_140630.tar	Harvard Dataverse Network	10.7910/DVN/25833	http://dx.doi.org/10.7910/DVN/25833	GSP_Sub0203_S1_MR_BOLD1_*.nii
Sub0203	Ses1	Magnetic Resonance Imaging	3T MAGNETOM Tim Trio	Siemens	3	tesla	UO	UO:0000228	head	12	BOLD image	epfid2d1_72	124	72x72x47	voxels			3.0x3.0x3.0	millimeter	UO	UO:0000016	3000	millisecond	UO	UO:0000028	30	millisecond	UO	UO:0000028	85	degree	UO	UO:0000185					Sub0203_Ses1_Scan_03_BOLD2	Sub0203_Ses1_Scan_03_BOLD2.nii.gz	GSP_part2_140630.tar	Harvard Dataverse Network	10.7910/DVN/25833	http://dx.doi.org/10.7910/DVN/25833	GSP_Sub0203_S1_MR_BOLD2_*.nii
Sub0238	Ses2	Magnetic Resonance Imaging	3T MAGNETOM Tim Trio	Siemens	3	tesla	UO	UO:0000228	head	12	T1-weighted Acquisition	T1_MEMPRAGE		192x192x144	voxels			1.2x1.2x1.2	millimeter	UO	UO:0000016	2200	millisecond	UO	UO:0000028	1.54	millisecond	UO	UO:0000028	7	degree	UO	UO:0000185	1100	millisecond	UO	UO:0000028	Sub0238_Ses2_Scan_01_ANAT1	Sub0238_Ses2_Scan_01_ANAT1.nii.gz	GSP_retest_140630.tar	Harvard Dataverse Network	10.7910/DVN/25833	http://dx.doi.org/10.7910/DVN/25833	GSP_Sub0238_S2_MR_T1_MEMPRAGE_RMS_*.nii
Sub0238	Ses2	Magnetic Resonance Imaging	3T MAGNETOM Tim Trio	Siemens	3	tesla	UO	UO:0000228	head	12	BOLD image	epfid2d1_72	124	72x72x47	voxels			3.0x3.0x3.0	millimeter	UO	UO:0000016	3000	millisecond	UO	UO:0000028	30	millisecond	UO	UO:0000028	85	degree	UO	UO:0000185					Sub0238_Ses2_Scan_02_BOLD1	Sub0238_Ses2_Scan_02_BOLD1.nii.gz	GSP_retest_140630.tar	Harvard Dataverse Network	10.7910/DVN/25833	http://dx.doi.org/10.7910/DVN/25833	GSP_Sub0238_S2_MR_BOLD1_*.nii
Sub0238	Ses2	Magnetic Resonance Imaging	3T MAGNETOM Tim Trio	Siemens	3	tesla	UO	UO:0000228	head	12	BOLD image	epfid2d1_72	124	72x72x47	voxels			3.0x3.0x3.0	millimeter	UO	UO:0000016	3000	millisecond	UO	UO:0000028	30	millisecond	UO	UO:0000028	85	degree	UO	UO:0000185					Sub0238_Ses2_Scan_03_BOLD2	Sub0238_Ses2_Scan_03_BOLD2.nii.gz	GSP_retest_140630.tar	Harvard Dataverse Network	10.7910/DVN/25833	http://dx.doi.org/10.7910/DVN/25833	GSP_Sub0238_S2_MR_BOLD2_*.nii
Sub0332	Ses1	Magnetic Resonance Imaging	3T MAGNETOM Tim Trio	Siemens	3	tesla	UO	UO:0000228	head	12	T1-weighted Acquisition	T1_MEMPRAGE		192x192x144	voxels			1.2x1.2x1.2	millimeter	UO	UO:0000016	2200	millisecond	UO	UO:0000028	1.54	millisecond	UO	UO:0000028	7	degree	UO	UO:0000185	1100	millisecond	UO	UO:0000028	Sub0332_Ses1_Scan_01_ANAT1	Sub0332_Ses1_Scan_01_ANAT1.nii.gz	GSP_part3_140630.tar	Harvard Dataverse Network	10.7910/DVN/25833	http://dx.doi.org/10.7910/DVN/25833	GSP_Sub0332_S1_MR_T1_MEMPRAGE_RMS_*.nii
Sub0332	Ses1	Magnetic Resonance Imaging	3T MAGNETOM Tim Trio	Siemens	3	tesla	UO	UO:0000228	head	12	BOLD image	epfid2d1_72	124	72x72x47	voxels			3.0x3.0x3.0	millimeter	UO	UO:0000016	3000	millisecond	UO	UO:0000028	30	millisecond	UO	UO:0000028	85	degree	UO	UO:0000185					Sub0332_Ses1_Scan_02_BOLD1	Sub0332_Ses1_Scan_02_BOLD1.nii.gz	GSP_part3_140630.tar	Harvard Dataverse Network	10.7910/DVN/25833	http://dx.doi.org/10.7910/DVN/25833	GSP_Sub0332_S1_MR_BOLD1_*.nii
Sub1375	Ses1	Magnetic Resonance Imaging	3T MAGNETOM Tim Trio	Siemens	3	tesla	UO	UO:0000228	head	12	T1-weighted Acquisition	T1_MEMPRAGE		192x192x144	voxels			1.2x1.2x1.2	millimeter	UO	UO:0000016	2200	millisecond	UO	UO:0000028	1.54	millisecond	UO	UO:0000028	7	degree	UO	UO:0000185	1100	millisecond	UO	UO:0000028	Sub1375_Ses1_Scan_01_ANAT1	Sub1375_Ses1_Scan_01_ANAT1.nii.gz	GSP_part9_140630.tar	Harvard Dataverse Network	10.7910/DVN/25833	http://dx.doi.org/10.7910/DVN/25833	GSP_Sub1375_S1_MR_T1_MEMPRAGE_RMS_*.nii
Sub1375	Ses1	Magnetic Resonance Imaging	3T MAGNETOM Tim Trio	Siemens	3	tesla	UO	UO:0000228	head	12	BOLD image	epfid2d1_72	124	72x72x47	voxels			3.0x3.0x3.0	millimeter	UO	UO:0000016	3000	millisecond	UO	UO:0000028	30	millisecond	UO	UO:0000028	85	degree	UO	UO:0000185					Sub1375_Ses1_Scan_02_BOLD1	Sub1375_Ses1_Scan_02_BOLD1.nii.gz	GSP_part9_140630.tar	Harvard Dataverse Network	10.7910/DVN/25833	http://dx.doi.org/10.7910/DVN/25833	GSP_Sub1375_S1_MR_BOLD1_*.nii
Sub1375	Ses1	Magnetic Resonance Imaging	3T MAGNETOM Tim Trio	Siemens	3	tesla	UO	UO:0000228	head	12	BOLD image	epfid2d1_72	124	72x72x47	voxels			3.0x3.0x3.0	millimeter	UO	UO:0000016	3000	millisecond	UO	UO:0000028	30	millisecond	UO	UO:0000028	85	degree	UO	UO:0000185					Sub1375_Ses1_Scan_03_BOLD2	Sub1375_Ses1_Scan_03_BOLD2.nii.gz	GSP_part9_140630.tar	Harvard Dataverse Network	10.7910/DVN/25833	http://dx.doi.org/10.7910/DVN/25833	GSP_Sub1375_S1_MR_BOLD2_*.nii
Sub0164	Ses1	Magnetic Resonance Imaging	3T MAGNETOM Tim Trio	Siemens	3	tesla	UO	UO:0000228	head	12	T1-weighted Acquisition	T1_MEMPRAGE		192x192x144	voxels			1.2x1.2x1.2	millimeter	UO	UO:0000016	2200	millisecond	UO	UO:0000028	1.54	millisecond	UO	UO:0000028	7	degree	UO	UO:0000185	1100	millisecond	UO	UO:0000028	Sub0164_Ses1_Scan_01_ANAT1	Sub0164_Ses1_Scan_01_ANAT1.nii.gz	GSP_part2_140630.tar	Harvard Dataverse Network	10.7910/DVN/25833	http://dx.doi.org/10.7910/DVN/25833	GSP_Sub0164_S1_MR_T1_MEMPRAGE_RMS_*.nii
Sub0164	Ses1	Magnetic Resonance Imaging	3T MAGNETOM Tim Trio	Siemens	3	tesla	UO	UO:0000228	head	12	BOLD image	epfid2d1_72	124	72x72x47	voxels			3.0x3.0x3.0	millimeter	UO	UO:0000016	3000	millisecond	UO	UO:0000028	30	millisecond	UO	UO:0000028	85	degree	UO	UO:0000185					Sub0164_Ses1_Scan_02_BOLD1	Sub0164_Ses1_Scan_02_BOLD1.nii.gz	GSP_part2_140630.tar	Harvard Dataverse Network	10.7910/DVN/25833	http://dx.doi.org/10.7910/DVN/25833	GSP_Sub0164_S1_MR_BOLD1_*.nii
Sub0220	Ses1	Magnetic Resonance Imaging	3T MAGNETOM Tim Trio	Siemens	3	tesla	UO	UO:0000228	head	12	T1-weighted Acquisition	T1_MEMPRAGE		192x192x144	voxels			1.2x1.2x1.2	millimeter	UO	UO:0000016	2200	millisecond	UO	UO:0000028	1.54	millisecond	UO	UO:0000028	7	degree	UO	UO:0000185	1100	millisecond	UO	UO:0000028	Sub0220_Ses1_Scan_01_ANAT1	Sub0220_Ses1_Scan_01_ANAT1.nii.gz	GSP_part2_140630.tar	Harvard Dataverse Network	10.7910/DVN/25833	http://dx.doi.org/10.7910/DVN/25833	GSP_Sub0220_S1_MR_T1_MEMPRAGE_RMS_*.nii
Sub0220	Ses1	Magnetic Resonance Imaging	3T MAGNETOM Tim Trio	Siemens	3	tesla	UO	UO:0000228	head	12	BOLD image	epfid2d1_72	124	72x72x47	voxels			3.0x3.0x3.0	millimeter	UO	UO:0000016	3000	millisecond	UO	UO:0000028	30	millisecond	UO	UO:0000028	85	degree	UO	UO:0000185					Sub0220_Ses1_Scan_02_BOLD1	Sub0220_Ses1_Scan_02_BOLD1.nii.gz	GSP_part2_140630.tar	Harvard Dataverse Network	10.7910/DVN/25833	http://dx.doi.org/10.7910/DVN/25833	GSP_Sub0220_S1_MR_BOLD1_*.nii
Sub0220	Ses1	Magnetic Resonance Imaging	3T MAGNETOM Tim Trio	Siemens	3	tesla	UO	UO:0000228	head	12	BOLD image	epfid2d1_72	124	72x72x47	voxels			3.0x3.0x3.0	millimeter	UO	UO:0000016	3000	millisecond	UO	UO:0000028	30	millisecond	UO	UO:0000028	85	degree	UO	UO:0000185					Sub0220_Ses1_Scan_03_BOLD2	Sub0220_Ses1_Scan_03_BOLD2.nii.gz	GSP_part2_140630.tar	Harvard Dataverse Network	10.7910/DVN/25833	http://dx.doi.org/10.7910/DVN/25833	GSP_Sub0220_S1_MR_BOLD2_*.nii
Sub0230	Ses1	Magnetic Resonance Imaging	3T MAGNETOM Tim Trio	Siemens	3	tesla	UO	UO:0000228	head	12	T1-weighted Acquisition	T1_MEMPRAGE		192x192x144	voxels			1.2x1.2x1.2	millimeter	UO	UO:0000016	2200	millisecond	UO	UO:0000028	1.54	millisecond	UO	UO:0000028	7	degree	UO	UO:0000185	1100	millisecond	UO	UO:0000028	Sub0230_Ses1_Scan_01_ANAT1	Sub0230_Ses1_Scan_01_ANAT1.nii.gz	GSP_part2_140630.tar	Harvard Dataverse Network	10.7910/DVN/25833	http://dx.doi.org/10.7910/DVN/25833	GSP_Sub0230_S1_MR_T1_MEMPRAGE_RMS_*.nii
Sub0230	Ses1	Magnetic Resonance Imaging	3T MAGNETOM Tim Trio	Siemens	3	tesla	UO	UO:0000228	head	12	BOLD image	epfid2d1_72	124	72x72x47	voxels			3.0x3.0x3.0	millimeter	UO	UO:0000016	3000	millisecond	UO	UO:0000028	30	millisecond	UO	UO:0000028	85	degree	UO	UO:0000185					Sub0230_Ses1_Scan_02_BOLD1	Sub0230_Ses1_Scan_02_BOLD1.nii.gz	GSP_part2_140630.tar	Harvard Dataverse Network	10.7910/DVN/25833	http://dx.doi.org/10.7910/DVN/25833	GSP_Sub0230_S1_MR_BOLD1_*.nii
Sub0230	Ses1	Magnetic Resonance Imaging	3T MAGNETOM Tim Trio	Siemens	3	tesla	UO	UO:0000228	head	12	BOLD image	epfid2d1_72	124	72x72x47	voxels			3.0x3.0x3.0	millimeter	UO	UO:0000016	3000	millisecond	UO	UO:0000028	30	millisecond	UO	UO:0000028	85	degree	UO	UO:0000185					Sub0230_Ses1_Scan_03_BOLD2	Sub0230_Ses1_Scan_03_BOLD2.nii.gz	GSP_part2_140630.tar	Harvard Dataverse Network	10.7910/DVN/25833	http://dx.doi.org/10.7910/DVN/25833	GSP_Sub0230_S1_MR_BOLD2_*.nii
Sub0447	Ses1	Magnetic Resonance Imaging	3T MAGNETOM Tim Trio	Siemens	3	tesla	UO	UO:0000228	head	12	T1-weighted Acquisition	T1_MEMPRAGE		192x192x144	voxels			1.2x1.2x1.2	millimeter	UO	UO:0000016	2200	millisecond	UO	UO:0000028	1.54	millisecond	UO	UO:0000028	7	degree	UO	UO:0000185	1100	millisecond	UO	UO:0000028	Sub0447_Ses1_Scan_01_ANAT1	Sub0447_Ses1_Scan_01_ANAT1.nii.gz	GSP_part3_140630.tar	Harvard Dataverse Network	10.7910/DVN/25833	http://dx.doi.org/10.7910/DVN/25833	GSP_Sub0447_S1_MR_T1_MEMPRAGE_RMS_*.nii
Sub0447	Ses1	Magnetic Resonance Imaging	3T MAGNETOM Tim Trio	Siemens	3	tesla	UO	UO:0000228	head	12	BOLD image	epfid2d1_72	124	72x72x47	voxels			3.0x3.0x3.0	millimeter	UO	UO:0000016	3000	millisecond	UO	UO:0000028	30	millisecond	UO	UO:0000028	85	degree	UO	UO:0000185					Sub0447_Ses1_Scan_02_BOLD1	Sub0447_Ses1_Scan_02_BOLD1.nii.gz	GSP_part3_140630.tar	Harvard Dataverse Network	10.7910/DVN/25833	http://dx.doi.org/10.7910/DVN/25833	GSP_Sub0447_S1_MR_BOLD1_*.nii
Sub0197	Ses1	Magnetic Resonance Imaging	3T MAGNETOM Tim Trio	Siemens	3	tesla	UO	UO:0000228	head	12	T1-weighted Acquisition	T1_MEMPRAGE		192x192x144	voxels			1.2x1.2x1.2	millimeter	UO	UO:0000016	2200	millisecond	UO	UO:0000028	1.54	millisecond	UO	UO:0000028	7	degree	UO	UO:0000185	1100	millisecond	UO	UO:0000028	Sub0197_Ses1_Scan_01_ANAT1	Sub0197_Ses1_Scan_01_ANAT1.nii.gz	GSP_part2_140630.tar	Harvard Dataverse Network	10.7910/DVN/25833	http://dx.doi.org/10.7910/DVN/25833	GSP_Sub0197_S1_MR_T1_MEMPRAGE_RMS_*.nii
Sub0197	Ses1	Magnetic Resonance Imaging	3T MAGNETOM Tim Trio	Siemens	3	tesla	UO	UO:0000228	head	12	BOLD image	epfid2d1_72	124	72x72x47	voxels			3.0x3.0x3.0	millimeter	UO	UO:0000016	3000	millisecond	UO	UO:0000028	30	millisecond	UO	UO:0000028	85	degree	UO	UO:0000185					Sub0197_Ses1_Scan_02_BOLD1	Sub0197_Ses1_Scan_02_BOLD1.nii.gz	GSP_part2_140630.tar	Harvard Dataverse Network	10.7910/DVN/25833	http://dx.doi.org/10.7910/DVN/25833	GSP_Sub0197_S1_MR_BOLD1_*.nii
Sub0246	Ses1	Magnetic Resonance Imaging	3T MAGNETOM Tim Trio	Siemens	3	tesla	UO	UO:0000228	head	12	T1-weighted Acquisition	T1_MEMPRAGE		192x192x144	voxels			1.2x1.2x1.2	millimeter	UO	UO:0000016	2200	millisecond	UO	UO:0000028	1.54	millisecond	UO	UO:0000028	7	degree	UO	UO:0000185	1100	millisecond	UO	UO:0000028	Sub0246_Ses1_Scan_01_ANAT1	Sub0246_Ses1_Scan_01_ANAT1.nii.gz	GSP_part2_140630.tar	Harvard Dataverse Network	10.7910/DVN/25833	http://dx.doi.org/10.7910/DVN/25833	GSP_Sub0246_S1_MR_T1_MEMPRAGE_RMS_*.nii
Sub0246	Ses1	Magnetic Resonance Imaging	3T MAGNETOM Tim Trio	Siemens	3	tesla	UO	UO:0000228	head	12	BOLD image	epfid2d1_72	124	72x72x47	voxels			3.0x3.0x3.0	millimeter	UO	UO:0000016	3000	millisecond	UO	UO:0000028	30	millisecond	UO	UO:0000028	85	degree	UO	UO:0000185					Sub0246_Ses1_Scan_02_BOLD1	Sub0246_Ses1_Scan_02_BOLD1.nii.gz	GSP_part2_140630.tar	Harvard Dataverse Network	10.7910/DVN/25833	http://dx.doi.org/10.7910/DVN/25833	GSP_Sub0246_S1_MR_BOLD1_*.nii
Sub0246	Ses1	Magnetic Resonance Imaging	3T MAGNETOM Tim Trio	Siemens	3	tesla	UO	UO:0000228	head	12	BOLD image	epfid2d1_72	124	72x72x47	voxels			3.0x3.0x3.0	millimeter	UO	UO:0000016	3000	millisecond	UO	UO:0000028	30	millisecond	UO	UO:0000028	85	degree	UO	UO:0000185					Sub0246_Ses1_Scan_03_BOLD2	Sub0246_Ses1_Scan_03_BOLD2.nii.gz	GSP_part2_140630.tar	Harvard Dataverse Network	10.7910/DVN/25833	http://dx.doi.org/10.7910/DVN/25833	GSP_Sub0246_S1_MR_BOLD2_*.nii
Sub0334	Ses1	Magnetic Resonance Imaging	3T MAGNETOM Tim Trio	Siemens	3	tesla	UO	UO:0000228	head	12	T1-weighted Acquisition	T1_MEMPRAGE		192x192x144	voxels			1.2x1.2x1.2	millimeter	UO	UO:0000016	2200	millisecond	UO	UO:0000028	1.54	millisecond	UO	UO:0000028	7	degree	UO	UO:0000185	1100	millisecond	UO	UO:0000028	Sub0334_Ses1_Scan_01_ANAT1	Sub0334_Ses1_Scan_01_ANAT1.nii.gz	GSP_part3_140630.tar	Harvard Dataverse Network	10.7910/DVN/25833	http://dx.doi.org/10.7910/DVN/25833	GSP_Sub0334_S1_MR_T1_MEMPRAGE_RMS_*.nii
Sub0334	Ses1	Magnetic Resonance Imaging	3T MAGNETOM Tim Trio	Siemens	3	tesla	UO	UO:0000228	head	12	BOLD image	epfid2d1_72	124	72x72x47	voxels			3.0x3.0x3.0	millimeter	UO	UO:0000016	3000	millisecond	UO	UO:0000028	30	millisecond	UO	UO:0000028	85	degree	UO	UO:0000185					Sub0334_Ses1_Scan_02_BOLD1	Sub0334_Ses1_Scan_02_BOLD1.nii.gz	GSP_part3_140630.tar	Harvard Dataverse Network	10.7910/DVN/25833	http://dx.doi.org/10.7910/DVN/25833	GSP_Sub0334_S1_MR_BOLD1_*.nii
Sub0334	Ses1	Magnetic Resonance Imaging	3T MAGNETOM Tim Trio	Siemens	3	tesla	UO	UO:0000228	head	12	BOLD image	epfid2d1_72	124	72x72x47	voxels			3.0x3.0x3.0	millimeter	UO	UO:0000016	3000	millisecond	UO	UO:0000028	30	millisecond	UO	UO:0000028	85	degree	UO	UO:0000185					Sub0334_Ses1_Scan_03_BOLD2	Sub0334_Ses1_Scan_03_BOLD2.nii.gz	GSP_part3_140630.tar	Harvard Dataverse Network	10.7910/DVN/25833	http://dx.doi.org/10.7910/DVN/25833	GSP_Sub0334_S1_MR_BOLD2_*.nii
Sub1102	Ses1	Magnetic Resonance Imaging	3T MAGNETOM Tim Trio	Siemens	3	tesla	UO	UO:0000228	head	12	T1-weighted Acquisition	T1_MEMPRAGE		192x192x144	voxels			1.2x1.2x1.2	millimeter	UO	UO:0000016	2200	millisecond	UO	UO:0000028	1.54	millisecond	UO	UO:0000028	7	degree	UO	UO:0000185	1100	millisecond	UO	UO:0000028	Sub1102_Ses1_Scan_01_ANAT1	Sub1102_Ses1_Scan_01_ANAT1.nii.gz	GSP_part8_140630.tar	Harvard Dataverse Network	10.7910/DVN/25833	http://dx.doi.org/10.7910/DVN/25833	GSP_Sub1102_S1_MR_T1_MEMPRAGE_RMS_*.nii
Sub1102	Ses1	Magnetic Resonance Imaging	3T MAGNETOM Tim Trio	Siemens	3	tesla	UO	UO:0000228	head	12	BOLD image	epfid2d1_72	124	72x72x47	voxels			3.0x3.0x3.0	millimeter	UO	UO:0000016	3000	millisecond	UO	UO:0000028	30	millisecond	UO	UO:0000028	85	degree	UO	UO:0000185					Sub1102_Ses1_Scan_02_BOLD1	Sub1102_Ses1_Scan_02_BOLD1.nii.gz	GSP_part8_140630.tar	Harvard Dataverse Network	10.7910/DVN/25833	http://dx.doi.org/10.7910/DVN/25833	GSP_Sub1102_S1_MR_BOLD1_*.nii
Sub1102	Ses1	Magnetic Resonance Imaging	3T MAGNETOM Tim Trio	Siemens	3	tesla	UO	UO:0000228	head	12	BOLD image	epfid2d1_72	124	72x72x47	voxels			3.0x3.0x3.0	millimeter	UO	UO:0000016	3000	millisecond	UO	UO:0000028	30	millisecond	UO	UO:0000028	85	degree	UO	UO:0000185					Sub1102_Ses1_Scan_03_BOLD2	Sub1102_Ses1_Scan_03_BOLD2.nii.gz	GSP_part8_140630.tar	Harvard Dataverse Network	10.7910/DVN/25833	http://dx.doi.org/10.7910/DVN/25833	GSP_Sub1102_S1_MR_BOLD2_*.nii
Sub0244	Ses1	Magnetic Resonance Imaging	3T MAGNETOM Tim Trio	Siemens	3	tesla	UO	UO:0000228	head	12	T1-weighted Acquisition	T1_MEMPRAGE		192x192x144	voxels			1.2x1.2x1.2	millimeter	UO	UO:0000016	2200	millisecond	UO	UO:0000028	1.54	millisecond	UO	UO:0000028	7	degree	UO	UO:0000185	1100	millisecond	UO	UO:0000028	Sub0244_Ses1_Scan_01_ANAT1	Sub0244_Ses1_Scan_01_ANAT1.nii.gz	GSP_part2_140630.tar	Harvard Dataverse Network	10.7910/DVN/25833	http://dx.doi.org/10.7910/DVN/25833	GSP_Sub0244_S1_MR_T1_MEMPRAGE_RMS_*.nii
Sub0244	Ses1	Magnetic Resonance Imaging	3T MAGNETOM Tim Trio	Siemens	3	tesla	UO	UO:0000228	head	12	BOLD image	epfid2d1_72	124	72x72x47	voxels			3.0x3.0x3.0	millimeter	UO	UO:0000016	3000	millisecond	UO	UO:0000028	30	millisecond	UO	UO:0000028	85	degree	UO	UO:0000185					Sub0244_Ses1_Scan_02_BOLD1	Sub0244_Ses1_Scan_02_BOLD1.nii.gz	GSP_part2_140630.tar	Harvard Dataverse Network	10.7910/DVN/25833	http://dx.doi.org/10.7910/DVN/25833	GSP_Sub0244_S1_MR_BOLD1_*.nii
Sub1234	Ses1	Magnetic Resonance Imaging	3T MAGNETOM Tim Trio	Siemens	3	tesla	UO	UO:0000228	head	12	T1-weighted Acquisition	T1_MEMPRAGE		192x192x144	voxels			1.2x1.2x1.2	millimeter	UO	UO:0000016	2200	millisecond	UO	UO:0000028	1.54	millisecond	UO	UO:0000028	7	degree	UO	UO:0000185	1100	millisecond	UO	UO:0000028	Sub1234_Ses1_Scan_01_ANAT1	Sub1234_Ses1_Scan_01_ANAT1.nii.gz	GSP_part8_140630.tar	Harvard Dataverse Network	10.7910/DVN/25833	http://dx.doi.org/10.7910/DVN/25833	GSP_Sub1234_S1_MR_T1_MEMPRAGE_RMS_*.nii
Sub1234	Ses1	Magnetic Resonance Imaging	3T MAGNETOM Tim Trio	Siemens	3	tesla	UO	UO:0000228	head	12	BOLD image	epfid2d1_72	124	72x72x47	voxels			3.0x3.0x3.0	millimeter	UO	UO:0000016	3000	millisecond	UO	UO:0000028	30	millisecond	UO	UO:0000028	85	degree	UO	UO:0000185					Sub1234_Ses1_Scan_02_BOLD1	Sub1234_Ses1_Scan_02_BOLD1.nii.gz	GSP_part8_140630.tar	Harvard Dataverse Network	10.7910/DVN/25833	http://dx.doi.org/10.7910/DVN/25833	GSP_Sub1234_S1_MR_BOLD1_*.nii
Sub1234	Ses1	Magnetic Resonance Imaging	3T MAGNETOM Tim Trio	Siemens	3	tesla	UO	UO:0000228	head	12	BOLD image	epfid2d1_72	124	72x72x47	voxels			3.0x3.0x3.0	millimeter	UO	UO:0000016	3000	millisecond	UO	UO:0000028	30	millisecond	UO	UO:0000028	85	degree	UO	UO:0000185					Sub1234_Ses1_Scan_03_BOLD2	Sub1234_Ses1_Scan_03_BOLD2.nii.gz	GSP_part8_140630.tar	Harvard Dataverse Network	10.7910/DVN/25833	http://dx.doi.org/10.7910/DVN/25833	GSP_Sub1234_S1_MR_BOLD2_*.nii
Sub1410	Ses1	Magnetic Resonance Imaging	3T MAGNETOM Tim Trio	Siemens	3	tesla	UO	UO:0000228	head	12	T1-weighted Acquisition	T1_MEMPRAGE		192x192x144	voxels			1.2x1.2x1.2	millimeter	UO	UO:0000016	2200	millisecond	UO	UO:0000028	1.54	millisecond	UO	UO:0000028	7	degree	UO	UO:0000185	1100	millisecond	UO	UO:0000028	Sub1410_Ses1_Scan_01_ANAT1	Sub1410_Ses1_Scan_01_ANAT1.nii.gz	GSP_part9_140630.tar	Harvard Dataverse Network	10.7910/DVN/25833	http://dx.doi.org/10.7910/DVN/25833	GSP_Sub1410_S1_MR_T1_MEMPRAGE_RMS_*.nii
Sub1410	Ses1	Magnetic Resonance Imaging	3T MAGNETOM Tim Trio	Siemens	3	tesla	UO	UO:0000228	head	12	BOLD image	epfid2d1_72	124	72x72x47	voxels			3.0x3.0x3.0	millimeter	UO	UO:0000016	3000	millisecond	UO	UO:0000028	30	millisecond	UO	UO:0000028	85	degree	UO	UO:0000185					Sub1410_Ses1_Scan_02_BOLD1	Sub1410_Ses1_Scan_02_BOLD1.nii.gz	GSP_part9_140630.tar	Harvard Dataverse Network	10.7910/DVN/25833	http://dx.doi.org/10.7910/DVN/25833	GSP_Sub1410_S1_MR_BOLD1_*.nii
Sub1410	Ses1	Magnetic Resonance Imaging	3T MAGNETOM Tim Trio	Siemens	3	tesla	UO	UO:0000228	head	12	BOLD image	epfid2d1_72	124	72x72x47	voxels			3.0x3.0x3.0	millimeter	UO	UO:0000016	3000	millisecond	UO	UO:0000028	30	millisecond	UO	UO:0000028	85	degree	UO	UO:0000185					Sub1410_Ses1_Scan_03_BOLD2	Sub1410_Ses1_Scan_03_BOLD2.nii.gz	GSP_part9_140630.tar	Harvard Dataverse Network	10.7910/DVN/25833	http://dx.doi.org/10.7910/DVN/25833	GSP_Sub1410_S1_MR_BOLD2_*.nii
Sub0663	Ses1	Magnetic Resonance Imaging	3T MAGNETOM Tim Trio	Siemens	3	tesla	UO	UO:0000228	head	12	T1-weighted Acquisition	T1_MEMPRAGE		192x192x144	voxels			1.2x1.2x1.2	millimeter	UO	UO:0000016	2200	millisecond	UO	UO:0000028	1.54	millisecond	UO	UO:0000028	7	degree	UO	UO:0000185	1100	millisecond	UO	UO:0000028	Sub0663_Ses1_Scan_01_ANAT1	Sub0663_Ses1_Scan_01_ANAT1.nii.gz	GSP_part5_140630.tar	Harvard Dataverse Network	10.7910/DVN/25833	http://dx.doi.org/10.7910/DVN/25833	GSP_Sub0663_S1_MR_T1_MEMPRAGE_RMS_*.nii
Sub0663	Ses1	Magnetic Resonance Imaging	3T MAGNETOM Tim Trio	Siemens	3	tesla	UO	UO:0000228	head	12	BOLD image	epfid2d1_72	124	72x72x47	voxels			3.0x3.0x3.0	millimeter	UO	UO:0000016	3000	millisecond	UO	UO:0000028	30	millisecond	UO	UO:0000028	85	degree	UO	UO:0000185					Sub0663_Ses1_Scan_02_BOLD1	Sub0663_Ses1_Scan_02_BOLD1.nii.gz	GSP_part5_140630.tar	Harvard Dataverse Network	10.7910/DVN/25833	http://dx.doi.org/10.7910/DVN/25833	GSP_Sub0663_S1_MR_BOLD1_*.nii
Sub0663	Ses1	Magnetic Resonance Imaging	3T MAGNETOM Tim Trio	Siemens	3	tesla	UO	UO:0000228	head	12	BOLD image	epfid2d1_72	124	72x72x47	voxels			3.0x3.0x3.0	millimeter	UO	UO:0000016	3000	millisecond	UO	UO:0000028	30	millisecond	UO	UO:0000028	85	degree	UO	UO:0000185					Sub0663_Ses1_Scan_03_BOLD2	Sub0663_Ses1_Scan_03_BOLD2.nii.gz	GSP_part5_140630.tar	Harvard Dataverse Network	10.7910/DVN/25833	http://dx.doi.org/10.7910/DVN/25833	GSP_Sub0663_S1_MR_BOLD2_*.nii
Sub1439	Ses1	Magnetic Resonance Imaging	3T MAGNETOM Tim Trio	Siemens	3	tesla	UO	UO:0000228	head	12	T1-weighted Acquisition	T1_MEMPRAGE		192x192x144	voxels			1.2x1.2x1.2	millimeter	UO	UO:0000016	2200	millisecond	UO	UO:0000028	1.54	millisecond	UO	UO:0000028	7	degree	UO	UO:0000185	1100	millisecond	UO	UO:0000028	Sub1439_Ses1_Scan_01_ANAT1	Sub1439_Ses1_Scan_01_ANAT1.nii.gz	GSP_part10_140630.tar	Harvard Dataverse Network	10.7910/DVN/25833	http://dx.doi.org/10.7910/DVN/25833	GSP_Sub1439_S1_MR_T1_MEMPRAGE_RMS_*.nii
Sub1439	Ses1	Magnetic Resonance Imaging	3T MAGNETOM Tim Trio	Siemens	3	tesla	UO	UO:0000228	head	12	BOLD image	epfid2d1_72	124	72x72x47	voxels			3.0x3.0x3.0	millimeter	UO	UO:0000016	3000	millisecond	UO	UO:0000028	30	millisecond	UO	UO:0000028	85	degree	UO	UO:0000185					Sub1439_Ses1_Scan_02_BOLD1	Sub1439_Ses1_Scan_02_BOLD1.nii.gz	GSP_part10_140630.tar	Harvard Dataverse Network	10.7910/DVN/25833	http://dx.doi.org/10.7910/DVN/25833	GSP_Sub1439_S1_MR_BOLD1_*.nii
Sub1439	Ses1	Magnetic Resonance Imaging	3T MAGNETOM Tim Trio	Siemens	3	tesla	UO	UO:0000228	head	12	BOLD image	epfid2d1_72	124	72x72x47	voxels			3.0x3.0x3.0	millimeter	UO	UO:0000016	3000	millisecond	UO	UO:0000028	30	millisecond	UO	UO:0000028	85	degree	UO	UO:0000185					Sub1439_Ses1_Scan_03_BOLD2	Sub1439_Ses1_Scan_03_BOLD2.nii.gz	GSP_part10_140630.tar	Harvard Dataverse Network	10.7910/DVN/25833	http://dx.doi.org/10.7910/DVN/25833	GSP_Sub1439_S1_MR_BOLD2_*.nii
Sub0338	Ses2	Magnetic Resonance Imaging	3T MAGNETOM Tim Trio	Siemens	3	tesla	UO	UO:0000228	head	12	T1-weighted Acquisition	T1_MEMPRAGE		192x192x144	voxels			1.2x1.2x1.2	millimeter	UO	UO:0000016	2200	millisecond	UO	UO:0000028	1.54	millisecond	UO	UO:0000028	7	degree	UO	UO:0000185	1100	millisecond	UO	UO:0000028	Sub0338_Ses2_Scan_01_ANAT1	Sub0338_Ses2_Scan_01_ANAT1.nii.gz	GSP_retest_140630.tar	Harvard Dataverse Network	10.7910/DVN/25833	http://dx.doi.org/10.7910/DVN/25833	GSP_Sub0338_S2_MR_T1_MEMPRAGE_RMS_*.nii
Sub0338	Ses2	Magnetic Resonance Imaging	3T MAGNETOM Tim Trio	Siemens	3	tesla	UO	UO:0000228	head	12	BOLD image	epfid2d1_72	124	72x72x47	voxels			3.0x3.0x3.0	millimeter	UO	UO:0000016	3000	millisecond	UO	UO:0000028	30	millisecond	UO	UO:0000028	85	degree	UO	UO:0000185					Sub0338_Ses2_Scan_02_BOLD1	Sub0338_Ses2_Scan_02_BOLD1.nii.gz	GSP_retest_140630.tar	Harvard Dataverse Network	10.7910/DVN/25833	http://dx.doi.org/10.7910/DVN/25833	GSP_Sub0338_S2_MR_BOLD1_*.nii
Sub0034	Ses1	Magnetic Resonance Imaging	3T MAGNETOM Tim Trio	Siemens	3	tesla	UO	UO:0000228	head	12	T1-weighted Acquisition	T1_MEMPRAGE		192x192x144	voxels			1.2x1.2x1.2	millimeter	UO	UO:0000016	2200	millisecond	UO	UO:0000028	1.54	millisecond	UO	UO:0000028	7	degree	UO	UO:0000185	1100	millisecond	UO	UO:0000028	Sub0034_Ses1_Scan_01_ANAT1	Sub0034_Ses1_Scan_01_ANAT1.nii.gz	GSP_part1_140630.tar	Harvard Dataverse Network	10.7910/DVN/25833	http://dx.doi.org/10.7910/DVN/25833	GSP_Sub0034_S1_MR_T1_MEMPRAGE_RMS_*.nii
Sub0034	Ses1	Magnetic Resonance Imaging	3T MAGNETOM Tim Trio	Siemens	3	tesla	UO	UO:0000228	head	12	BOLD image	epfid2d1_72	124	72x72x47	voxels			3.0x3.0x3.0	millimeter	UO	UO:0000016	3000	millisecond	UO	UO:0000028	30	millisecond	UO	UO:0000028	85	degree	UO	UO:0000185					Sub0034_Ses1_Scan_02_BOLD1	Sub0034_Ses1_Scan_02_BOLD1.nii.gz	GSP_part1_140630.tar	Harvard Dataverse Network	10.7910/DVN/25833	http://dx.doi.org/10.7910/DVN/25833	GSP_Sub0034_S1_MR_BOLD1_*.nii
Sub0511	Ses1	Magnetic Resonance Imaging	3T MAGNETOM Tim Trio	Siemens	3	tesla	UO	UO:0000228	head	12	T1-weighted Acquisition	T1_MEMPRAGE		192x192x144	voxels			1.2x1.2x1.2	millimeter	UO	UO:0000016	2200	millisecond	UO	UO:0000028	1.54	millisecond	UO	UO:0000028	7	degree	UO	UO:0000185	1100	millisecond	UO	UO:0000028	Sub0511_Ses1_Scan_01_ANAT1	Sub0511_Ses1_Scan_01_ANAT1.nii.gz	GSP_part4_140630.tar	Harvard Dataverse Network	10.7910/DVN/25833	http://dx.doi.org/10.7910/DVN/25833	GSP_Sub0511_S1_MR_T1_MEMPRAGE_RMS_*.nii
Sub0511	Ses1	Magnetic Resonance Imaging	3T MAGNETOM Tim Trio	Siemens	3	tesla	UO	UO:0000228	head	12	BOLD image	epfid2d1_72	124	72x72x47	voxels			3.0x3.0x3.0	millimeter	UO	UO:0000016	3000	millisecond	UO	UO:0000028	30	millisecond	UO	UO:0000028	85	degree	UO	UO:0000185					Sub0511_Ses1_Scan_02_BOLD1	Sub0511_Ses1_Scan_02_BOLD1.nii.gz	GSP_part4_140630.tar	Harvard Dataverse Network	10.7910/DVN/25833	http://dx.doi.org/10.7910/DVN/25833	GSP_Sub0511_S1_MR_BOLD1_*.nii
Sub0511	Ses1	Magnetic Resonance Imaging	3T MAGNETOM Tim Trio	Siemens	3	tesla	UO	UO:0000228	head	12	BOLD image	epfid2d1_72	124	72x72x47	voxels			3.0x3.0x3.0	millimeter	UO	UO:0000016	3000	millisecond	UO	UO:0000028	30	millisecond	UO	UO:0000028	85	degree	UO	UO:0000185					Sub0511_Ses1_Scan_03_BOLD2	Sub0511_Ses1_Scan_03_BOLD2.nii.gz	GSP_part4_140630.tar	Harvard Dataverse Network	10.7910/DVN/25833	http://dx.doi.org/10.7910/DVN/25833	GSP_Sub0511_S1_MR_BOLD2_*.nii
Sub0411	Ses1	Magnetic Resonance Imaging	3T MAGNETOM Tim Trio	Siemens	3	tesla	UO	UO:0000228	head	12	T1-weighted Acquisition	T1_MEMPRAGE		192x192x144	voxels			1.2x1.2x1.2	millimeter	UO	UO:0000016	2200	millisecond	UO	UO:0000028	1.54	millisecond	UO	UO:0000028	7	degree	UO	UO:0000185	1100	millisecond	UO	UO:0000028	Sub0411_Ses1_Scan_01_ANAT1	Sub0411_Ses1_Scan_01_ANAT1.nii.gz	GSP_part3_140630.tar	Harvard Dataverse Network	10.7910/DVN/25833	http://dx.doi.org/10.7910/DVN/25833	GSP_Sub0411_S1_MR_T1_MEMPRAGE_RMS_*.nii
Sub0411	Ses1	Magnetic Resonance Imaging	3T MAGNETOM Tim Trio	Siemens	3	tesla	UO	UO:0000228	head	12	BOLD image	epfid2d1_72	124	72x72x47	voxels			3.0x3.0x3.0	millimeter	UO	UO:0000016	3000	millisecond	UO	UO:0000028	30	millisecond	UO	UO:0000028	85	degree	UO	UO:0000185					Sub0411_Ses1_Scan_02_BOLD1	Sub0411_Ses1_Scan_02_BOLD1.nii.gz	GSP_part3_140630.tar	Harvard Dataverse Network	10.7910/DVN/25833	http://dx.doi.org/10.7910/DVN/25833	GSP_Sub0411_S1_MR_BOLD1_*.nii
Sub0104	Ses1	Magnetic Resonance Imaging	3T MAGNETOM Tim Trio	Siemens	3	tesla	UO	UO:0000228	head	12	T1-weighted Acquisition	T1_MEMPRAGE		192x192x144	voxels			1.2x1.2x1.2	millimeter	UO	UO:0000016	2200	millisecond	UO	UO:0000028	1.54	millisecond	UO	UO:0000028	7	degree	UO	UO:0000185	1100	millisecond	UO	UO:0000028	Sub0104_Ses1_Scan_01_ANAT1	Sub0104_Ses1_Scan_01_ANAT1.nii.gz	GSP_part1_140630.tar	Harvard Dataverse Network	10.7910/DVN/25833	http://dx.doi.org/10.7910/DVN/25833	GSP_Sub0104_S1_MR_T1_MEMPRAGE_RMS_*.nii
Sub0104	Ses1	Magnetic Resonance Imaging	3T MAGNETOM Tim Trio	Siemens	3	tesla	UO	UO:0000228	head	12	BOLD image	epfid2d1_72	124	72x72x47	voxels			3.0x3.0x3.0	millimeter	UO	UO:0000016	3000	millisecond	UO	UO:0000028	30	millisecond	UO	UO:0000028	85	degree	UO	UO:0000185					Sub0104_Ses1_Scan_02_BOLD1	Sub0104_Ses1_Scan_02_BOLD1.nii.gz	GSP_part1_140630.tar	Harvard Dataverse Network	10.7910/DVN/25833	http://dx.doi.org/10.7910/DVN/25833	GSP_Sub0104_S1_MR_BOLD1_*.nii
Sub0104	Ses1	Magnetic Resonance Imaging	3T MAGNETOM Tim Trio	Siemens	3	tesla	UO	UO:0000228	head	12	BOLD image	epfid2d1_72	124	72x72x47	voxels			3.0x3.0x3.0	millimeter	UO	UO:0000016	3000	millisecond	UO	UO:0000028	30	millisecond	UO	UO:0000028	85	degree	UO	UO:0000185					Sub0104_Ses1_Scan_03_BOLD2	Sub0104_Ses1_Scan_03_BOLD2.nii.gz	GSP_part1_140630.tar	Harvard Dataverse Network	10.7910/DVN/25833	http://dx.doi.org/10.7910/DVN/25833	GSP_Sub0104_S1_MR_BOLD2_*.nii
Sub0726	Ses1	Magnetic Resonance Imaging	3T MAGNETOM Tim Trio	Siemens	3	tesla	UO	UO:0000228	head	12	T1-weighted Acquisition	T1_MEMPRAGE		192x192x144	voxels			1.2x1.2x1.2	millimeter	UO	UO:0000016	2200	millisecond	UO	UO:0000028	1.54	millisecond	UO	UO:0000028	7	degree	UO	UO:0000185	1100	millisecond	UO	UO:0000028	Sub0726_Ses1_Scan_01_ANAT1	Sub0726_Ses1_Scan_01_ANAT1.nii.gz	GSP_part5_140630.tar	Harvard Dataverse Network	10.7910/DVN/25833	http://dx.doi.org/10.7910/DVN/25833	GSP_Sub0726_S1_MR_T1_MEMPRAGE_RMS_*.nii
Sub0726	Ses1	Magnetic Resonance Imaging	3T MAGNETOM Tim Trio	Siemens	3	tesla	UO	UO:0000228	head	12	BOLD image	epfid2d1_72	124	72x72x47	voxels			3.0x3.0x3.0	millimeter	UO	UO:0000016	3000	millisecond	UO	UO:0000028	30	millisecond	UO	UO:0000028	85	degree	UO	UO:0000185					Sub0726_Ses1_Scan_02_BOLD1	Sub0726_Ses1_Scan_02_BOLD1.nii.gz	GSP_part5_140630.tar	Harvard Dataverse Network	10.7910/DVN/25833	http://dx.doi.org/10.7910/DVN/25833	GSP_Sub0726_S1_MR_BOLD1_*.nii
Sub0726	Ses1	Magnetic Resonance Imaging	3T MAGNETOM Tim Trio	Siemens	3	tesla	UO	UO:0000228	head	12	BOLD image	epfid2d1_72	124	72x72x47	voxels			3.0x3.0x3.0	millimeter	UO	UO:0000016	3000	millisecond	UO	UO:0000028	30	millisecond	UO	UO:0000028	85	degree	UO	UO:0000185					Sub0726_Ses1_Scan_03_BOLD2	Sub0726_Ses1_Scan_03_BOLD2.nii.gz	GSP_part5_140630.tar	Harvard Dataverse Network	10.7910/DVN/25833	http://dx.doi.org/10.7910/DVN/25833	GSP_Sub0726_S1_MR_BOLD2_*.nii
Sub0095	Ses1	Magnetic Resonance Imaging	3T MAGNETOM Tim Trio	Siemens	3	tesla	UO	UO:0000228	head	12	T1-weighted Acquisition	T1_MEMPRAGE		192x192x144	voxels			1.2x1.2x1.2	millimeter	UO	UO:0000016	2200	millisecond	UO	UO:0000028	1.54	millisecond	UO	UO:0000028	7	degree	UO	UO:0000185	1100	millisecond	UO	UO:0000028	Sub0095_Ses1_Scan_01_ANAT1	Sub0095_Ses1_Scan_01_ANAT1.nii.gz	GSP_part1_140630.tar	Harvard Dataverse Network	10.7910/DVN/25833	http://dx.doi.org/10.7910/DVN/25833	GSP_Sub0095_S1_MR_T1_MEMPRAGE_RMS_*.nii
Sub0095	Ses1	Magnetic Resonance Imaging	3T MAGNETOM Tim Trio	Siemens	3	tesla	UO	UO:0000228	head	12	BOLD image	epfid2d1_72	124	72x72x47	voxels			3.0x3.0x3.0	millimeter	UO	UO:0000016	3000	millisecond	UO	UO:0000028	30	millisecond	UO	UO:0000028	85	degree	UO	UO:0000185					Sub0095_Ses1_Scan_02_BOLD1	Sub0095_Ses1_Scan_02_BOLD1.nii.gz	GSP_part1_140630.tar	Harvard Dataverse Network	10.7910/DVN/25833	http://dx.doi.org/10.7910/DVN/25833	GSP_Sub0095_S1_MR_BOLD1_*.nii
Sub0095	Ses1	Magnetic Resonance Imaging	3T MAGNETOM Tim Trio	Siemens	3	tesla	UO	UO:0000228	head	12	BOLD image	epfid2d1_72	124	72x72x47	voxels			3.0x3.0x3.0	millimeter	UO	UO:0000016	3000	millisecond	UO	UO:0000028	30	millisecond	UO	UO:0000028	85	degree	UO	UO:0000185					Sub0095_Ses1_Scan_03_BOLD2	Sub0095_Ses1_Scan_03_BOLD2.nii.gz	GSP_part1_140630.tar	Harvard Dataverse Network	10.7910/DVN/25833	http://dx.doi.org/10.7910/DVN/25833	GSP_Sub0095_S1_MR_BOLD2_*.nii
Sub0666	Ses1	Magnetic Resonance Imaging	3T MAGNETOM Tim Trio	Siemens	3	tesla	UO	UO:0000228	head	12	T1-weighted Acquisition	T1_MEMPRAGE		192x192x144	voxels			1.2x1.2x1.2	millimeter	UO	UO:0000016	2200	millisecond	UO	UO:0000028	1.54	millisecond	UO	UO:0000028	7	degree	UO	UO:0000185	1100	millisecond	UO	UO:0000028	Sub0666_Ses1_Scan_01_ANAT1	Sub0666_Ses1_Scan_01_ANAT1.nii.gz	GSP_part5_140630.tar	Harvard Dataverse Network	10.7910/DVN/25833	http://dx.doi.org/10.7910/DVN/25833	GSP_Sub0666_S1_MR_T1_MEMPRAGE_RMS_*.nii
Sub0666	Ses1	Magnetic Resonance Imaging	3T MAGNETOM Tim Trio	Siemens	3	tesla	UO	UO:0000228	head	12	BOLD image	epfid2d1_72	124	72x72x47	voxels			3.0x3.0x3.0	millimeter	UO	UO:0000016	3000	millisecond	UO	UO:0000028	30	millisecond	UO	UO:0000028	85	degree	UO	UO:0000185					Sub0666_Ses1_Scan_02_BOLD1	Sub0666_Ses1_Scan_02_BOLD1.nii.gz	GSP_part5_140630.tar	Harvard Dataverse Network	10.7910/DVN/25833	http://dx.doi.org/10.7910/DVN/25833	GSP_Sub0666_S1_MR_BOLD1_*.nii
Sub0051	Ses1	Magnetic Resonance Imaging	3T MAGNETOM Tim Trio	Siemens	3	tesla	UO	UO:0000228	head	12	T1-weighted Acquisition	T1_MEMPRAGE		192x192x144	voxels			1.2x1.2x1.2	millimeter	UO	UO:0000016	2200	millisecond	UO	UO:0000028	1.54	millisecond	UO	UO:0000028	7	degree	UO	UO:0000185	1100	millisecond	UO	UO:0000028	Sub0051_Ses1_Scan_01_ANAT1	Sub0051_Ses1_Scan_01_ANAT1.nii.gz	GSP_part1_140630.tar	Harvard Dataverse Network	10.7910/DVN/25833	http://dx.doi.org/10.7910/DVN/25833	GSP_Sub0051_S1_MR_T1_MEMPRAGE_RMS_*.nii
Sub0051	Ses1	Magnetic Resonance Imaging	3T MAGNETOM Tim Trio	Siemens	3	tesla	UO	UO:0000228	head	12	BOLD image	epfid2d1_72	124	72x72x47	voxels			3.0x3.0x3.0	millimeter	UO	UO:0000016	3000	millisecond	UO	UO:0000028	30	millisecond	UO	UO:0000028	85	degree	UO	UO:0000185					Sub0051_Ses1_Scan_02_BOLD1	Sub0051_Ses1_Scan_02_BOLD1.nii.gz	GSP_part1_140630.tar	Harvard Dataverse Network	10.7910/DVN/25833	http://dx.doi.org/10.7910/DVN/25833	GSP_Sub0051_S1_MR_BOLD1_*.nii
Sub0051	Ses1	Magnetic Resonance Imaging	3T MAGNETOM Tim Trio	Siemens	3	tesla	UO	UO:0000228	head	12	BOLD image	epfid2d1_72	124	72x72x47	voxels			3.0x3.0x3.0	millimeter	UO	UO:0000016	3000	millisecond	UO	UO:0000028	30	millisecond	UO	UO:0000028	85	degree	UO	UO:0000185					Sub0051_Ses1_Scan_03_BOLD2	Sub0051_Ses1_Scan_03_BOLD2.nii.gz	GSP_part1_140630.tar	Harvard Dataverse Network	10.7910/DVN/25833	http://dx.doi.org/10.7910/DVN/25833	GSP_Sub0051_S1_MR_BOLD2_*.nii
Sub0093	Ses1	Magnetic Resonance Imaging	3T MAGNETOM Tim Trio	Siemens	3	tesla	UO	UO:0000228	head	12	T1-weighted Acquisition	T1_MEMPRAGE		192x192x144	voxels			1.2x1.2x1.2	millimeter	UO	UO:0000016	2200	millisecond	UO	UO:0000028	1.54	millisecond	UO	UO:0000028	7	degree	UO	UO:0000185	1100	millisecond	UO	UO:0000028	Sub0093_Ses1_Scan_01_ANAT1	Sub0093_Ses1_Scan_01_ANAT1.nii.gz	GSP_part1_140630.tar	Harvard Dataverse Network	10.7910/DVN/25833	http://dx.doi.org/10.7910/DVN/25833	GSP_Sub0093_S1_MR_T1_MEMPRAGE_RMS_*.nii
Sub0093	Ses1	Magnetic Resonance Imaging	3T MAGNETOM Tim Trio	Siemens	3	tesla	UO	UO:0000228	head	12	BOLD image	epfid2d1_72	124	72x72x47	voxels			3.0x3.0x3.0	millimeter	UO	UO:0000016	3000	millisecond	UO	UO:0000028	30	millisecond	UO	UO:0000028	85	degree	UO	UO:0000185					Sub0093_Ses1_Scan_02_BOLD1	Sub0093_Ses1_Scan_02_BOLD1.nii.gz	GSP_part1_140630.tar	Harvard Dataverse Network	10.7910/DVN/25833	http://dx.doi.org/10.7910/DVN/25833	GSP_Sub0093_S1_MR_BOLD1_*.nii
Sub0093	Ses1	Magnetic Resonance Imaging	3T MAGNETOM Tim Trio	Siemens	3	tesla	UO	UO:0000228	head	12	BOLD image	epfid2d1_72	124	72x72x47	voxels			3.0x3.0x3.0	millimeter	UO	UO:0000016	3000	millisecond	UO	UO:0000028	30	millisecond	UO	UO:0000028	85	degree	UO	UO:0000185					Sub0093_Ses1_Scan_03_BOLD2	Sub0093_Ses1_Scan_03_BOLD2.nii.gz	GSP_part1_140630.tar	Harvard Dataverse Network	10.7910/DVN/25833	http://dx.doi.org/10.7910/DVN/25833	GSP_Sub0093_S1_MR_BOLD2_*.nii
Sub1247	Ses1	Magnetic Resonance Imaging	3T MAGNETOM Tim Trio	Siemens	3	tesla	UO	UO:0000228	head	12	T1-weighted Acquisition	T1_MEMPRAGE		192x192x144	voxels			1.2x1.2x1.2	millimeter	UO	UO:0000016	2200	millisecond	UO	UO:0000028	1.54	millisecond	UO	UO:0000028	7	degree	UO	UO:0000185	1100	millisecond	UO	UO:0000028	Sub1247_Ses1_Scan_01_ANAT1	Sub1247_Ses1_Scan_01_ANAT1.nii.gz	GSP_part8_140630.tar	Harvard Dataverse Network	10.7910/DVN/25833	http://dx.doi.org/10.7910/DVN/25833	GSP_Sub1247_S1_MR_T1_MEMPRAGE_RMS_*.nii
Sub1247	Ses1	Magnetic Resonance Imaging	3T MAGNETOM Tim Trio	Siemens	3	tesla	UO	UO:0000228	head	12	BOLD image	epfid2d1_72	124	72x72x47	voxels			3.0x3.0x3.0	millimeter	UO	UO:0000016	3000	millisecond	UO	UO:0000028	30	millisecond	UO	UO:0000028	85	degree	UO	UO:0000185					Sub1247_Ses1_Scan_02_BOLD1	Sub1247_Ses1_Scan_02_BOLD1.nii.gz	GSP_part8_140630.tar	Harvard Dataverse Network	10.7910/DVN/25833	http://dx.doi.org/10.7910/DVN/25833	GSP_Sub1247_S1_MR_BOLD1_*.nii
Sub1247	Ses1	Magnetic Resonance Imaging	3T MAGNETOM Tim Trio	Siemens	3	tesla	UO	UO:0000228	head	12	BOLD image	epfid2d1_72	124	72x72x47	voxels			3.0x3.0x3.0	millimeter	UO	UO:0000016	3000	millisecond	UO	UO:0000028	30	millisecond	UO	UO:0000028	85	degree	UO	UO:0000185					Sub1247_Ses1_Scan_03_BOLD2	Sub1247_Ses1_Scan_03_BOLD2.nii.gz	GSP_part8_140630.tar	Harvard Dataverse Network	10.7910/DVN/25833	http://dx.doi.org/10.7910/DVN/25833	GSP_Sub1247_S1_MR_BOLD2_*.nii
Sub0318	Ses1	Magnetic Resonance Imaging	3T MAGNETOM Tim Trio	Siemens	3	tesla	UO	UO:0000228	head	12	T1-weighted Acquisition	T1_MEMPRAGE		192x192x144	voxels			1.2x1.2x1.2	millimeter	UO	UO:0000016	2200	millisecond	UO	UO:0000028	1.54	millisecond	UO	UO:0000028	7	degree	UO	UO:0000185	1100	millisecond	UO	UO:0000028	Sub0318_Ses1_Scan_01_ANAT1	Sub0318_Ses1_Scan_01_ANAT1.nii.gz	GSP_part3_140630.tar	Harvard Dataverse Network	10.7910/DVN/25833	http://dx.doi.org/10.7910/DVN/25833	GSP_Sub0318_S1_MR_T1_MEMPRAGE_RMS_*.nii
Sub0318	Ses1	Magnetic Resonance Imaging	3T MAGNETOM Tim Trio	Siemens	3	tesla	UO	UO:0000228	head	12	BOLD image	epfid2d1_72	124	72x72x47	voxels			3.0x3.0x3.0	millimeter	UO	UO:0000016	3000	millisecond	UO	UO:0000028	30	millisecond	UO	UO:0000028	85	degree	UO	UO:0000185					Sub0318_Ses1_Scan_02_BOLD1	Sub0318_Ses1_Scan_02_BOLD1.nii.gz	GSP_part3_140630.tar	Harvard Dataverse Network	10.7910/DVN/25833	http://dx.doi.org/10.7910/DVN/25833	GSP_Sub0318_S1_MR_BOLD1_*.nii
Sub0318	Ses1	Magnetic Resonance Imaging	3T MAGNETOM Tim Trio	Siemens	3	tesla	UO	UO:0000228	head	12	BOLD image	epfid2d1_72	124	72x72x47	voxels			3.0x3.0x3.0	millimeter	UO	UO:0000016	3000	millisecond	UO	UO:0000028	30	millisecond	UO	UO:0000028	85	degree	UO	UO:0000185					Sub0318_Ses1_Scan_03_BOLD2	Sub0318_Ses1_Scan_03_BOLD2.nii.gz	GSP_part3_140630.tar	Harvard Dataverse Network	10.7910/DVN/25833	http://dx.doi.org/10.7910/DVN/25833	GSP_Sub0318_S1_MR_BOLD2_*.nii
Sub0453	Ses1	Magnetic Resonance Imaging	3T MAGNETOM Tim Trio	Siemens	3	tesla	UO	UO:0000228	head	12	T1-weighted Acquisition	T1_MEMPRAGE		192x192x144	voxels			1.2x1.2x1.2	millimeter	UO	UO:0000016	2200	millisecond	UO	UO:0000028	1.54	millisecond	UO	UO:0000028	7	degree	UO	UO:0000185	1100	millisecond	UO	UO:0000028	Sub0453_Ses1_Scan_01_ANAT1	Sub0453_Ses1_Scan_01_ANAT1.nii.gz	GSP_part3_140630.tar	Harvard Dataverse Network	10.7910/DVN/25833	http://dx.doi.org/10.7910/DVN/25833	GSP_Sub0453_S1_MR_T1_MEMPRAGE_RMS_*.nii
Sub0453	Ses1	Magnetic Resonance Imaging	3T MAGNETOM Tim Trio	Siemens	3	tesla	UO	UO:0000228	head	12	BOLD image	epfid2d1_72	124	72x72x47	voxels			3.0x3.0x3.0	millimeter	UO	UO:0000016	3000	millisecond	UO	UO:0000028	30	millisecond	UO	UO:0000028	85	degree	UO	UO:0000185					Sub0453_Ses1_Scan_02_BOLD1	Sub0453_Ses1_Scan_02_BOLD1.nii.gz	GSP_part3_140630.tar	Harvard Dataverse Network	10.7910/DVN/25833	http://dx.doi.org/10.7910/DVN/25833	GSP_Sub0453_S1_MR_BOLD1_*.nii
Sub0453	Ses1	Magnetic Resonance Imaging	3T MAGNETOM Tim Trio	Siemens	3	tesla	UO	UO:0000228	head	12	BOLD image	epfid2d1_72	124	72x72x47	voxels			3.0x3.0x3.0	millimeter	UO	UO:0000016	3000	millisecond	UO	UO:0000028	30	millisecond	UO	UO:0000028	85	degree	UO	UO:0000185					Sub0453_Ses1_Scan_03_BOLD2	Sub0453_Ses1_Scan_03_BOLD2.nii.gz	GSP_part3_140630.tar	Harvard Dataverse Network	10.7910/DVN/25833	http://dx.doi.org/10.7910/DVN/25833	GSP_Sub0453_S1_MR_BOLD2_*.nii
Sub0792	Ses1	Magnetic Resonance Imaging	3T MAGNETOM Tim Trio	Siemens	3	tesla	UO	UO:0000228	head	12	T1-weighted Acquisition	T1_MEMPRAGE		192x192x144	voxels			1.2x1.2x1.2	millimeter	UO	UO:0000016	2200	millisecond	UO	UO:0000028	1.54	millisecond	UO	UO:0000028	7	degree	UO	UO:0000185	1100	millisecond	UO	UO:0000028	Sub0792_Ses1_Scan_01_ANAT1	Sub0792_Ses1_Scan_01_ANAT1.nii.gz	GSP_part6_140630.tar	Harvard Dataverse Network	10.7910/DVN/25833	http://dx.doi.org/10.7910/DVN/25833	GSP_Sub0792_S1_MR_T1_MEMPRAGE_RMS_*.nii
Sub0792	Ses1	Magnetic Resonance Imaging	3T MAGNETOM Tim Trio	Siemens	3	tesla	UO	UO:0000228	head	12	BOLD image	epfid2d1_72	124	72x72x47	voxels			3.0x3.0x3.0	millimeter	UO	UO:0000016	3000	millisecond	UO	UO:0000028	30	millisecond	UO	UO:0000028	85	degree	UO	UO:0000185					Sub0792_Ses1_Scan_02_BOLD1	Sub0792_Ses1_Scan_02_BOLD1.nii.gz	GSP_part6_140630.tar	Harvard Dataverse Network	10.7910/DVN/25833	http://dx.doi.org/10.7910/DVN/25833	GSP_Sub0792_S1_MR_BOLD1_*.nii
Sub0792	Ses1	Magnetic Resonance Imaging	3T MAGNETOM Tim Trio	Siemens	3	tesla	UO	UO:0000228	head	12	BOLD image	epfid2d1_72	124	72x72x47	voxels			3.0x3.0x3.0	millimeter	UO	UO:0000016	3000	millisecond	UO	UO:0000028	30	millisecond	UO	UO:0000028	85	degree	UO	UO:0000185					Sub0792_Ses1_Scan_03_BOLD2	Sub0792_Ses1_Scan_03_BOLD2.nii.gz	GSP_part6_140630.tar	Harvard Dataverse Network	10.7910/DVN/25833	http://dx.doi.org/10.7910/DVN/25833	GSP_Sub0792_S1_MR_BOLD2_*.nii
Sub0150	Ses1	Magnetic Resonance Imaging	3T MAGNETOM Tim Trio	Siemens	3	tesla	UO	UO:0000228	head	12	T1-weighted Acquisition	T1_MEMPRAGE		192x192x144	voxels			1.2x1.2x1.2	millimeter	UO	UO:0000016	2200	millisecond	UO	UO:0000028	1.54	millisecond	UO	UO:0000028	7	degree	UO	UO:0000185	1100	millisecond	UO	UO:0000028	Sub0150_Ses1_Scan_01_ANAT1	Sub0150_Ses1_Scan_01_ANAT1.nii.gz	GSP_part1_140630.tar	Harvard Dataverse Network	10.7910/DVN/25833	http://dx.doi.org/10.7910/DVN/25833	GSP_Sub0150_S1_MR_T1_MEMPRAGE_RMS_*.nii
Sub0150	Ses1	Magnetic Resonance Imaging	3T MAGNETOM Tim Trio	Siemens	3	tesla	UO	UO:0000228	head	12	BOLD image	epfid2d1_72	124	72x72x47	voxels			3.0x3.0x3.0	millimeter	UO	UO:0000016	3000	millisecond	UO	UO:0000028	30	millisecond	UO	UO:0000028	85	degree	UO	UO:0000185					Sub0150_Ses1_Scan_02_BOLD1	Sub0150_Ses1_Scan_02_BOLD1.nii.gz	GSP_part1_140630.tar	Harvard Dataverse Network	10.7910/DVN/25833	http://dx.doi.org/10.7910/DVN/25833	GSP_Sub0150_S1_MR_BOLD1_*.nii
Sub0150	Ses1	Magnetic Resonance Imaging	3T MAGNETOM Tim Trio	Siemens	3	tesla	UO	UO:0000228	head	12	BOLD image	epfid2d1_72	124	72x72x47	voxels			3.0x3.0x3.0	millimeter	UO	UO:0000016	3000	millisecond	UO	UO:0000028	30	millisecond	UO	UO:0000028	85	degree	UO	UO:0000185					Sub0150_Ses1_Scan_03_BOLD2	Sub0150_Ses1_Scan_03_BOLD2.nii.gz	GSP_part1_140630.tar	Harvard Dataverse Network	10.7910/DVN/25833	http://dx.doi.org/10.7910/DVN/25833	GSP_Sub0150_S1_MR_BOLD2_*.nii
Sub0994	Ses1	Magnetic Resonance Imaging	3T MAGNETOM Tim Trio	Siemens	3	tesla	UO	UO:0000228	head	12	T1-weighted Acquisition	T1_MEMPRAGE		192x192x144	voxels			1.2x1.2x1.2	millimeter	UO	UO:0000016	2200	millisecond	UO	UO:0000028	1.54	millisecond	UO	UO:0000028	7	degree	UO	UO:0000185	1100	millisecond	UO	UO:0000028	Sub0994_Ses1_Scan_01_ANAT1	Sub0994_Ses1_Scan_01_ANAT1.nii.gz	GSP_part7_140630.tar	Harvard Dataverse Network	10.7910/DVN/25833	http://dx.doi.org/10.7910/DVN/25833	GSP_Sub0994_S1_MR_T1_MEMPRAGE_RMS_*.nii
Sub0994	Ses1	Magnetic Resonance Imaging	3T MAGNETOM Tim Trio	Siemens	3	tesla	UO	UO:0000228	head	12	BOLD image	epfid2d1_72	124	72x72x47	voxels			3.0x3.0x3.0	millimeter	UO	UO:0000016	3000	millisecond	UO	UO:0000028	30	millisecond	UO	UO:0000028	85	degree	UO	UO:0000185					Sub0994_Ses1_Scan_02_BOLD1	Sub0994_Ses1_Scan_02_BOLD1.nii.gz	GSP_part7_140630.tar	Harvard Dataverse Network	10.7910/DVN/25833	http://dx.doi.org/10.7910/DVN/25833	GSP_Sub0994_S1_MR_BOLD1_*.nii
Sub0994	Ses1	Magnetic Resonance Imaging	3T MAGNETOM Tim Trio	Siemens	3	tesla	UO	UO:0000228	head	12	BOLD image	epfid2d1_72	124	72x72x47	voxels			3.0x3.0x3.0	millimeter	UO	UO:0000016	3000	millisecond	UO	UO:0000028	30	millisecond	UO	UO:0000028	85	degree	UO	UO:0000185					Sub0994_Ses1_Scan_03_BOLD2	Sub0994_Ses1_Scan_03_BOLD2.nii.gz	GSP_part7_140630.tar	Harvard Dataverse Network	10.7910/DVN/25833	http://dx.doi.org/10.7910/DVN/25833	GSP_Sub0994_S1_MR_BOLD2_*.nii
Sub1203	Ses1	Magnetic Resonance Imaging	3T MAGNETOM Tim Trio	Siemens	3	tesla	UO	UO:0000228	head	12	T1-weighted Acquisition	T1_MEMPRAGE		192x192x144	voxels			1.2x1.2x1.2	millimeter	UO	UO:0000016	2200	millisecond	UO	UO:0000028	1.54	millisecond	UO	UO:0000028	7	degree	UO	UO:0000185	1100	millisecond	UO	UO:0000028	Sub1203_Ses1_Scan_01_ANAT1	Sub1203_Ses1_Scan_01_ANAT1.nii.gz	GSP_part8_140630.tar	Harvard Dataverse Network	10.7910/DVN/25833	http://dx.doi.org/10.7910/DVN/25833	GSP_Sub1203_S1_MR_T1_MEMPRAGE_RMS_*.nii
Sub1203	Ses1	Magnetic Resonance Imaging	3T MAGNETOM Tim Trio	Siemens	3	tesla	UO	UO:0000228	head	12	BOLD image	epfid2d1_72	124	72x72x47	voxels			3.0x3.0x3.0	millimeter	UO	UO:0000016	3000	millisecond	UO	UO:0000028	30	millisecond	UO	UO:0000028	85	degree	UO	UO:0000185					Sub1203_Ses1_Scan_02_BOLD1	Sub1203_Ses1_Scan_02_BOLD1.nii.gz	GSP_part8_140630.tar	Harvard Dataverse Network	10.7910/DVN/25833	http://dx.doi.org/10.7910/DVN/25833	GSP_Sub1203_S1_MR_BOLD1_*.nii
Sub1203	Ses1	Magnetic Resonance Imaging	3T MAGNETOM Tim Trio	Siemens	3	tesla	UO	UO:0000228	head	12	BOLD image	epfid2d1_72	124	72x72x47	voxels			3.0x3.0x3.0	millimeter	UO	UO:0000016	3000	millisecond	UO	UO:0000028	30	millisecond	UO	UO:0000028	85	degree	UO	UO:0000185					Sub1203_Ses1_Scan_03_BOLD2	Sub1203_Ses1_Scan_03_BOLD2.nii.gz	GSP_part8_140630.tar	Harvard Dataverse Network	10.7910/DVN/25833	http://dx.doi.org/10.7910/DVN/25833	GSP_Sub1203_S1_MR_BOLD2_*.nii
Sub1344	Ses1	Magnetic Resonance Imaging	3T MAGNETOM Tim Trio	Siemens	3	tesla	UO	UO:0000228	head	12	T1-weighted Acquisition	T1_MEMPRAGE		192x192x144	voxels			1.2x1.2x1.2	millimeter	UO	UO:0000016	2200	millisecond	UO	UO:0000028	1.54	millisecond	UO	UO:0000028	7	degree	UO	UO:0000185	1100	millisecond	UO	UO:0000028	Sub1344_Ses1_Scan_01_ANAT1	Sub1344_Ses1_Scan_01_ANAT1.nii.gz	GSP_part9_140630.tar	Harvard Dataverse Network	10.7910/DVN/25833	http://dx.doi.org/10.7910/DVN/25833	GSP_Sub1344_S1_MR_T1_MEMPRAGE_RMS_*.nii
Sub1344	Ses1	Magnetic Resonance Imaging	3T MAGNETOM Tim Trio	Siemens	3	tesla	UO	UO:0000228	head	12	BOLD image	epfid2d1_72	124	72x72x47	voxels			3.0x3.0x3.0	millimeter	UO	UO:0000016	3000	millisecond	UO	UO:0000028	30	millisecond	UO	UO:0000028	85	degree	UO	UO:0000185					Sub1344_Ses1_Scan_02_BOLD1	Sub1344_Ses1_Scan_02_BOLD1.nii.gz	GSP_part9_140630.tar	Harvard Dataverse Network	10.7910/DVN/25833	http://dx.doi.org/10.7910/DVN/25833	GSP_Sub1344_S1_MR_BOLD1_*.nii
Sub1344	Ses1	Magnetic Resonance Imaging	3T MAGNETOM Tim Trio	Siemens	3	tesla	UO	UO:0000228	head	12	BOLD image	epfid2d1_72	124	72x72x47	voxels			3.0x3.0x3.0	millimeter	UO	UO:0000016	3000	millisecond	UO	UO:0000028	30	millisecond	UO	UO:0000028	85	degree	UO	UO:0000185					Sub1344_Ses1_Scan_03_BOLD2	Sub1344_Ses1_Scan_03_BOLD2.nii.gz	GSP_part9_140630.tar	Harvard Dataverse Network	10.7910/DVN/25833	http://dx.doi.org/10.7910/DVN/25833	GSP_Sub1344_S1_MR_BOLD2_*.nii
Sub0432	Ses1	Magnetic Resonance Imaging	3T MAGNETOM Tim Trio	Siemens	3	tesla	UO	UO:0000228	head	12	T1-weighted Acquisition	T1_MEMPRAGE		192x192x144	voxels			1.2x1.2x1.2	millimeter	UO	UO:0000016	2200	millisecond	UO	UO:0000028	1.54	millisecond	UO	UO:0000028	7	degree	UO	UO:0000185	1100	millisecond	UO	UO:0000028	Sub0432_Ses1_Scan_01_ANAT1	Sub0432_Ses1_Scan_01_ANAT1.nii.gz	GSP_part3_140630.tar	Harvard Dataverse Network	10.7910/DVN/25833	http://dx.doi.org/10.7910/DVN/25833	GSP_Sub0432_S1_MR_T1_MEMPRAGE_RMS_*.nii
Sub0432	Ses1	Magnetic Resonance Imaging	3T MAGNETOM Tim Trio	Siemens	3	tesla	UO	UO:0000228	head	12	BOLD image	epfid2d1_72	124	72x72x47	voxels			3.0x3.0x3.0	millimeter	UO	UO:0000016	3000	millisecond	UO	UO:0000028	30	millisecond	UO	UO:0000028	85	degree	UO	UO:0000185					Sub0432_Ses1_Scan_02_BOLD1	Sub0432_Ses1_Scan_02_BOLD1.nii.gz	GSP_part3_140630.tar	Harvard Dataverse Network	10.7910/DVN/25833	http://dx.doi.org/10.7910/DVN/25833	GSP_Sub0432_S1_MR_BOLD1_*.nii
Sub0432	Ses1	Magnetic Resonance Imaging	3T MAGNETOM Tim Trio	Siemens	3	tesla	UO	UO:0000228	head	12	BOLD image	epfid2d1_72	124	72x72x47	voxels			3.0x3.0x3.0	millimeter	UO	UO:0000016	3000	millisecond	UO	UO:0000028	30	millisecond	UO	UO:0000028	85	degree	UO	UO:0000185					Sub0432_Ses1_Scan_03_BOLD2	Sub0432_Ses1_Scan_03_BOLD2.nii.gz	GSP_part3_140630.tar	Harvard Dataverse Network	10.7910/DVN/25833	http://dx.doi.org/10.7910/DVN/25833	GSP_Sub0432_S1_MR_BOLD2_*.nii
Sub1398	Ses1	Magnetic Resonance Imaging	3T MAGNETOM Tim Trio	Siemens	3	tesla	UO	UO:0000228	head	12	T1-weighted Acquisition	T1_MEMPRAGE		192x192x144	voxels			1.2x1.2x1.2	millimeter	UO	UO:0000016	2200	millisecond	UO	UO:0000028	1.54	millisecond	UO	UO:0000028	7	degree	UO	UO:0000185	1100	millisecond	UO	UO:0000028	Sub1398_Ses1_Scan_01_ANAT1	Sub1398_Ses1_Scan_01_ANAT1.nii.gz	GSP_part9_140630.tar	Harvard Dataverse Network	10.7910/DVN/25833	http://dx.doi.org/10.7910/DVN/25833	GSP_Sub1398_S1_MR_T1_MEMPRAGE_RMS_*.nii
Sub1398	Ses1	Magnetic Resonance Imaging	3T MAGNETOM Tim Trio	Siemens	3	tesla	UO	UO:0000228	head	12	BOLD image	epfid2d1_72	124	72x72x47	voxels			3.0x3.0x3.0	millimeter	UO	UO:0000016	3000	millisecond	UO	UO:0000028	30	millisecond	UO	UO:0000028	85	degree	UO	UO:0000185					Sub1398_Ses1_Scan_02_BOLD1	Sub1398_Ses1_Scan_02_BOLD1.nii.gz	GSP_part9_140630.tar	Harvard Dataverse Network	10.7910/DVN/25833	http://dx.doi.org/10.7910/DVN/25833	GSP_Sub1398_S1_MR_BOLD1_*.nii
Sub1398	Ses1	Magnetic Resonance Imaging	3T MAGNETOM Tim Trio	Siemens	3	tesla	UO	UO:0000228	head	12	BOLD image	epfid2d1_72	124	72x72x47	voxels			3.0x3.0x3.0	millimeter	UO	UO:0000016	3000	millisecond	UO	UO:0000028	30	millisecond	UO	UO:0000028	85	degree	UO	UO:0000185					Sub1398_Ses1_Scan_03_BOLD2	Sub1398_Ses1_Scan_03_BOLD2.nii.gz	GSP_part9_140630.tar	Harvard Dataverse Network	10.7910/DVN/25833	http://dx.doi.org/10.7910/DVN/25833	GSP_Sub1398_S1_MR_BOLD2_*.nii
Sub0377	Ses1	Magnetic Resonance Imaging	3T MAGNETOM Tim Trio	Siemens	3	tesla	UO	UO:0000228	head	12	T1-weighted Acquisition	T1_MEMPRAGE		192x192x144	voxels			1.2x1.2x1.2	millimeter	UO	UO:0000016	2200	millisecond	UO	UO:0000028	1.54	millisecond	UO	UO:0000028	7	degree	UO	UO:0000185	1100	millisecond	UO	UO:0000028	Sub0377_Ses1_Scan_01_ANAT1	Sub0377_Ses1_Scan_01_ANAT1.nii.gz	GSP_part3_140630.tar	Harvard Dataverse Network	10.7910/DVN/25833	http://dx.doi.org/10.7910/DVN/25833	GSP_Sub0377_S1_MR_T1_MEMPRAGE_RMS_*.nii
Sub0377	Ses1	Magnetic Resonance Imaging	3T MAGNETOM Tim Trio	Siemens	3	tesla	UO	UO:0000228	head	12	BOLD image	epfid2d1_72	124	72x72x47	voxels			3.0x3.0x3.0	millimeter	UO	UO:0000016	3000	millisecond	UO	UO:0000028	30	millisecond	UO	UO:0000028	85	degree	UO	UO:0000185					Sub0377_Ses1_Scan_02_BOLD1	Sub0377_Ses1_Scan_02_BOLD1.nii.gz	GSP_part3_140630.tar	Harvard Dataverse Network	10.7910/DVN/25833	http://dx.doi.org/10.7910/DVN/25833	GSP_Sub0377_S1_MR_BOLD1_*.nii
Sub0377	Ses1	Magnetic Resonance Imaging	3T MAGNETOM Tim Trio	Siemens	3	tesla	UO	UO:0000228	head	12	BOLD image	epfid2d1_72	124	72x72x47	voxels			3.0x3.0x3.0	millimeter	UO	UO:0000016	3000	millisecond	UO	UO:0000028	30	millisecond	UO	UO:0000028	85	degree	UO	UO:0000185					Sub0377_Ses1_Scan_03_BOLD2	Sub0377_Ses1_Scan_03_BOLD2.nii.gz	GSP_part3_140630.tar	Harvard Dataverse Network	10.7910/DVN/25833	http://dx.doi.org/10.7910/DVN/25833	GSP_Sub0377_S1_MR_BOLD2_*.nii
Sub1056	Ses1	Magnetic Resonance Imaging	3T MAGNETOM Tim Trio	Siemens	3	tesla	UO	UO:0000228	head	12	T1-weighted Acquisition	T1_MEMPRAGE		192x192x144	voxels			1.2x1.2x1.2	millimeter	UO	UO:0000016	2200	millisecond	UO	UO:0000028	1.54	millisecond	UO	UO:0000028	7	degree	UO	UO:0000185	1100	millisecond	UO	UO:0000028	Sub1056_Ses1_Scan_01_ANAT1	Sub1056_Ses1_Scan_01_ANAT1.nii.gz	GSP_part7_140630.tar	Harvard Dataverse Network	10.7910/DVN/25833	http://dx.doi.org/10.7910/DVN/25833	GSP_Sub1056_S1_MR_T1_MEMPRAGE_RMS_*.nii
Sub1056	Ses1	Magnetic Resonance Imaging	3T MAGNETOM Tim Trio	Siemens	3	tesla	UO	UO:0000228	head	12	BOLD image	epfid2d1_72	124	72x72x47	voxels			3.0x3.0x3.0	millimeter	UO	UO:0000016	3000	millisecond	UO	UO:0000028	30	millisecond	UO	UO:0000028	85	degree	UO	UO:0000185					Sub1056_Ses1_Scan_02_BOLD1	Sub1056_Ses1_Scan_02_BOLD1.nii.gz	GSP_part7_140630.tar	Harvard Dataverse Network	10.7910/DVN/25833	http://dx.doi.org/10.7910/DVN/25833	GSP_Sub1056_S1_MR_BOLD1_*.nii
Sub0078	Ses1	Magnetic Resonance Imaging	3T MAGNETOM Tim Trio	Siemens	3	tesla	UO	UO:0000228	head	12	T1-weighted Acquisition	T1_MEMPRAGE		192x192x144	voxels			1.2x1.2x1.2	millimeter	UO	UO:0000016	2200	millisecond	UO	UO:0000028	1.54	millisecond	UO	UO:0000028	7	degree	UO	UO:0000185	1100	millisecond	UO	UO:0000028	Sub0078_Ses1_Scan_01_ANAT1	Sub0078_Ses1_Scan_01_ANAT1.nii.gz	GSP_part1_140630.tar	Harvard Dataverse Network	10.7910/DVN/25833	http://dx.doi.org/10.7910/DVN/25833	GSP_Sub0078_S1_MR_T1_MEMPRAGE_RMS_*.nii
Sub0078	Ses1	Magnetic Resonance Imaging	3T MAGNETOM Tim Trio	Siemens	3	tesla	UO	UO:0000228	head	12	BOLD image	epfid2d1_72	124	72x72x47	voxels			3.0x3.0x3.0	millimeter	UO	UO:0000016	3000	millisecond	UO	UO:0000028	30	millisecond	UO	UO:0000028	85	degree	UO	UO:0000185					Sub0078_Ses1_Scan_02_BOLD1	Sub0078_Ses1_Scan_02_BOLD1.nii.gz	GSP_part1_140630.tar	Harvard Dataverse Network	10.7910/DVN/25833	http://dx.doi.org/10.7910/DVN/25833	GSP_Sub0078_S1_MR_BOLD1_*.nii
Sub0078	Ses1	Magnetic Resonance Imaging	3T MAGNETOM Tim Trio	Siemens	3	tesla	UO	UO:0000228	head	12	BOLD image	epfid2d1_72	124	72x72x47	voxels			3.0x3.0x3.0	millimeter	UO	UO:0000016	3000	millisecond	UO	UO:0000028	30	millisecond	UO	UO:0000028	85	degree	UO	UO:0000185					Sub0078_Ses1_Scan_03_BOLD2	Sub0078_Ses1_Scan_03_BOLD2.nii.gz	GSP_part1_140630.tar	Harvard Dataverse Network	10.7910/DVN/25833	http://dx.doi.org/10.7910/DVN/25833	GSP_Sub0078_S1_MR_BOLD2_*.nii
Sub0290	Ses1	Magnetic Resonance Imaging	3T MAGNETOM Tim Trio	Siemens	3	tesla	UO	UO:0000228	head	12	T1-weighted Acquisition	T1_MEMPRAGE		192x192x144	voxels			1.2x1.2x1.2	millimeter	UO	UO:0000016	2200	millisecond	UO	UO:0000028	1.54	millisecond	UO	UO:0000028	7	degree	UO	UO:0000185	1100	millisecond	UO	UO:0000028	Sub0290_Ses1_Scan_01_ANAT1	Sub0290_Ses1_Scan_01_ANAT1.nii.gz	GSP_part2_140630.tar	Harvard Dataverse Network	10.7910/DVN/25833	http://dx.doi.org/10.7910/DVN/25833	GSP_Sub0290_S1_MR_T1_MEMPRAGE_RMS_*.nii
Sub0290	Ses1	Magnetic Resonance Imaging	3T MAGNETOM Tim Trio	Siemens	3	tesla	UO	UO:0000228	head	12	BOLD image	epfid2d1_72	124	72x72x47	voxels			3.0x3.0x3.0	millimeter	UO	UO:0000016	3000	millisecond	UO	UO:0000028	30	millisecond	UO	UO:0000028	85	degree	UO	UO:0000185					Sub0290_Ses1_Scan_02_BOLD1	Sub0290_Ses1_Scan_02_BOLD1.nii.gz	GSP_part2_140630.tar	Harvard Dataverse Network	10.7910/DVN/25833	http://dx.doi.org/10.7910/DVN/25833	GSP_Sub0290_S1_MR_BOLD1_*.nii
Sub0290	Ses1	Magnetic Resonance Imaging	3T MAGNETOM Tim Trio	Siemens	3	tesla	UO	UO:0000228	head	12	BOLD image	epfid2d1_72	124	72x72x47	voxels			3.0x3.0x3.0	millimeter	UO	UO:0000016	3000	millisecond	UO	UO:0000028	30	millisecond	UO	UO:0000028	85	degree	UO	UO:0000185					Sub0290_Ses1_Scan_03_BOLD2	Sub0290_Ses1_Scan_03_BOLD2.nii.gz	GSP_part2_140630.tar	Harvard Dataverse Network	10.7910/DVN/25833	http://dx.doi.org/10.7910/DVN/25833	GSP_Sub0290_S1_MR_BOLD2_*.nii
Sub1368	Ses1	Magnetic Resonance Imaging	3T MAGNETOM Tim Trio	Siemens	3	tesla	UO	UO:0000228	head	12	T1-weighted Acquisition	T1_MEMPRAGE		192x192x144	voxels			1.2x1.2x1.2	millimeter	UO	UO:0000016	2200	millisecond	UO	UO:0000028	1.54	millisecond	UO	UO:0000028	7	degree	UO	UO:0000185	1100	millisecond	UO	UO:0000028	Sub1368_Ses1_Scan_01_ANAT1	Sub1368_Ses1_Scan_01_ANAT1.nii.gz	GSP_part9_140630.tar	Harvard Dataverse Network	10.7910/DVN/25833	http://dx.doi.org/10.7910/DVN/25833	GSP_Sub1368_S1_MR_T1_MEMPRAGE_RMS_*.nii
Sub1368	Ses1	Magnetic Resonance Imaging	3T MAGNETOM Tim Trio	Siemens	3	tesla	UO	UO:0000228	head	12	BOLD image	epfid2d1_72	124	72x72x47	voxels			3.0x3.0x3.0	millimeter	UO	UO:0000016	3000	millisecond	UO	UO:0000028	30	millisecond	UO	UO:0000028	85	degree	UO	UO:0000185					Sub1368_Ses1_Scan_02_BOLD1	Sub1368_Ses1_Scan_02_BOLD1.nii.gz	GSP_part9_140630.tar	Harvard Dataverse Network	10.7910/DVN/25833	http://dx.doi.org/10.7910/DVN/25833	GSP_Sub1368_S1_MR_BOLD1_*.nii
Sub0942	Ses2	Magnetic Resonance Imaging	3T MAGNETOM Tim Trio	Siemens	3	tesla	UO	UO:0000228	head	12	T1-weighted Acquisition	T1_MEMPRAGE		192x192x144	voxels			1.2x1.2x1.2	millimeter	UO	UO:0000016	2200	millisecond	UO	UO:0000028	1.54	millisecond	UO	UO:0000028	7	degree	UO	UO:0000185	1100	millisecond	UO	UO:0000028	Sub0942_Ses2_Scan_01_ANAT1	Sub0942_Ses2_Scan_01_ANAT1.nii.gz	GSP_retest_140630.tar	Harvard Dataverse Network	10.7910/DVN/25833	http://dx.doi.org/10.7910/DVN/25833	GSP_Sub0942_S2_MR_T1_MEMPRAGE_RMS_*.nii
Sub0942	Ses2	Magnetic Resonance Imaging	3T MAGNETOM Tim Trio	Siemens	3	tesla	UO	UO:0000228	head	12	BOLD image	epfid2d1_72	124	72x72x47	voxels			3.0x3.0x3.0	millimeter	UO	UO:0000016	3000	millisecond	UO	UO:0000028	30	millisecond	UO	UO:0000028	85	degree	UO	UO:0000185					Sub0942_Ses2_Scan_02_BOLD1	Sub0942_Ses2_Scan_02_BOLD1.nii.gz	GSP_retest_140630.tar	Harvard Dataverse Network	10.7910/DVN/25833	http://dx.doi.org/10.7910/DVN/25833	GSP_Sub0942_S2_MR_BOLD1_*.nii
Sub0942	Ses2	Magnetic Resonance Imaging	3T MAGNETOM Tim Trio	Siemens	3	tesla	UO	UO:0000228	head	12	BOLD image	epfid2d1_72	124	72x72x47	voxels			3.0x3.0x3.0	millimeter	UO	UO:0000016	3000	millisecond	UO	UO:0000028	30	millisecond	UO	UO:0000028	85	degree	UO	UO:0000185					Sub0942_Ses2_Scan_03_BOLD2	Sub0942_Ses2_Scan_03_BOLD2.nii.gz	GSP_retest_140630.tar	Harvard Dataverse Network	10.7910/DVN/25833	http://dx.doi.org/10.7910/DVN/25833	GSP_Sub0942_S2_MR_BOLD2_*.nii
Sub0585	Ses1	Magnetic Resonance Imaging	3T MAGNETOM Tim Trio	Siemens	3	tesla	UO	UO:0000228	head	12	T1-weighted Acquisition	T1_MEMPRAGE		192x192x144	voxels			1.2x1.2x1.2	millimeter	UO	UO:0000016	2200	millisecond	UO	UO:0000028	1.54	millisecond	UO	UO:0000028	7	degree	UO	UO:0000185	1100	millisecond	UO	UO:0000028	Sub0585_Ses1_Scan_01_ANAT1	Sub0585_Ses1_Scan_01_ANAT1.nii.gz	GSP_part4_140630.tar	Harvard Dataverse Network	10.7910/DVN/25833	http://dx.doi.org/10.7910/DVN/25833	GSP_Sub0585_S1_MR_T1_MEMPRAGE_RMS_*.nii
Sub0585	Ses1	Magnetic Resonance Imaging	3T MAGNETOM Tim Trio	Siemens	3	tesla	UO	UO:0000228	head	12	BOLD image	epfid2d1_72	124	72x72x47	voxels			3.0x3.0x3.0	millimeter	UO	UO:0000016	3000	millisecond	UO	UO:0000028	30	millisecond	UO	UO:0000028	85	degree	UO	UO:0000185					Sub0585_Ses1_Scan_02_BOLD1	Sub0585_Ses1_Scan_02_BOLD1.nii.gz	GSP_part4_140630.tar	Harvard Dataverse Network	10.7910/DVN/25833	http://dx.doi.org/10.7910/DVN/25833	GSP_Sub0585_S1_MR_BOLD1_*.nii
Sub0585	Ses1	Magnetic Resonance Imaging	3T MAGNETOM Tim Trio	Siemens	3	tesla	UO	UO:0000228	head	12	BOLD image	epfid2d1_72	124	72x72x47	voxels			3.0x3.0x3.0	millimeter	UO	UO:0000016	3000	millisecond	UO	UO:0000028	30	millisecond	UO	UO:0000028	85	degree	UO	UO:0000185					Sub0585_Ses1_Scan_03_BOLD2	Sub0585_Ses1_Scan_03_BOLD2.nii.gz	GSP_part4_140630.tar	Harvard Dataverse Network	10.7910/DVN/25833	http://dx.doi.org/10.7910/DVN/25833	GSP_Sub0585_S1_MR_BOLD2_*.nii
Sub0553	Ses1	Magnetic Resonance Imaging	3T MAGNETOM Tim Trio	Siemens	3	tesla	UO	UO:0000228	head	12	T1-weighted Acquisition	T1_MEMPRAGE		192x192x144	voxels			1.2x1.2x1.2	millimeter	UO	UO:0000016	2200	millisecond	UO	UO:0000028	1.54	millisecond	UO	UO:0000028	7	degree	UO	UO:0000185	1100	millisecond	UO	UO:0000028	Sub0553_Ses1_Scan_01_ANAT1	Sub0553_Ses1_Scan_01_ANAT1.nii.gz	GSP_part4_140630.tar	Harvard Dataverse Network	10.7910/DVN/25833	http://dx.doi.org/10.7910/DVN/25833	GSP_Sub0553_S1_MR_T1_MEMPRAGE_RMS_*.nii
Sub0553	Ses1	Magnetic Resonance Imaging	3T MAGNETOM Tim Trio	Siemens	3	tesla	UO	UO:0000228	head	12	BOLD image	epfid2d1_72	124	72x72x47	voxels			3.0x3.0x3.0	millimeter	UO	UO:0000016	3000	millisecond	UO	UO:0000028	30	millisecond	UO	UO:0000028	85	degree	UO	UO:0000185					Sub0553_Ses1_Scan_02_BOLD1	Sub0553_Ses1_Scan_02_BOLD1.nii.gz	GSP_part4_140630.tar	Harvard Dataverse Network	10.7910/DVN/25833	http://dx.doi.org/10.7910/DVN/25833	GSP_Sub0553_S1_MR_BOLD1_*.nii
Sub0553	Ses1	Magnetic Resonance Imaging	3T MAGNETOM Tim Trio	Siemens	3	tesla	UO	UO:0000228	head	12	BOLD image	epfid2d1_72	124	72x72x47	voxels			3.0x3.0x3.0	millimeter	UO	UO:0000016	3000	millisecond	UO	UO:0000028	30	millisecond	UO	UO:0000028	85	degree	UO	UO:0000185					Sub0553_Ses1_Scan_03_BOLD2	Sub0553_Ses1_Scan_03_BOLD2.nii.gz	GSP_part4_140630.tar	Harvard Dataverse Network	10.7910/DVN/25833	http://dx.doi.org/10.7910/DVN/25833	GSP_Sub0553_S1_MR_BOLD2_*.nii
Sub1202	Ses1	Magnetic Resonance Imaging	3T MAGNETOM Tim Trio	Siemens	3	tesla	UO	UO:0000228	head	12	T1-weighted Acquisition	T1_MEMPRAGE		192x192x144	voxels			1.2x1.2x1.2	millimeter	UO	UO:0000016	2200	millisecond	UO	UO:0000028	1.54	millisecond	UO	UO:0000028	7	degree	UO	UO:0000185	1100	millisecond	UO	UO:0000028	Sub1202_Ses1_Scan_01_ANAT1	Sub1202_Ses1_Scan_01_ANAT1.nii.gz	GSP_part8_140630.tar	Harvard Dataverse Network	10.7910/DVN/25833	http://dx.doi.org/10.7910/DVN/25833	GSP_Sub1202_S1_MR_T1_MEMPRAGE_RMS_*.nii
Sub1202	Ses1	Magnetic Resonance Imaging	3T MAGNETOM Tim Trio	Siemens	3	tesla	UO	UO:0000228	head	12	BOLD image	epfid2d1_72	124	72x72x47	voxels			3.0x3.0x3.0	millimeter	UO	UO:0000016	3000	millisecond	UO	UO:0000028	30	millisecond	UO	UO:0000028	85	degree	UO	UO:0000185					Sub1202_Ses1_Scan_02_BOLD1	Sub1202_Ses1_Scan_02_BOLD1.nii.gz	GSP_part8_140630.tar	Harvard Dataverse Network	10.7910/DVN/25833	http://dx.doi.org/10.7910/DVN/25833	GSP_Sub1202_S1_MR_BOLD1_*.nii
Sub1202	Ses1	Magnetic Resonance Imaging	3T MAGNETOM Tim Trio	Siemens	3	tesla	UO	UO:0000228	head	12	BOLD image	epfid2d1_72	124	72x72x47	voxels			3.0x3.0x3.0	millimeter	UO	UO:0000016	3000	millisecond	UO	UO:0000028	30	millisecond	UO	UO:0000028	85	degree	UO	UO:0000185					Sub1202_Ses1_Scan_03_BOLD2	Sub1202_Ses1_Scan_03_BOLD2.nii.gz	GSP_part8_140630.tar	Harvard Dataverse Network	10.7910/DVN/25833	http://dx.doi.org/10.7910/DVN/25833	GSP_Sub1202_S1_MR_BOLD2_*.nii
Sub0190	Ses1	Magnetic Resonance Imaging	3T MAGNETOM Tim Trio	Siemens	3	tesla	UO	UO:0000228	head	12	T1-weighted Acquisition	T1_MEMPRAGE		192x192x144	voxels			1.2x1.2x1.2	millimeter	UO	UO:0000016	2200	millisecond	UO	UO:0000028	1.54	millisecond	UO	UO:0000028	7	degree	UO	UO:0000185	1100	millisecond	UO	UO:0000028	Sub0190_Ses1_Scan_01_ANAT1	Sub0190_Ses1_Scan_01_ANAT1.nii.gz	GSP_part2_140630.tar	Harvard Dataverse Network	10.7910/DVN/25833	http://dx.doi.org/10.7910/DVN/25833	GSP_Sub0190_S1_MR_T1_MEMPRAGE_RMS_*.nii
Sub0190	Ses1	Magnetic Resonance Imaging	3T MAGNETOM Tim Trio	Siemens	3	tesla	UO	UO:0000228	head	12	BOLD image	epfid2d1_72	124	72x72x47	voxels			3.0x3.0x3.0	millimeter	UO	UO:0000016	3000	millisecond	UO	UO:0000028	30	millisecond	UO	UO:0000028	85	degree	UO	UO:0000185					Sub0190_Ses1_Scan_02_BOLD1	Sub0190_Ses1_Scan_02_BOLD1.nii.gz	GSP_part2_140630.tar	Harvard Dataverse Network	10.7910/DVN/25833	http://dx.doi.org/10.7910/DVN/25833	GSP_Sub0190_S1_MR_BOLD1_*.nii
Sub0190	Ses1	Magnetic Resonance Imaging	3T MAGNETOM Tim Trio	Siemens	3	tesla	UO	UO:0000228	head	12	BOLD image	epfid2d1_72	124	72x72x47	voxels			3.0x3.0x3.0	millimeter	UO	UO:0000016	3000	millisecond	UO	UO:0000028	30	millisecond	UO	UO:0000028	85	degree	UO	UO:0000185					Sub0190_Ses1_Scan_03_BOLD2	Sub0190_Ses1_Scan_03_BOLD2.nii.gz	GSP_part2_140630.tar	Harvard Dataverse Network	10.7910/DVN/25833	http://dx.doi.org/10.7910/DVN/25833	GSP_Sub0190_S1_MR_BOLD2_*.nii
Sub1150	Ses1	Magnetic Resonance Imaging	3T MAGNETOM Tim Trio	Siemens	3	tesla	UO	UO:0000228	head	12	T1-weighted Acquisition	T1_MEMPRAGE		192x192x144	voxels			1.2x1.2x1.2	millimeter	UO	UO:0000016	2200	millisecond	UO	UO:0000028	1.54	millisecond	UO	UO:0000028	7	degree	UO	UO:0000185	1100	millisecond	UO	UO:0000028	Sub1150_Ses1_Scan_01_ANAT1	Sub1150_Ses1_Scan_01_ANAT1.nii.gz	GSP_part8_140630.tar	Harvard Dataverse Network	10.7910/DVN/25833	http://dx.doi.org/10.7910/DVN/25833	GSP_Sub1150_S1_MR_T1_MEMPRAGE_RMS_*.nii
Sub1150	Ses1	Magnetic Resonance Imaging	3T MAGNETOM Tim Trio	Siemens	3	tesla	UO	UO:0000228	head	12	BOLD image	epfid2d1_72	124	72x72x47	voxels			3.0x3.0x3.0	millimeter	UO	UO:0000016	3000	millisecond	UO	UO:0000028	30	millisecond	UO	UO:0000028	85	degree	UO	UO:0000185					Sub1150_Ses1_Scan_02_BOLD1	Sub1150_Ses1_Scan_02_BOLD1.nii.gz	GSP_part8_140630.tar	Harvard Dataverse Network	10.7910/DVN/25833	http://dx.doi.org/10.7910/DVN/25833	GSP_Sub1150_S1_MR_BOLD1_*.nii
Sub1150	Ses1	Magnetic Resonance Imaging	3T MAGNETOM Tim Trio	Siemens	3	tesla	UO	UO:0000228	head	12	BOLD image	epfid2d1_72	124	72x72x47	voxels			3.0x3.0x3.0	millimeter	UO	UO:0000016	3000	millisecond	UO	UO:0000028	30	millisecond	UO	UO:0000028	85	degree	UO	UO:0000185					Sub1150_Ses1_Scan_03_BOLD2	Sub1150_Ses1_Scan_03_BOLD2.nii.gz	GSP_part8_140630.tar	Harvard Dataverse Network	10.7910/DVN/25833	http://dx.doi.org/10.7910/DVN/25833	GSP_Sub1150_S1_MR_BOLD2_*.nii
Sub0404	Ses1	Magnetic Resonance Imaging	3T MAGNETOM Tim Trio	Siemens	3	tesla	UO	UO:0000228	head	12	T1-weighted Acquisition	T1_MEMPRAGE		192x192x144	voxels			1.2x1.2x1.2	millimeter	UO	UO:0000016	2200	millisecond	UO	UO:0000028	1.54	millisecond	UO	UO:0000028	7	degree	UO	UO:0000185	1100	millisecond	UO	UO:0000028	Sub0404_Ses1_Scan_01_ANAT1	Sub0404_Ses1_Scan_01_ANAT1.nii.gz	GSP_part3_140630.tar	Harvard Dataverse Network	10.7910/DVN/25833	http://dx.doi.org/10.7910/DVN/25833	GSP_Sub0404_S1_MR_T1_MEMPRAGE_RMS_*.nii
Sub0404	Ses1	Magnetic Resonance Imaging	3T MAGNETOM Tim Trio	Siemens	3	tesla	UO	UO:0000228	head	12	BOLD image	epfid2d1_72	124	72x72x47	voxels			3.0x3.0x3.0	millimeter	UO	UO:0000016	3000	millisecond	UO	UO:0000028	30	millisecond	UO	UO:0000028	85	degree	UO	UO:0000185					Sub0404_Ses1_Scan_02_BOLD1	Sub0404_Ses1_Scan_02_BOLD1.nii.gz	GSP_part3_140630.tar	Harvard Dataverse Network	10.7910/DVN/25833	http://dx.doi.org/10.7910/DVN/25833	GSP_Sub0404_S1_MR_BOLD1_*.nii
Sub1201	Ses1	Magnetic Resonance Imaging	3T MAGNETOM Tim Trio	Siemens	3	tesla	UO	UO:0000228	head	12	T1-weighted Acquisition	T1_MEMPRAGE		192x192x144	voxels			1.2x1.2x1.2	millimeter	UO	UO:0000016	2200	millisecond	UO	UO:0000028	1.54	millisecond	UO	UO:0000028	7	degree	UO	UO:0000185	1100	millisecond	UO	UO:0000028	Sub1201_Ses1_Scan_01_ANAT1	Sub1201_Ses1_Scan_01_ANAT1.nii.gz	GSP_part8_140630.tar	Harvard Dataverse Network	10.7910/DVN/25833	http://dx.doi.org/10.7910/DVN/25833	GSP_Sub1201_S1_MR_T1_MEMPRAGE_RMS_*.nii
Sub1201	Ses1	Magnetic Resonance Imaging	3T MAGNETOM Tim Trio	Siemens	3	tesla	UO	UO:0000228	head	12	BOLD image	epfid2d1_72	124	72x72x47	voxels			3.0x3.0x3.0	millimeter	UO	UO:0000016	3000	millisecond	UO	UO:0000028	30	millisecond	UO	UO:0000028	85	degree	UO	UO:0000185					Sub1201_Ses1_Scan_02_BOLD1	Sub1201_Ses1_Scan_02_BOLD1.nii.gz	GSP_part8_140630.tar	Harvard Dataverse Network	10.7910/DVN/25833	http://dx.doi.org/10.7910/DVN/25833	GSP_Sub1201_S1_MR_BOLD1_*.nii
Sub1201	Ses1	Magnetic Resonance Imaging	3T MAGNETOM Tim Trio	Siemens	3	tesla	UO	UO:0000228	head	12	BOLD image	epfid2d1_72	124	72x72x47	voxels			3.0x3.0x3.0	millimeter	UO	UO:0000016	3000	millisecond	UO	UO:0000028	30	millisecond	UO	UO:0000028	85	degree	UO	UO:0000185					Sub1201_Ses1_Scan_03_BOLD2	Sub1201_Ses1_Scan_03_BOLD2.nii.gz	GSP_part8_140630.tar	Harvard Dataverse Network	10.7910/DVN/25833	http://dx.doi.org/10.7910/DVN/25833	GSP_Sub1201_S1_MR_BOLD2_*.nii
Sub0189	Ses1	Magnetic Resonance Imaging	3T MAGNETOM Tim Trio	Siemens	3	tesla	UO	UO:0000228	head	12	T1-weighted Acquisition	T1_MEMPRAGE		192x192x144	voxels			1.2x1.2x1.2	millimeter	UO	UO:0000016	2200	millisecond	UO	UO:0000028	1.54	millisecond	UO	UO:0000028	7	degree	UO	UO:0000185	1100	millisecond	UO	UO:0000028	Sub0189_Ses1_Scan_01_ANAT1	Sub0189_Ses1_Scan_01_ANAT1.nii.gz	GSP_part2_140630.tar	Harvard Dataverse Network	10.7910/DVN/25833	http://dx.doi.org/10.7910/DVN/25833	GSP_Sub0189_S1_MR_T1_MEMPRAGE_RMS_*.nii
Sub0189	Ses1	Magnetic Resonance Imaging	3T MAGNETOM Tim Trio	Siemens	3	tesla	UO	UO:0000228	head	12	BOLD image	epfid2d1_72	124	72x72x47	voxels			3.0x3.0x3.0	millimeter	UO	UO:0000016	3000	millisecond	UO	UO:0000028	30	millisecond	UO	UO:0000028	85	degree	UO	UO:0000185					Sub0189_Ses1_Scan_02_BOLD1	Sub0189_Ses1_Scan_02_BOLD1.nii.gz	GSP_part2_140630.tar	Harvard Dataverse Network	10.7910/DVN/25833	http://dx.doi.org/10.7910/DVN/25833	GSP_Sub0189_S1_MR_BOLD1_*.nii
Sub0563	Ses1	Magnetic Resonance Imaging	3T MAGNETOM Tim Trio	Siemens	3	tesla	UO	UO:0000228	head	12	T1-weighted Acquisition	T1_MEMPRAGE		192x192x144	voxels			1.2x1.2x1.2	millimeter	UO	UO:0000016	2200	millisecond	UO	UO:0000028	1.54	millisecond	UO	UO:0000028	7	degree	UO	UO:0000185	1100	millisecond	UO	UO:0000028	Sub0563_Ses1_Scan_01_ANAT1	Sub0563_Ses1_Scan_01_ANAT1.nii.gz	GSP_part4_140630.tar	Harvard Dataverse Network	10.7910/DVN/25833	http://dx.doi.org/10.7910/DVN/25833	GSP_Sub0563_S1_MR_T1_MEMPRAGE_RMS_*.nii
Sub0563	Ses1	Magnetic Resonance Imaging	3T MAGNETOM Tim Trio	Siemens	3	tesla	UO	UO:0000228	head	12	BOLD image	epfid2d1_72	124	72x72x47	voxels			3.0x3.0x3.0	millimeter	UO	UO:0000016	3000	millisecond	UO	UO:0000028	30	millisecond	UO	UO:0000028	85	degree	UO	UO:0000185					Sub0563_Ses1_Scan_02_BOLD1	Sub0563_Ses1_Scan_02_BOLD1.nii.gz	GSP_part4_140630.tar	Harvard Dataverse Network	10.7910/DVN/25833	http://dx.doi.org/10.7910/DVN/25833	GSP_Sub0563_S1_MR_BOLD1_*.nii
Sub0563	Ses1	Magnetic Resonance Imaging	3T MAGNETOM Tim Trio	Siemens	3	tesla	UO	UO:0000228	head	12	BOLD image	epfid2d1_72	124	72x72x47	voxels			3.0x3.0x3.0	millimeter	UO	UO:0000016	3000	millisecond	UO	UO:0000028	30	millisecond	UO	UO:0000028	85	degree	UO	UO:0000185					Sub0563_Ses1_Scan_03_BOLD2	Sub0563_Ses1_Scan_03_BOLD2.nii.gz	GSP_part4_140630.tar	Harvard Dataverse Network	10.7910/DVN/25833	http://dx.doi.org/10.7910/DVN/25833	GSP_Sub0563_S1_MR_BOLD2_*.nii
Sub0405	Ses1	Magnetic Resonance Imaging	3T MAGNETOM Tim Trio	Siemens	3	tesla	UO	UO:0000228	head	12	T1-weighted Acquisition	T1_MEMPRAGE		192x192x144	voxels			1.2x1.2x1.2	millimeter	UO	UO:0000016	2200	millisecond	UO	UO:0000028	1.54	millisecond	UO	UO:0000028	7	degree	UO	UO:0000185	1100	millisecond	UO	UO:0000028	Sub0405_Ses1_Scan_01_ANAT1	Sub0405_Ses1_Scan_01_ANAT1.nii.gz	GSP_part3_140630.tar	Harvard Dataverse Network	10.7910/DVN/25833	http://dx.doi.org/10.7910/DVN/25833	GSP_Sub0405_S1_MR_T1_MEMPRAGE_RMS_*.nii
Sub0405	Ses1	Magnetic Resonance Imaging	3T MAGNETOM Tim Trio	Siemens	3	tesla	UO	UO:0000228	head	12	BOLD image	epfid2d1_72	124	72x72x47	voxels			3.0x3.0x3.0	millimeter	UO	UO:0000016	3000	millisecond	UO	UO:0000028	30	millisecond	UO	UO:0000028	85	degree	UO	UO:0000185					Sub0405_Ses1_Scan_02_BOLD1	Sub0405_Ses1_Scan_02_BOLD1.nii.gz	GSP_part3_140630.tar	Harvard Dataverse Network	10.7910/DVN/25833	http://dx.doi.org/10.7910/DVN/25833	GSP_Sub0405_S1_MR_BOLD1_*.nii
Sub0923	Ses1	Magnetic Resonance Imaging	3T MAGNETOM Tim Trio	Siemens	3	tesla	UO	UO:0000228	head	12	T1-weighted Acquisition	T1_MEMPRAGE		192x192x144	voxels			1.2x1.2x1.2	millimeter	UO	UO:0000016	2200	millisecond	UO	UO:0000028	1.54	millisecond	UO	UO:0000028	7	degree	UO	UO:0000185	1100	millisecond	UO	UO:0000028	Sub0923_Ses1_Scan_01_ANAT1	Sub0923_Ses1_Scan_01_ANAT1.nii.gz	GSP_part6_140630.tar	Harvard Dataverse Network	10.7910/DVN/25833	http://dx.doi.org/10.7910/DVN/25833	GSP_Sub0923_S1_MR_T1_MEMPRAGE_RMS_*.nii
Sub0923	Ses1	Magnetic Resonance Imaging	3T MAGNETOM Tim Trio	Siemens	3	tesla	UO	UO:0000228	head	12	BOLD image	epfid2d1_72	124	72x72x47	voxels			3.0x3.0x3.0	millimeter	UO	UO:0000016	3000	millisecond	UO	UO:0000028	30	millisecond	UO	UO:0000028	85	degree	UO	UO:0000185					Sub0923_Ses1_Scan_02_BOLD1	Sub0923_Ses1_Scan_02_BOLD1.nii.gz	GSP_part6_140630.tar	Harvard Dataverse Network	10.7910/DVN/25833	http://dx.doi.org/10.7910/DVN/25833	GSP_Sub0923_S1_MR_BOLD1_*.nii
Sub0489	Ses1	Magnetic Resonance Imaging	3T MAGNETOM Tim Trio	Siemens	3	tesla	UO	UO:0000228	head	12	T1-weighted Acquisition	T1_MEMPRAGE		192x192x144	voxels			1.2x1.2x1.2	millimeter	UO	UO:0000016	2200	millisecond	UO	UO:0000028	1.54	millisecond	UO	UO:0000028	7	degree	UO	UO:0000185	1100	millisecond	UO	UO:0000028	Sub0489_Ses1_Scan_01_ANAT1	Sub0489_Ses1_Scan_01_ANAT1.nii.gz	GSP_part4_140630.tar	Harvard Dataverse Network	10.7910/DVN/25833	http://dx.doi.org/10.7910/DVN/25833	GSP_Sub0489_S1_MR_T1_MEMPRAGE_RMS_*.nii
Sub0489	Ses1	Magnetic Resonance Imaging	3T MAGNETOM Tim Trio	Siemens	3	tesla	UO	UO:0000228	head	12	BOLD image	epfid2d1_72	124	72x72x47	voxels			3.0x3.0x3.0	millimeter	UO	UO:0000016	3000	millisecond	UO	UO:0000028	30	millisecond	UO	UO:0000028	85	degree	UO	UO:0000185					Sub0489_Ses1_Scan_02_BOLD1	Sub0489_Ses1_Scan_02_BOLD1.nii.gz	GSP_part4_140630.tar	Harvard Dataverse Network	10.7910/DVN/25833	http://dx.doi.org/10.7910/DVN/25833	GSP_Sub0489_S1_MR_BOLD1_*.nii
Sub0489	Ses1	Magnetic Resonance Imaging	3T MAGNETOM Tim Trio	Siemens	3	tesla	UO	UO:0000228	head	12	BOLD image	epfid2d1_72	124	72x72x47	voxels			3.0x3.0x3.0	millimeter	UO	UO:0000016	3000	millisecond	UO	UO:0000028	30	millisecond	UO	UO:0000028	85	degree	UO	UO:0000185					Sub0489_Ses1_Scan_03_BOLD2	Sub0489_Ses1_Scan_03_BOLD2.nii.gz	GSP_part4_140630.tar	Harvard Dataverse Network	10.7910/DVN/25833	http://dx.doi.org/10.7910/DVN/25833	GSP_Sub0489_S1_MR_BOLD2_*.nii
Sub1151	Ses1	Magnetic Resonance Imaging	3T MAGNETOM Tim Trio	Siemens	3	tesla	UO	UO:0000228	head	12	T1-weighted Acquisition	T1_MEMPRAGE		192x192x144	voxels			1.2x1.2x1.2	millimeter	UO	UO:0000016	2200	millisecond	UO	UO:0000028	1.54	millisecond	UO	UO:0000028	7	degree	UO	UO:0000185	1100	millisecond	UO	UO:0000028	Sub1151_Ses1_Scan_01_ANAT1	Sub1151_Ses1_Scan_01_ANAT1.nii.gz	GSP_part8_140630.tar	Harvard Dataverse Network	10.7910/DVN/25833	http://dx.doi.org/10.7910/DVN/25833	GSP_Sub1151_S1_MR_T1_MEMPRAGE_RMS_*.nii
Sub1151	Ses1	Magnetic Resonance Imaging	3T MAGNETOM Tim Trio	Siemens	3	tesla	UO	UO:0000228	head	12	BOLD image	epfid2d1_72	124	72x72x47	voxels			3.0x3.0x3.0	millimeter	UO	UO:0000016	3000	millisecond	UO	UO:0000028	30	millisecond	UO	UO:0000028	85	degree	UO	UO:0000185					Sub1151_Ses1_Scan_02_BOLD1	Sub1151_Ses1_Scan_02_BOLD1.nii.gz	GSP_part8_140630.tar	Harvard Dataverse Network	10.7910/DVN/25833	http://dx.doi.org/10.7910/DVN/25833	GSP_Sub1151_S1_MR_BOLD1_*.nii
Sub0450	Ses1	Magnetic Resonance Imaging	3T MAGNETOM Tim Trio	Siemens	3	tesla	UO	UO:0000228	head	12	T1-weighted Acquisition	T1_MEMPRAGE		192x192x144	voxels			1.2x1.2x1.2	millimeter	UO	UO:0000016	2200	millisecond	UO	UO:0000028	1.54	millisecond	UO	UO:0000028	7	degree	UO	UO:0000185	1100	millisecond	UO	UO:0000028	Sub0450_Ses1_Scan_01_ANAT1	Sub0450_Ses1_Scan_01_ANAT1.nii.gz	GSP_part3_140630.tar	Harvard Dataverse Network	10.7910/DVN/25833	http://dx.doi.org/10.7910/DVN/25833	GSP_Sub0450_S1_MR_T1_MEMPRAGE_RMS_*.nii
Sub0450	Ses1	Magnetic Resonance Imaging	3T MAGNETOM Tim Trio	Siemens	3	tesla	UO	UO:0000228	head	12	BOLD image	epfid2d1_72	124	72x72x47	voxels			3.0x3.0x3.0	millimeter	UO	UO:0000016	3000	millisecond	UO	UO:0000028	30	millisecond	UO	UO:0000028	85	degree	UO	UO:0000185					Sub0450_Ses1_Scan_02_BOLD1	Sub0450_Ses1_Scan_02_BOLD1.nii.gz	GSP_part3_140630.tar	Harvard Dataverse Network	10.7910/DVN/25833	http://dx.doi.org/10.7910/DVN/25833	GSP_Sub0450_S1_MR_BOLD1_*.nii
Sub0450	Ses1	Magnetic Resonance Imaging	3T MAGNETOM Tim Trio	Siemens	3	tesla	UO	UO:0000228	head	12	BOLD image	epfid2d1_72	124	72x72x47	voxels			3.0x3.0x3.0	millimeter	UO	UO:0000016	3000	millisecond	UO	UO:0000028	30	millisecond	UO	UO:0000028	85	degree	UO	UO:0000185					Sub0450_Ses1_Scan_03_BOLD2	Sub0450_Ses1_Scan_03_BOLD2.nii.gz	GSP_part3_140630.tar	Harvard Dataverse Network	10.7910/DVN/25833	http://dx.doi.org/10.7910/DVN/25833	GSP_Sub0450_S1_MR_BOLD2_*.nii
Sub0933	Ses1	Magnetic Resonance Imaging	3T MAGNETOM Tim Trio	Siemens	3	tesla	UO	UO:0000228	head	12	T1-weighted Acquisition	T1_MEMPRAGE		192x192x144	voxels			1.2x1.2x1.2	millimeter	UO	UO:0000016	2200	millisecond	UO	UO:0000028	1.54	millisecond	UO	UO:0000028	7	degree	UO	UO:0000185	1100	millisecond	UO	UO:0000028	Sub0933_Ses1_Scan_01_ANAT1	Sub0933_Ses1_Scan_01_ANAT1.nii.gz	GSP_part6_140630.tar	Harvard Dataverse Network	10.7910/DVN/25833	http://dx.doi.org/10.7910/DVN/25833	GSP_Sub0933_S1_MR_T1_MEMPRAGE_RMS_*.nii
Sub0933	Ses1	Magnetic Resonance Imaging	3T MAGNETOM Tim Trio	Siemens	3	tesla	UO	UO:0000228	head	12	BOLD image	epfid2d1_72	124	72x72x47	voxels			3.0x3.0x3.0	millimeter	UO	UO:0000016	3000	millisecond	UO	UO:0000028	30	millisecond	UO	UO:0000028	85	degree	UO	UO:0000185					Sub0933_Ses1_Scan_02_BOLD1	Sub0933_Ses1_Scan_02_BOLD1.nii.gz	GSP_part6_140630.tar	Harvard Dataverse Network	10.7910/DVN/25833	http://dx.doi.org/10.7910/DVN/25833	GSP_Sub0933_S1_MR_BOLD1_*.nii
Sub0933	Ses1	Magnetic Resonance Imaging	3T MAGNETOM Tim Trio	Siemens	3	tesla	UO	UO:0000228	head	12	BOLD image	epfid2d1_72	124	72x72x47	voxels			3.0x3.0x3.0	millimeter	UO	UO:0000016	3000	millisecond	UO	UO:0000028	30	millisecond	UO	UO:0000028	85	degree	UO	UO:0000185					Sub0933_Ses1_Scan_03_BOLD2	Sub0933_Ses1_Scan_03_BOLD2.nii.gz	GSP_part6_140630.tar	Harvard Dataverse Network	10.7910/DVN/25833	http://dx.doi.org/10.7910/DVN/25833	GSP_Sub0933_S1_MR_BOLD2_*.nii
Sub0983	Ses1	Magnetic Resonance Imaging	3T MAGNETOM Tim Trio	Siemens	3	tesla	UO	UO:0000228	head	12	T1-weighted Acquisition	T1_MEMPRAGE		192x192x144	voxels			1.2x1.2x1.2	millimeter	UO	UO:0000016	2200	millisecond	UO	UO:0000028	1.54	millisecond	UO	UO:0000028	7	degree	UO	UO:0000185	1100	millisecond	UO	UO:0000028	Sub0983_Ses1_Scan_01_ANAT1	Sub0983_Ses1_Scan_01_ANAT1.nii.gz	GSP_part7_140630.tar	Harvard Dataverse Network	10.7910/DVN/25833	http://dx.doi.org/10.7910/DVN/25833	GSP_Sub0983_S1_MR_T1_MEMPRAGE_RMS_*.nii
Sub0983	Ses1	Magnetic Resonance Imaging	3T MAGNETOM Tim Trio	Siemens	3	tesla	UO	UO:0000228	head	12	BOLD image	epfid2d1_72	124	72x72x47	voxels			3.0x3.0x3.0	millimeter	UO	UO:0000016	3000	millisecond	UO	UO:0000028	30	millisecond	UO	UO:0000028	85	degree	UO	UO:0000185					Sub0983_Ses1_Scan_02_BOLD1	Sub0983_Ses1_Scan_02_BOLD1.nii.gz	GSP_part7_140630.tar	Harvard Dataverse Network	10.7910/DVN/25833	http://dx.doi.org/10.7910/DVN/25833	GSP_Sub0983_S1_MR_BOLD1_*.nii
Sub1138	Ses1	Magnetic Resonance Imaging	3T MAGNETOM Tim Trio	Siemens	3	tesla	UO	UO:0000228	head	12	T1-weighted Acquisition	T1_MEMPRAGE		192x192x144	voxels			1.2x1.2x1.2	millimeter	UO	UO:0000016	2200	millisecond	UO	UO:0000028	1.54	millisecond	UO	UO:0000028	7	degree	UO	UO:0000185	1100	millisecond	UO	UO:0000028	Sub1138_Ses1_Scan_01_ANAT1	Sub1138_Ses1_Scan_01_ANAT1.nii.gz	GSP_part8_140630.tar	Harvard Dataverse Network	10.7910/DVN/25833	http://dx.doi.org/10.7910/DVN/25833	GSP_Sub1138_S1_MR_T1_MEMPRAGE_RMS_*.nii
Sub1138	Ses1	Magnetic Resonance Imaging	3T MAGNETOM Tim Trio	Siemens	3	tesla	UO	UO:0000228	head	12	BOLD image	epfid2d1_72	124	72x72x47	voxels			3.0x3.0x3.0	millimeter	UO	UO:0000016	3000	millisecond	UO	UO:0000028	30	millisecond	UO	UO:0000028	85	degree	UO	UO:0000185					Sub1138_Ses1_Scan_02_BOLD1	Sub1138_Ses1_Scan_02_BOLD1.nii.gz	GSP_part8_140630.tar	Harvard Dataverse Network	10.7910/DVN/25833	http://dx.doi.org/10.7910/DVN/25833	GSP_Sub1138_S1_MR_BOLD1_*.nii
Sub1138	Ses1	Magnetic Resonance Imaging	3T MAGNETOM Tim Trio	Siemens	3	tesla	UO	UO:0000228	head	12	BOLD image	epfid2d1_72	124	72x72x47	voxels			3.0x3.0x3.0	millimeter	UO	UO:0000016	3000	millisecond	UO	UO:0000028	30	millisecond	UO	UO:0000028	85	degree	UO	UO:0000185					Sub1138_Ses1_Scan_03_BOLD2	Sub1138_Ses1_Scan_03_BOLD2.nii.gz	GSP_part8_140630.tar	Harvard Dataverse Network	10.7910/DVN/25833	http://dx.doi.org/10.7910/DVN/25833	GSP_Sub1138_S1_MR_BOLD2_*.nii
Sub0397	Ses1	Magnetic Resonance Imaging	3T MAGNETOM Tim Trio	Siemens	3	tesla	UO	UO:0000228	head	12	T1-weighted Acquisition	T1_MEMPRAGE		192x192x144	voxels			1.2x1.2x1.2	millimeter	UO	UO:0000016	2200	millisecond	UO	UO:0000028	1.54	millisecond	UO	UO:0000028	7	degree	UO	UO:0000185	1100	millisecond	UO	UO:0000028	Sub0397_Ses1_Scan_01_ANAT1	Sub0397_Ses1_Scan_01_ANAT1.nii.gz	GSP_part3_140630.tar	Harvard Dataverse Network	10.7910/DVN/25833	http://dx.doi.org/10.7910/DVN/25833	GSP_Sub0397_S1_MR_T1_MEMPRAGE_RMS_*.nii
Sub0397	Ses1	Magnetic Resonance Imaging	3T MAGNETOM Tim Trio	Siemens	3	tesla	UO	UO:0000228	head	12	BOLD image	epfid2d1_72	124	72x72x47	voxels			3.0x3.0x3.0	millimeter	UO	UO:0000016	3000	millisecond	UO	UO:0000028	30	millisecond	UO	UO:0000028	85	degree	UO	UO:0000185					Sub0397_Ses1_Scan_02_BOLD1	Sub0397_Ses1_Scan_02_BOLD1.nii.gz	GSP_part3_140630.tar	Harvard Dataverse Network	10.7910/DVN/25833	http://dx.doi.org/10.7910/DVN/25833	GSP_Sub0397_S1_MR_BOLD1_*.nii
Sub0397	Ses1	Magnetic Resonance Imaging	3T MAGNETOM Tim Trio	Siemens	3	tesla	UO	UO:0000228	head	12	BOLD image	epfid2d1_72	124	72x72x47	voxels			3.0x3.0x3.0	millimeter	UO	UO:0000016	3000	millisecond	UO	UO:0000028	30	millisecond	UO	UO:0000028	85	degree	UO	UO:0000185					Sub0397_Ses1_Scan_03_BOLD2	Sub0397_Ses1_Scan_03_BOLD2.nii.gz	GSP_part3_140630.tar	Harvard Dataverse Network	10.7910/DVN/25833	http://dx.doi.org/10.7910/DVN/25833	GSP_Sub0397_S1_MR_BOLD2_*.nii
Sub0423	Ses1	Magnetic Resonance Imaging	3T MAGNETOM Tim Trio	Siemens	3	tesla	UO	UO:0000228	head	12	T1-weighted Acquisition	T1_MEMPRAGE		192x192x144	voxels			1.2x1.2x1.2	millimeter	UO	UO:0000016	2200	millisecond	UO	UO:0000028	1.54	millisecond	UO	UO:0000028	7	degree	UO	UO:0000185	1100	millisecond	UO	UO:0000028	Sub0423_Ses1_Scan_01_ANAT1	Sub0423_Ses1_Scan_01_ANAT1.nii.gz	GSP_part3_140630.tar	Harvard Dataverse Network	10.7910/DVN/25833	http://dx.doi.org/10.7910/DVN/25833	GSP_Sub0423_S1_MR_T1_MEMPRAGE_RMS_*.nii
Sub0423	Ses1	Magnetic Resonance Imaging	3T MAGNETOM Tim Trio	Siemens	3	tesla	UO	UO:0000228	head	12	BOLD image	epfid2d1_72	124	72x72x47	voxels			3.0x3.0x3.0	millimeter	UO	UO:0000016	3000	millisecond	UO	UO:0000028	30	millisecond	UO	UO:0000028	85	degree	UO	UO:0000185					Sub0423_Ses1_Scan_02_BOLD1	Sub0423_Ses1_Scan_02_BOLD1.nii.gz	GSP_part3_140630.tar	Harvard Dataverse Network	10.7910/DVN/25833	http://dx.doi.org/10.7910/DVN/25833	GSP_Sub0423_S1_MR_BOLD1_*.nii
Sub0423	Ses1	Magnetic Resonance Imaging	3T MAGNETOM Tim Trio	Siemens	3	tesla	UO	UO:0000228	head	12	BOLD image	epfid2d1_72	124	72x72x47	voxels			3.0x3.0x3.0	millimeter	UO	UO:0000016	3000	millisecond	UO	UO:0000028	30	millisecond	UO	UO:0000028	85	degree	UO	UO:0000185					Sub0423_Ses1_Scan_03_BOLD2	Sub0423_Ses1_Scan_03_BOLD2.nii.gz	GSP_part3_140630.tar	Harvard Dataverse Network	10.7910/DVN/25833	http://dx.doi.org/10.7910/DVN/25833	GSP_Sub0423_S1_MR_BOLD2_*.nii
Sub0148	Ses1	Magnetic Resonance Imaging	3T MAGNETOM Tim Trio	Siemens	3	tesla	UO	UO:0000228	head	12	T1-weighted Acquisition	T1_MEMPRAGE		192x192x144	voxels			1.2x1.2x1.2	millimeter	UO	UO:0000016	2200	millisecond	UO	UO:0000028	1.54	millisecond	UO	UO:0000028	7	degree	UO	UO:0000185	1100	millisecond	UO	UO:0000028	Sub0148_Ses1_Scan_01_ANAT1	Sub0148_Ses1_Scan_01_ANAT1.nii.gz	GSP_part1_140630.tar	Harvard Dataverse Network	10.7910/DVN/25833	http://dx.doi.org/10.7910/DVN/25833	GSP_Sub0148_S1_MR_T1_MEMPRAGE_RMS_*.nii
Sub0148	Ses1	Magnetic Resonance Imaging	3T MAGNETOM Tim Trio	Siemens	3	tesla	UO	UO:0000228	head	12	BOLD image	epfid2d1_72	124	72x72x47	voxels			3.0x3.0x3.0	millimeter	UO	UO:0000016	3000	millisecond	UO	UO:0000028	30	millisecond	UO	UO:0000028	85	degree	UO	UO:0000185					Sub0148_Ses1_Scan_02_BOLD1	Sub0148_Ses1_Scan_02_BOLD1.nii.gz	GSP_part1_140630.tar	Harvard Dataverse Network	10.7910/DVN/25833	http://dx.doi.org/10.7910/DVN/25833	GSP_Sub0148_S1_MR_BOLD1_*.nii
Sub0148	Ses1	Magnetic Resonance Imaging	3T MAGNETOM Tim Trio	Siemens	3	tesla	UO	UO:0000228	head	12	BOLD image	epfid2d1_72	124	72x72x47	voxels			3.0x3.0x3.0	millimeter	UO	UO:0000016	3000	millisecond	UO	UO:0000028	30	millisecond	UO	UO:0000028	85	degree	UO	UO:0000185					Sub0148_Ses1_Scan_03_BOLD2	Sub0148_Ses1_Scan_03_BOLD2.nii.gz	GSP_part1_140630.tar	Harvard Dataverse Network	10.7910/DVN/25833	http://dx.doi.org/10.7910/DVN/25833	GSP_Sub0148_S1_MR_BOLD2_*.nii
Sub0389	Ses1	Magnetic Resonance Imaging	3T MAGNETOM Tim Trio	Siemens	3	tesla	UO	UO:0000228	head	12	T1-weighted Acquisition	T1_MEMPRAGE		192x192x144	voxels			1.2x1.2x1.2	millimeter	UO	UO:0000016	2200	millisecond	UO	UO:0000028	1.54	millisecond	UO	UO:0000028	7	degree	UO	UO:0000185	1100	millisecond	UO	UO:0000028	Sub0389_Ses1_Scan_01_ANAT1	Sub0389_Ses1_Scan_01_ANAT1.nii.gz	GSP_part3_140630.tar	Harvard Dataverse Network	10.7910/DVN/25833	http://dx.doi.org/10.7910/DVN/25833	GSP_Sub0389_S1_MR_T1_MEMPRAGE_RMS_*.nii
Sub0389	Ses1	Magnetic Resonance Imaging	3T MAGNETOM Tim Trio	Siemens	3	tesla	UO	UO:0000228	head	12	BOLD image	epfid2d1_72	124	72x72x47	voxels			3.0x3.0x3.0	millimeter	UO	UO:0000016	3000	millisecond	UO	UO:0000028	30	millisecond	UO	UO:0000028	85	degree	UO	UO:0000185					Sub0389_Ses1_Scan_02_BOLD1	Sub0389_Ses1_Scan_02_BOLD1.nii.gz	GSP_part3_140630.tar	Harvard Dataverse Network	10.7910/DVN/25833	http://dx.doi.org/10.7910/DVN/25833	GSP_Sub0389_S1_MR_BOLD1_*.nii
Sub0878	Ses1	Magnetic Resonance Imaging	3T MAGNETOM Tim Trio	Siemens	3	tesla	UO	UO:0000228	head	12	T1-weighted Acquisition	T1_MEMPRAGE		192x192x144	voxels			1.2x1.2x1.2	millimeter	UO	UO:0000016	2200	millisecond	UO	UO:0000028	1.54	millisecond	UO	UO:0000028	7	degree	UO	UO:0000185	1100	millisecond	UO	UO:0000028	Sub0878_Ses1_Scan_01_ANAT1	Sub0878_Ses1_Scan_01_ANAT1.nii.gz	GSP_part6_140630.tar	Harvard Dataverse Network	10.7910/DVN/25833	http://dx.doi.org/10.7910/DVN/25833	GSP_Sub0878_S1_MR_T1_MEMPRAGE_RMS_*.nii
Sub0878	Ses1	Magnetic Resonance Imaging	3T MAGNETOM Tim Trio	Siemens	3	tesla	UO	UO:0000228	head	12	BOLD image	epfid2d1_72	124	72x72x47	voxels			3.0x3.0x3.0	millimeter	UO	UO:0000016	3000	millisecond	UO	UO:0000028	30	millisecond	UO	UO:0000028	85	degree	UO	UO:0000185					Sub0878_Ses1_Scan_02_BOLD1	Sub0878_Ses1_Scan_02_BOLD1.nii.gz	GSP_part6_140630.tar	Harvard Dataverse Network	10.7910/DVN/25833	http://dx.doi.org/10.7910/DVN/25833	GSP_Sub0878_S1_MR_BOLD1_*.nii
Sub0878	Ses1	Magnetic Resonance Imaging	3T MAGNETOM Tim Trio	Siemens	3	tesla	UO	UO:0000228	head	12	BOLD image	epfid2d1_72	124	72x72x47	voxels			3.0x3.0x3.0	millimeter	UO	UO:0000016	3000	millisecond	UO	UO:0000028	30	millisecond	UO	UO:0000028	85	degree	UO	UO:0000185					Sub0878_Ses1_Scan_03_BOLD2	Sub0878_Ses1_Scan_03_BOLD2.nii.gz	GSP_part6_140630.tar	Harvard Dataverse Network	10.7910/DVN/25833	http://dx.doi.org/10.7910/DVN/25833	GSP_Sub0878_S1_MR_BOLD2_*.nii
Sub0600	Ses1	Magnetic Resonance Imaging	3T MAGNETOM Tim Trio	Siemens	3	tesla	UO	UO:0000228	head	12	T1-weighted Acquisition	T1_MEMPRAGE		192x192x144	voxels			1.2x1.2x1.2	millimeter	UO	UO:0000016	2200	millisecond	UO	UO:0000028	1.54	millisecond	UO	UO:0000028	7	degree	UO	UO:0000185	1100	millisecond	UO	UO:0000028	Sub0600_Ses1_Scan_01_ANAT1	Sub0600_Ses1_Scan_01_ANAT1.nii.gz	GSP_part4_140630.tar	Harvard Dataverse Network	10.7910/DVN/25833	http://dx.doi.org/10.7910/DVN/25833	GSP_Sub0600_S1_MR_T1_MEMPRAGE_RMS_*.nii
Sub0600	Ses1	Magnetic Resonance Imaging	3T MAGNETOM Tim Trio	Siemens	3	tesla	UO	UO:0000228	head	12	BOLD image	epfid2d1_72	124	72x72x47	voxels			3.0x3.0x3.0	millimeter	UO	UO:0000016	3000	millisecond	UO	UO:0000028	30	millisecond	UO	UO:0000028	85	degree	UO	UO:0000185					Sub0600_Ses1_Scan_02_BOLD1	Sub0600_Ses1_Scan_02_BOLD1.nii.gz	GSP_part4_140630.tar	Harvard Dataverse Network	10.7910/DVN/25833	http://dx.doi.org/10.7910/DVN/25833	GSP_Sub0600_S1_MR_BOLD1_*.nii
Sub0600	Ses1	Magnetic Resonance Imaging	3T MAGNETOM Tim Trio	Siemens	3	tesla	UO	UO:0000228	head	12	BOLD image	epfid2d1_72	124	72x72x47	voxels			3.0x3.0x3.0	millimeter	UO	UO:0000016	3000	millisecond	UO	UO:0000028	30	millisecond	UO	UO:0000028	85	degree	UO	UO:0000185					Sub0600_Ses1_Scan_03_BOLD2	Sub0600_Ses1_Scan_03_BOLD2.nii.gz	GSP_part4_140630.tar	Harvard Dataverse Network	10.7910/DVN/25833	http://dx.doi.org/10.7910/DVN/25833	GSP_Sub0600_S1_MR_BOLD2_*.nii
Sub0088	Ses2	Magnetic Resonance Imaging	3T MAGNETOM Tim Trio	Siemens	3	tesla	UO	UO:0000228	head	12	T1-weighted Acquisition	T1_MEMPRAGE		192x192x144	voxels			1.2x1.2x1.2	millimeter	UO	UO:0000016	2200	millisecond	UO	UO:0000028	1.54	millisecond	UO	UO:0000028	7	degree	UO	UO:0000185	1100	millisecond	UO	UO:0000028	Sub0088_Ses2_Scan_01_ANAT1	Sub0088_Ses2_Scan_01_ANAT1.nii.gz	GSP_retest_140630.tar	Harvard Dataverse Network	10.7910/DVN/25833	http://dx.doi.org/10.7910/DVN/25833	GSP_Sub0088_S2_MR_T1_MEMPRAGE_RMS_*.nii
Sub0088	Ses2	Magnetic Resonance Imaging	3T MAGNETOM Tim Trio	Siemens	3	tesla	UO	UO:0000228	head	12	BOLD image	epfid2d1_72	124	72x72x47	voxels			3.0x3.0x3.0	millimeter	UO	UO:0000016	3000	millisecond	UO	UO:0000028	30	millisecond	UO	UO:0000028	85	degree	UO	UO:0000185					Sub0088_Ses2_Scan_02_BOLD1	Sub0088_Ses2_Scan_02_BOLD1.nii.gz	GSP_retest_140630.tar	Harvard Dataverse Network	10.7910/DVN/25833	http://dx.doi.org/10.7910/DVN/25833	GSP_Sub0088_S2_MR_BOLD1_*.nii
Sub0088	Ses2	Magnetic Resonance Imaging	3T MAGNETOM Tim Trio	Siemens	3	tesla	UO	UO:0000228	head	12	BOLD image	epfid2d1_72	124	72x72x47	voxels			3.0x3.0x3.0	millimeter	UO	UO:0000016	3000	millisecond	UO	UO:0000028	30	millisecond	UO	UO:0000028	85	degree	UO	UO:0000185					Sub0088_Ses2_Scan_03_BOLD2	Sub0088_Ses2_Scan_03_BOLD2.nii.gz	GSP_retest_140630.tar	Harvard Dataverse Network	10.7910/DVN/25833	http://dx.doi.org/10.7910/DVN/25833	GSP_Sub0088_S2_MR_BOLD2_*.nii
Sub1541	Ses1	Magnetic Resonance Imaging	3T MAGNETOM Tim Trio	Siemens	3	tesla	UO	UO:0000228	head	12	T1-weighted Acquisition	T1_MEMPRAGE		192x192x144	voxels			1.2x1.2x1.2	millimeter	UO	UO:0000016	2200	millisecond	UO	UO:0000028	1.54	millisecond	UO	UO:0000028	7	degree	UO	UO:0000185	1100	millisecond	UO	UO:0000028	Sub1541_Ses1_Scan_01_ANAT1	Sub1541_Ses1_Scan_01_ANAT1.nii.gz	GSP_part10_140630.tar	Harvard Dataverse Network	10.7910/DVN/25833	http://dx.doi.org/10.7910/DVN/25833	GSP_Sub1541_S1_MR_T1_MEMPRAGE_RMS_*.nii
Sub1541	Ses1	Magnetic Resonance Imaging	3T MAGNETOM Tim Trio	Siemens	3	tesla	UO	UO:0000228	head	12	BOLD image	epfid2d1_72	124	72x72x47	voxels			3.0x3.0x3.0	millimeter	UO	UO:0000016	3000	millisecond	UO	UO:0000028	30	millisecond	UO	UO:0000028	85	degree	UO	UO:0000185					Sub1541_Ses1_Scan_02_BOLD1	Sub1541_Ses1_Scan_02_BOLD1.nii.gz	GSP_part10_140630.tar	Harvard Dataverse Network	10.7910/DVN/25833	http://dx.doi.org/10.7910/DVN/25833	GSP_Sub1541_S1_MR_BOLD1_*.nii
Sub0195	Ses1	Magnetic Resonance Imaging	3T MAGNETOM Tim Trio	Siemens	3	tesla	UO	UO:0000228	head	12	T1-weighted Acquisition	T1_MEMPRAGE		192x192x144	voxels			1.2x1.2x1.2	millimeter	UO	UO:0000016	2200	millisecond	UO	UO:0000028	1.54	millisecond	UO	UO:0000028	7	degree	UO	UO:0000185	1100	millisecond	UO	UO:0000028	Sub0195_Ses1_Scan_01_ANAT1	Sub0195_Ses1_Scan_01_ANAT1.nii.gz	GSP_part2_140630.tar	Harvard Dataverse Network	10.7910/DVN/25833	http://dx.doi.org/10.7910/DVN/25833	GSP_Sub0195_S1_MR_T1_MEMPRAGE_RMS_*.nii
Sub0195	Ses1	Magnetic Resonance Imaging	3T MAGNETOM Tim Trio	Siemens	3	tesla	UO	UO:0000228	head	12	BOLD image	epfid2d1_72	124	72x72x47	voxels			3.0x3.0x3.0	millimeter	UO	UO:0000016	3000	millisecond	UO	UO:0000028	30	millisecond	UO	UO:0000028	85	degree	UO	UO:0000185					Sub0195_Ses1_Scan_02_BOLD1	Sub0195_Ses1_Scan_02_BOLD1.nii.gz	GSP_part2_140630.tar	Harvard Dataverse Network	10.7910/DVN/25833	http://dx.doi.org/10.7910/DVN/25833	GSP_Sub0195_S1_MR_BOLD1_*.nii
Sub0195	Ses1	Magnetic Resonance Imaging	3T MAGNETOM Tim Trio	Siemens	3	tesla	UO	UO:0000228	head	12	BOLD image	epfid2d1_72	124	72x72x47	voxels			3.0x3.0x3.0	millimeter	UO	UO:0000016	3000	millisecond	UO	UO:0000028	30	millisecond	UO	UO:0000028	85	degree	UO	UO:0000185					Sub0195_Ses1_Scan_03_BOLD2	Sub0195_Ses1_Scan_03_BOLD2.nii.gz	GSP_part2_140630.tar	Harvard Dataverse Network	10.7910/DVN/25833	http://dx.doi.org/10.7910/DVN/25833	GSP_Sub0195_S1_MR_BOLD2_*.nii
Sub0976	Ses1	Magnetic Resonance Imaging	3T MAGNETOM Tim Trio	Siemens	3	tesla	UO	UO:0000228	head	12	T1-weighted Acquisition	T1_MEMPRAGE		192x192x144	voxels			1.2x1.2x1.2	millimeter	UO	UO:0000016	2200	millisecond	UO	UO:0000028	1.54	millisecond	UO	UO:0000028	7	degree	UO	UO:0000185	1100	millisecond	UO	UO:0000028	Sub0976_Ses1_Scan_01_ANAT1	Sub0976_Ses1_Scan_01_ANAT1.nii.gz	GSP_part7_140630.tar	Harvard Dataverse Network	10.7910/DVN/25833	http://dx.doi.org/10.7910/DVN/25833	GSP_Sub0976_S1_MR_T1_MEMPRAGE_RMS_*.nii
Sub0976	Ses1	Magnetic Resonance Imaging	3T MAGNETOM Tim Trio	Siemens	3	tesla	UO	UO:0000228	head	12	BOLD image	epfid2d1_72	124	72x72x47	voxels			3.0x3.0x3.0	millimeter	UO	UO:0000016	3000	millisecond	UO	UO:0000028	30	millisecond	UO	UO:0000028	85	degree	UO	UO:0000185					Sub0976_Ses1_Scan_02_BOLD1	Sub0976_Ses1_Scan_02_BOLD1.nii.gz	GSP_part7_140630.tar	Harvard Dataverse Network	10.7910/DVN/25833	http://dx.doi.org/10.7910/DVN/25833	GSP_Sub0976_S1_MR_BOLD1_*.nii
Sub0976	Ses1	Magnetic Resonance Imaging	3T MAGNETOM Tim Trio	Siemens	3	tesla	UO	UO:0000228	head	12	BOLD image	epfid2d1_72	124	72x72x47	voxels			3.0x3.0x3.0	millimeter	UO	UO:0000016	3000	millisecond	UO	UO:0000028	30	millisecond	UO	UO:0000028	85	degree	UO	UO:0000185					Sub0976_Ses1_Scan_03_BOLD2	Sub0976_Ses1_Scan_03_BOLD2.nii.gz	GSP_part7_140630.tar	Harvard Dataverse Network	10.7910/DVN/25833	http://dx.doi.org/10.7910/DVN/25833	GSP_Sub0976_S1_MR_BOLD2_*.nii
Sub0825	Ses1	Magnetic Resonance Imaging	3T MAGNETOM Tim Trio	Siemens	3	tesla	UO	UO:0000228	head	12	T1-weighted Acquisition	T1_MEMPRAGE		192x192x144	voxels			1.2x1.2x1.2	millimeter	UO	UO:0000016	2200	millisecond	UO	UO:0000028	1.54	millisecond	UO	UO:0000028	7	degree	UO	UO:0000185	1100	millisecond	UO	UO:0000028	Sub0825_Ses1_Scan_01_ANAT1	Sub0825_Ses1_Scan_01_ANAT1.nii.gz	GSP_part6_140630.tar	Harvard Dataverse Network	10.7910/DVN/25833	http://dx.doi.org/10.7910/DVN/25833	GSP_Sub0825_S1_MR_T1_MEMPRAGE_RMS_*.nii
Sub0825	Ses1	Magnetic Resonance Imaging	3T MAGNETOM Tim Trio	Siemens	3	tesla	UO	UO:0000228	head	12	BOLD image	epfid2d1_72	124	72x72x47	voxels			3.0x3.0x3.0	millimeter	UO	UO:0000016	3000	millisecond	UO	UO:0000028	30	millisecond	UO	UO:0000028	85	degree	UO	UO:0000185					Sub0825_Ses1_Scan_02_BOLD1	Sub0825_Ses1_Scan_02_BOLD1.nii.gz	GSP_part6_140630.tar	Harvard Dataverse Network	10.7910/DVN/25833	http://dx.doi.org/10.7910/DVN/25833	GSP_Sub0825_S1_MR_BOLD1_*.nii
Sub0825	Ses1	Magnetic Resonance Imaging	3T MAGNETOM Tim Trio	Siemens	3	tesla	UO	UO:0000228	head	12	BOLD image	epfid2d1_72	124	72x72x47	voxels			3.0x3.0x3.0	millimeter	UO	UO:0000016	3000	millisecond	UO	UO:0000028	30	millisecond	UO	UO:0000028	85	degree	UO	UO:0000185					Sub0825_Ses1_Scan_03_BOLD2	Sub0825_Ses1_Scan_03_BOLD2.nii.gz	GSP_part6_140630.tar	Harvard Dataverse Network	10.7910/DVN/25833	http://dx.doi.org/10.7910/DVN/25833	GSP_Sub0825_S1_MR_BOLD2_*.nii
Sub1222	Ses1	Magnetic Resonance Imaging	3T MAGNETOM Tim Trio	Siemens	3	tesla	UO	UO:0000228	head	12	T1-weighted Acquisition	T1_MEMPRAGE		192x192x144	voxels			1.2x1.2x1.2	millimeter	UO	UO:0000016	2200	millisecond	UO	UO:0000028	1.54	millisecond	UO	UO:0000028	7	degree	UO	UO:0000185	1100	millisecond	UO	UO:0000028	Sub1222_Ses1_Scan_01_ANAT1	Sub1222_Ses1_Scan_01_ANAT1.nii.gz	GSP_part8_140630.tar	Harvard Dataverse Network	10.7910/DVN/25833	http://dx.doi.org/10.7910/DVN/25833	GSP_Sub1222_S1_MR_T1_MEMPRAGE_RMS_*.nii
Sub1222	Ses1	Magnetic Resonance Imaging	3T MAGNETOM Tim Trio	Siemens	3	tesla	UO	UO:0000228	head	12	BOLD image	epfid2d1_72	124	72x72x47	voxels			3.0x3.0x3.0	millimeter	UO	UO:0000016	3000	millisecond	UO	UO:0000028	30	millisecond	UO	UO:0000028	85	degree	UO	UO:0000185					Sub1222_Ses1_Scan_02_BOLD1	Sub1222_Ses1_Scan_02_BOLD1.nii.gz	GSP_part8_140630.tar	Harvard Dataverse Network	10.7910/DVN/25833	http://dx.doi.org/10.7910/DVN/25833	GSP_Sub1222_S1_MR_BOLD1_*.nii
Sub0042	Ses1	Magnetic Resonance Imaging	3T MAGNETOM Tim Trio	Siemens	3	tesla	UO	UO:0000228	head	12	T1-weighted Acquisition	T1_MEMPRAGE		192x192x144	voxels			1.2x1.2x1.2	millimeter	UO	UO:0000016	2200	millisecond	UO	UO:0000028	1.54	millisecond	UO	UO:0000028	7	degree	UO	UO:0000185	1100	millisecond	UO	UO:0000028	Sub0042_Ses1_Scan_01_ANAT1	Sub0042_Ses1_Scan_01_ANAT1.nii.gz	GSP_part1_140630.tar	Harvard Dataverse Network	10.7910/DVN/25833	http://dx.doi.org/10.7910/DVN/25833	GSP_Sub0042_S1_MR_T1_MEMPRAGE_RMS_*.nii
Sub0042	Ses1	Magnetic Resonance Imaging	3T MAGNETOM Tim Trio	Siemens	3	tesla	UO	UO:0000228	head	12	BOLD image	epfid2d1_72	124	72x72x47	voxels			3.0x3.0x3.0	millimeter	UO	UO:0000016	3000	millisecond	UO	UO:0000028	30	millisecond	UO	UO:0000028	85	degree	UO	UO:0000185					Sub0042_Ses1_Scan_02_BOLD1	Sub0042_Ses1_Scan_02_BOLD1.nii.gz	GSP_part1_140630.tar	Harvard Dataverse Network	10.7910/DVN/25833	http://dx.doi.org/10.7910/DVN/25833	GSP_Sub0042_S1_MR_BOLD1_*.nii
Sub0479	Ses1	Magnetic Resonance Imaging	3T MAGNETOM Tim Trio	Siemens	3	tesla	UO	UO:0000228	head	12	T1-weighted Acquisition	T1_MEMPRAGE		192x192x144	voxels			1.2x1.2x1.2	millimeter	UO	UO:0000016	2200	millisecond	UO	UO:0000028	1.54	millisecond	UO	UO:0000028	7	degree	UO	UO:0000185	1100	millisecond	UO	UO:0000028	Sub0479_Ses1_Scan_01_ANAT1	Sub0479_Ses1_Scan_01_ANAT1.nii.gz	GSP_part4_140630.tar	Harvard Dataverse Network	10.7910/DVN/25833	http://dx.doi.org/10.7910/DVN/25833	GSP_Sub0479_S1_MR_T1_MEMPRAGE_RMS_*.nii
Sub0479	Ses1	Magnetic Resonance Imaging	3T MAGNETOM Tim Trio	Siemens	3	tesla	UO	UO:0000228	head	12	BOLD image	epfid2d1_72	124	72x72x47	voxels			3.0x3.0x3.0	millimeter	UO	UO:0000016	3000	millisecond	UO	UO:0000028	30	millisecond	UO	UO:0000028	85	degree	UO	UO:0000185					Sub0479_Ses1_Scan_02_BOLD1	Sub0479_Ses1_Scan_02_BOLD1.nii.gz	GSP_part4_140630.tar	Harvard Dataverse Network	10.7910/DVN/25833	http://dx.doi.org/10.7910/DVN/25833	GSP_Sub0479_S1_MR_BOLD1_*.nii
Sub0479	Ses1	Magnetic Resonance Imaging	3T MAGNETOM Tim Trio	Siemens	3	tesla	UO	UO:0000228	head	12	BOLD image	epfid2d1_72	124	72x72x47	voxels			3.0x3.0x3.0	millimeter	UO	UO:0000016	3000	millisecond	UO	UO:0000028	30	millisecond	UO	UO:0000028	85	degree	UO	UO:0000185					Sub0479_Ses1_Scan_03_BOLD2	Sub0479_Ses1_Scan_03_BOLD2.nii.gz	GSP_part4_140630.tar	Harvard Dataverse Network	10.7910/DVN/25833	http://dx.doi.org/10.7910/DVN/25833	GSP_Sub0479_S1_MR_BOLD2_*.nii
Sub0519	Ses1	Magnetic Resonance Imaging	3T MAGNETOM Tim Trio	Siemens	3	tesla	UO	UO:0000228	head	12	T1-weighted Acquisition	T1_MEMPRAGE		192x192x144	voxels			1.2x1.2x1.2	millimeter	UO	UO:0000016	2200	millisecond	UO	UO:0000028	1.54	millisecond	UO	UO:0000028	7	degree	UO	UO:0000185	1100	millisecond	UO	UO:0000028	Sub0519_Ses1_Scan_01_ANAT1	Sub0519_Ses1_Scan_01_ANAT1.nii.gz	GSP_part4_140630.tar	Harvard Dataverse Network	10.7910/DVN/25833	http://dx.doi.org/10.7910/DVN/25833	GSP_Sub0519_S1_MR_T1_MEMPRAGE_RMS_*.nii
Sub0519	Ses1	Magnetic Resonance Imaging	3T MAGNETOM Tim Trio	Siemens	3	tesla	UO	UO:0000228	head	12	BOLD image	epfid2d1_72	124	72x72x47	voxels			3.0x3.0x3.0	millimeter	UO	UO:0000016	3000	millisecond	UO	UO:0000028	30	millisecond	UO	UO:0000028	85	degree	UO	UO:0000185					Sub0519_Ses1_Scan_02_BOLD1	Sub0519_Ses1_Scan_02_BOLD1.nii.gz	GSP_part4_140630.tar	Harvard Dataverse Network	10.7910/DVN/25833	http://dx.doi.org/10.7910/DVN/25833	GSP_Sub0519_S1_MR_BOLD1_*.nii
Sub0519	Ses1	Magnetic Resonance Imaging	3T MAGNETOM Tim Trio	Siemens	3	tesla	UO	UO:0000228	head	12	BOLD image	epfid2d1_72	124	72x72x47	voxels			3.0x3.0x3.0	millimeter	UO	UO:0000016	3000	millisecond	UO	UO:0000028	30	millisecond	UO	UO:0000028	85	degree	UO	UO:0000185					Sub0519_Ses1_Scan_03_BOLD2	Sub0519_Ses1_Scan_03_BOLD2.nii.gz	GSP_part4_140630.tar	Harvard Dataverse Network	10.7910/DVN/25833	http://dx.doi.org/10.7910/DVN/25833	GSP_Sub0519_S1_MR_BOLD2_*.nii
Sub0880	Ses1	Magnetic Resonance Imaging	3T MAGNETOM Tim Trio	Siemens	3	tesla	UO	UO:0000228	head	12	T1-weighted Acquisition	T1_MEMPRAGE		192x192x144	voxels			1.2x1.2x1.2	millimeter	UO	UO:0000016	2200	millisecond	UO	UO:0000028	1.54	millisecond	UO	UO:0000028	7	degree	UO	UO:0000185	1100	millisecond	UO	UO:0000028	Sub0880_Ses1_Scan_01_ANAT1	Sub0880_Ses1_Scan_01_ANAT1.nii.gz	GSP_part6_140630.tar	Harvard Dataverse Network	10.7910/DVN/25833	http://dx.doi.org/10.7910/DVN/25833	GSP_Sub0880_S1_MR_T1_MEMPRAGE_RMS_*.nii
Sub0880	Ses1	Magnetic Resonance Imaging	3T MAGNETOM Tim Trio	Siemens	3	tesla	UO	UO:0000228	head	12	BOLD image	epfid2d1_72	124	72x72x47	voxels			3.0x3.0x3.0	millimeter	UO	UO:0000016	3000	millisecond	UO	UO:0000028	30	millisecond	UO	UO:0000028	85	degree	UO	UO:0000185					Sub0880_Ses1_Scan_02_BOLD1	Sub0880_Ses1_Scan_02_BOLD1.nii.gz	GSP_part6_140630.tar	Harvard Dataverse Network	10.7910/DVN/25833	http://dx.doi.org/10.7910/DVN/25833	GSP_Sub0880_S1_MR_BOLD1_*.nii
Sub0880	Ses1	Magnetic Resonance Imaging	3T MAGNETOM Tim Trio	Siemens	3	tesla	UO	UO:0000228	head	12	BOLD image	epfid2d1_72	124	72x72x47	voxels			3.0x3.0x3.0	millimeter	UO	UO:0000016	3000	millisecond	UO	UO:0000028	30	millisecond	UO	UO:0000028	85	degree	UO	UO:0000185					Sub0880_Ses1_Scan_03_BOLD2	Sub0880_Ses1_Scan_03_BOLD2.nii.gz	GSP_part6_140630.tar	Harvard Dataverse Network	10.7910/DVN/25833	http://dx.doi.org/10.7910/DVN/25833	GSP_Sub0880_S1_MR_BOLD2_*.nii
Sub1275	Ses1	Magnetic Resonance Imaging	3T MAGNETOM Tim Trio	Siemens	3	tesla	UO	UO:0000228	head	12	T1-weighted Acquisition	T1_MEMPRAGE		192x192x144	voxels			1.2x1.2x1.2	millimeter	UO	UO:0000016	2200	millisecond	UO	UO:0000028	1.54	millisecond	UO	UO:0000028	7	degree	UO	UO:0000185	1100	millisecond	UO	UO:0000028	Sub1275_Ses1_Scan_01_ANAT1	Sub1275_Ses1_Scan_01_ANAT1.nii.gz	GSP_part9_140630.tar	Harvard Dataverse Network	10.7910/DVN/25833	http://dx.doi.org/10.7910/DVN/25833	GSP_Sub1275_S1_MR_T1_MEMPRAGE_RMS_*.nii
Sub1275	Ses1	Magnetic Resonance Imaging	3T MAGNETOM Tim Trio	Siemens	3	tesla	UO	UO:0000228	head	12	BOLD image	epfid2d1_72	124	72x72x47	voxels			3.0x3.0x3.0	millimeter	UO	UO:0000016	3000	millisecond	UO	UO:0000028	30	millisecond	UO	UO:0000028	85	degree	UO	UO:0000185					Sub1275_Ses1_Scan_02_BOLD1	Sub1275_Ses1_Scan_02_BOLD1.nii.gz	GSP_part9_140630.tar	Harvard Dataverse Network	10.7910/DVN/25833	http://dx.doi.org/10.7910/DVN/25833	GSP_Sub1275_S1_MR_BOLD1_*.nii
Sub1275	Ses1	Magnetic Resonance Imaging	3T MAGNETOM Tim Trio	Siemens	3	tesla	UO	UO:0000228	head	12	BOLD image	epfid2d1_72	124	72x72x47	voxels			3.0x3.0x3.0	millimeter	UO	UO:0000016	3000	millisecond	UO	UO:0000028	30	millisecond	UO	UO:0000028	85	degree	UO	UO:0000185					Sub1275_Ses1_Scan_03_BOLD2	Sub1275_Ses1_Scan_03_BOLD2.nii.gz	GSP_part9_140630.tar	Harvard Dataverse Network	10.7910/DVN/25833	http://dx.doi.org/10.7910/DVN/25833	GSP_Sub1275_S1_MR_BOLD2_*.nii
Sub1525	Ses1	Magnetic Resonance Imaging	3T MAGNETOM Tim Trio	Siemens	3	tesla	UO	UO:0000228	head	12	T1-weighted Acquisition	T1_MEMPRAGE		192x192x144	voxels			1.2x1.2x1.2	millimeter	UO	UO:0000016	2200	millisecond	UO	UO:0000028	1.54	millisecond	UO	UO:0000028	7	degree	UO	UO:0000185	1100	millisecond	UO	UO:0000028	Sub1525_Ses1_Scan_01_ANAT1	Sub1525_Ses1_Scan_01_ANAT1.nii.gz	GSP_part10_140630.tar	Harvard Dataverse Network	10.7910/DVN/25833	http://dx.doi.org/10.7910/DVN/25833	GSP_Sub1525_S1_MR_T1_MEMPRAGE_RMS_*.nii
Sub1525	Ses1	Magnetic Resonance Imaging	3T MAGNETOM Tim Trio	Siemens	3	tesla	UO	UO:0000228	head	12	BOLD image	epfid2d1_72	124	72x72x47	voxels			3.0x3.0x3.0	millimeter	UO	UO:0000016	3000	millisecond	UO	UO:0000028	30	millisecond	UO	UO:0000028	85	degree	UO	UO:0000185					Sub1525_Ses1_Scan_02_BOLD1	Sub1525_Ses1_Scan_02_BOLD1.nii.gz	GSP_part10_140630.tar	Harvard Dataverse Network	10.7910/DVN/25833	http://dx.doi.org/10.7910/DVN/25833	GSP_Sub1525_S1_MR_BOLD1_*.nii
Sub1525	Ses1	Magnetic Resonance Imaging	3T MAGNETOM Tim Trio	Siemens	3	tesla	UO	UO:0000228	head	12	BOLD image	epfid2d1_72	124	72x72x47	voxels			3.0x3.0x3.0	millimeter	UO	UO:0000016	3000	millisecond	UO	UO:0000028	30	millisecond	UO	UO:0000028	85	degree	UO	UO:0000185					Sub1525_Ses1_Scan_03_BOLD2	Sub1525_Ses1_Scan_03_BOLD2.nii.gz	GSP_part10_140630.tar	Harvard Dataverse Network	10.7910/DVN/25833	http://dx.doi.org/10.7910/DVN/25833	GSP_Sub1525_S1_MR_BOLD2_*.nii
Sub1531	Ses1	Magnetic Resonance Imaging	3T MAGNETOM Tim Trio	Siemens	3	tesla	UO	UO:0000228	head	12	T1-weighted Acquisition	T1_MEMPRAGE		192x192x144	voxels			1.2x1.2x1.2	millimeter	UO	UO:0000016	2200	millisecond	UO	UO:0000028	1.54	millisecond	UO	UO:0000028	7	degree	UO	UO:0000185	1100	millisecond	UO	UO:0000028	Sub1531_Ses1_Scan_01_ANAT1	Sub1531_Ses1_Scan_01_ANAT1.nii.gz	GSP_part10_140630.tar	Harvard Dataverse Network	10.7910/DVN/25833	http://dx.doi.org/10.7910/DVN/25833	GSP_Sub1531_S1_MR_T1_MEMPRAGE_RMS_*.nii
Sub1531	Ses1	Magnetic Resonance Imaging	3T MAGNETOM Tim Trio	Siemens	3	tesla	UO	UO:0000228	head	12	BOLD image	epfid2d1_72	124	72x72x47	voxels			3.0x3.0x3.0	millimeter	UO	UO:0000016	3000	millisecond	UO	UO:0000028	30	millisecond	UO	UO:0000028	85	degree	UO	UO:0000185					Sub1531_Ses1_Scan_02_BOLD1	Sub1531_Ses1_Scan_02_BOLD1.nii.gz	GSP_part10_140630.tar	Harvard Dataverse Network	10.7910/DVN/25833	http://dx.doi.org/10.7910/DVN/25833	GSP_Sub1531_S1_MR_BOLD1_*.nii
Sub1531	Ses1	Magnetic Resonance Imaging	3T MAGNETOM Tim Trio	Siemens	3	tesla	UO	UO:0000228	head	12	BOLD image	epfid2d1_72	124	72x72x47	voxels			3.0x3.0x3.0	millimeter	UO	UO:0000016	3000	millisecond	UO	UO:0000028	30	millisecond	UO	UO:0000028	85	degree	UO	UO:0000185					Sub1531_Ses1_Scan_03_BOLD2	Sub1531_Ses1_Scan_03_BOLD2.nii.gz	GSP_part10_140630.tar	Harvard Dataverse Network	10.7910/DVN/25833	http://dx.doi.org/10.7910/DVN/25833	GSP_Sub1531_S1_MR_BOLD2_*.nii
Sub1248	Ses1	Magnetic Resonance Imaging	3T MAGNETOM Tim Trio	Siemens	3	tesla	UO	UO:0000228	head	12	T1-weighted Acquisition	T1_MEMPRAGE		192x192x144	voxels			1.2x1.2x1.2	millimeter	UO	UO:0000016	2200	millisecond	UO	UO:0000028	1.54	millisecond	UO	UO:0000028	7	degree	UO	UO:0000185	1100	millisecond	UO	UO:0000028	Sub1248_Ses1_Scan_01_ANAT1	Sub1248_Ses1_Scan_01_ANAT1.nii.gz	GSP_part8_140630.tar	Harvard Dataverse Network	10.7910/DVN/25833	http://dx.doi.org/10.7910/DVN/25833	GSP_Sub1248_S1_MR_T1_MEMPRAGE_RMS_*.nii
Sub1248	Ses1	Magnetic Resonance Imaging	3T MAGNETOM Tim Trio	Siemens	3	tesla	UO	UO:0000228	head	12	BOLD image	epfid2d1_72	124	72x72x47	voxels			3.0x3.0x3.0	millimeter	UO	UO:0000016	3000	millisecond	UO	UO:0000028	30	millisecond	UO	UO:0000028	85	degree	UO	UO:0000185					Sub1248_Ses1_Scan_02_BOLD1	Sub1248_Ses1_Scan_02_BOLD1.nii.gz	GSP_part8_140630.tar	Harvard Dataverse Network	10.7910/DVN/25833	http://dx.doi.org/10.7910/DVN/25833	GSP_Sub1248_S1_MR_BOLD1_*.nii
Sub1248	Ses1	Magnetic Resonance Imaging	3T MAGNETOM Tim Trio	Siemens	3	tesla	UO	UO:0000228	head	12	BOLD image	epfid2d1_72	124	72x72x47	voxels			3.0x3.0x3.0	millimeter	UO	UO:0000016	3000	millisecond	UO	UO:0000028	30	millisecond	UO	UO:0000028	85	degree	UO	UO:0000185					Sub1248_Ses1_Scan_03_BOLD2	Sub1248_Ses1_Scan_03_BOLD2.nii.gz	GSP_part8_140630.tar	Harvard Dataverse Network	10.7910/DVN/25833	http://dx.doi.org/10.7910/DVN/25833	GSP_Sub1248_S1_MR_BOLD2_*.nii
Sub1298	Ses1	Magnetic Resonance Imaging	3T MAGNETOM Tim Trio	Siemens	3	tesla	UO	UO:0000228	head	12	T1-weighted Acquisition	T1_MEMPRAGE		192x192x144	voxels			1.2x1.2x1.2	millimeter	UO	UO:0000016	2200	millisecond	UO	UO:0000028	1.54	millisecond	UO	UO:0000028	7	degree	UO	UO:0000185	1100	millisecond	UO	UO:0000028	Sub1298_Ses1_Scan_01_ANAT1	Sub1298_Ses1_Scan_01_ANAT1.nii.gz	GSP_part9_140630.tar	Harvard Dataverse Network	10.7910/DVN/25833	http://dx.doi.org/10.7910/DVN/25833	GSP_Sub1298_S1_MR_T1_MEMPRAGE_RMS_*.nii
Sub1298	Ses1	Magnetic Resonance Imaging	3T MAGNETOM Tim Trio	Siemens	3	tesla	UO	UO:0000228	head	12	BOLD image	epfid2d1_72	124	72x72x47	voxels			3.0x3.0x3.0	millimeter	UO	UO:0000016	3000	millisecond	UO	UO:0000028	30	millisecond	UO	UO:0000028	85	degree	UO	UO:0000185					Sub1298_Ses1_Scan_02_BOLD1	Sub1298_Ses1_Scan_02_BOLD1.nii.gz	GSP_part9_140630.tar	Harvard Dataverse Network	10.7910/DVN/25833	http://dx.doi.org/10.7910/DVN/25833	GSP_Sub1298_S1_MR_BOLD1_*.nii
Sub1298	Ses1	Magnetic Resonance Imaging	3T MAGNETOM Tim Trio	Siemens	3	tesla	UO	UO:0000228	head	12	BOLD image	epfid2d1_72	124	72x72x47	voxels			3.0x3.0x3.0	millimeter	UO	UO:0000016	3000	millisecond	UO	UO:0000028	30	millisecond	UO	UO:0000028	85	degree	UO	UO:0000185					Sub1298_Ses1_Scan_03_BOLD2	Sub1298_Ses1_Scan_03_BOLD2.nii.gz	GSP_part9_140630.tar	Harvard Dataverse Network	10.7910/DVN/25833	http://dx.doi.org/10.7910/DVN/25833	GSP_Sub1298_S1_MR_BOLD2_*.nii
Sub1120	Ses1	Magnetic Resonance Imaging	3T MAGNETOM Tim Trio	Siemens	3	tesla	UO	UO:0000228	head	12	T1-weighted Acquisition	T1_MEMPRAGE		192x192x144	voxels			1.2x1.2x1.2	millimeter	UO	UO:0000016	2200	millisecond	UO	UO:0000028	1.54	millisecond	UO	UO:0000028	7	degree	UO	UO:0000185	1100	millisecond	UO	UO:0000028	Sub1120_Ses1_Scan_01_ANAT1	Sub1120_Ses1_Scan_01_ANAT1.nii.gz	GSP_part8_140630.tar	Harvard Dataverse Network	10.7910/DVN/25833	http://dx.doi.org/10.7910/DVN/25833	GSP_Sub1120_S1_MR_T1_MEMPRAGE_RMS_*.nii
Sub1120	Ses1	Magnetic Resonance Imaging	3T MAGNETOM Tim Trio	Siemens	3	tesla	UO	UO:0000228	head	12	BOLD image	epfid2d1_72	124	72x72x47	voxels			3.0x3.0x3.0	millimeter	UO	UO:0000016	3000	millisecond	UO	UO:0000028	30	millisecond	UO	UO:0000028	85	degree	UO	UO:0000185					Sub1120_Ses1_Scan_02_BOLD1	Sub1120_Ses1_Scan_02_BOLD1.nii.gz	GSP_part8_140630.tar	Harvard Dataverse Network	10.7910/DVN/25833	http://dx.doi.org/10.7910/DVN/25833	GSP_Sub1120_S1_MR_BOLD1_*.nii
Sub1120	Ses1	Magnetic Resonance Imaging	3T MAGNETOM Tim Trio	Siemens	3	tesla	UO	UO:0000228	head	12	BOLD image	epfid2d1_72	124	72x72x47	voxels			3.0x3.0x3.0	millimeter	UO	UO:0000016	3000	millisecond	UO	UO:0000028	30	millisecond	UO	UO:0000028	85	degree	UO	UO:0000185					Sub1120_Ses1_Scan_03_BOLD2	Sub1120_Ses1_Scan_03_BOLD2.nii.gz	GSP_part8_140630.tar	Harvard Dataverse Network	10.7910/DVN/25833	http://dx.doi.org/10.7910/DVN/25833	GSP_Sub1120_S1_MR_BOLD2_*.nii
Sub1227	Ses1	Magnetic Resonance Imaging	3T MAGNETOM Tim Trio	Siemens	3	tesla	UO	UO:0000228	head	12	T1-weighted Acquisition	T1_MEMPRAGE		192x192x144	voxels			1.2x1.2x1.2	millimeter	UO	UO:0000016	2200	millisecond	UO	UO:0000028	1.54	millisecond	UO	UO:0000028	7	degree	UO	UO:0000185	1100	millisecond	UO	UO:0000028	Sub1227_Ses1_Scan_01_ANAT1	Sub1227_Ses1_Scan_01_ANAT1.nii.gz	GSP_part8_140630.tar	Harvard Dataverse Network	10.7910/DVN/25833	http://dx.doi.org/10.7910/DVN/25833	GSP_Sub1227_S1_MR_T1_MEMPRAGE_RMS_*.nii
Sub1227	Ses1	Magnetic Resonance Imaging	3T MAGNETOM Tim Trio	Siemens	3	tesla	UO	UO:0000228	head	12	BOLD image	epfid2d1_72	124	72x72x47	voxels			3.0x3.0x3.0	millimeter	UO	UO:0000016	3000	millisecond	UO	UO:0000028	30	millisecond	UO	UO:0000028	85	degree	UO	UO:0000185					Sub1227_Ses1_Scan_02_BOLD1	Sub1227_Ses1_Scan_02_BOLD1.nii.gz	GSP_part8_140630.tar	Harvard Dataverse Network	10.7910/DVN/25833	http://dx.doi.org/10.7910/DVN/25833	GSP_Sub1227_S1_MR_BOLD1_*.nii
Sub1227	Ses1	Magnetic Resonance Imaging	3T MAGNETOM Tim Trio	Siemens	3	tesla	UO	UO:0000228	head	12	BOLD image	epfid2d1_72	124	72x72x47	voxels			3.0x3.0x3.0	millimeter	UO	UO:0000016	3000	millisecond	UO	UO:0000028	30	millisecond	UO	UO:0000028	85	degree	UO	UO:0000185					Sub1227_Ses1_Scan_03_BOLD2	Sub1227_Ses1_Scan_03_BOLD2.nii.gz	GSP_part8_140630.tar	Harvard Dataverse Network	10.7910/DVN/25833	http://dx.doi.org/10.7910/DVN/25833	GSP_Sub1227_S1_MR_BOLD2_*.nii
Sub1176	Ses1	Magnetic Resonance Imaging	3T MAGNETOM Tim Trio	Siemens	3	tesla	UO	UO:0000228	head	12	T1-weighted Acquisition	T1_MEMPRAGE		192x192x144	voxels			1.2x1.2x1.2	millimeter	UO	UO:0000016	2200	millisecond	UO	UO:0000028	1.54	millisecond	UO	UO:0000028	7	degree	UO	UO:0000185	1100	millisecond	UO	UO:0000028	Sub1176_Ses1_Scan_01_ANAT1	Sub1176_Ses1_Scan_01_ANAT1.nii.gz	GSP_part8_140630.tar	Harvard Dataverse Network	10.7910/DVN/25833	http://dx.doi.org/10.7910/DVN/25833	GSP_Sub1176_S1_MR_T1_MEMPRAGE_RMS_*.nii
Sub1176	Ses1	Magnetic Resonance Imaging	3T MAGNETOM Tim Trio	Siemens	3	tesla	UO	UO:0000228	head	12	BOLD image	epfid2d1_72	124	72x72x47	voxels			3.0x3.0x3.0	millimeter	UO	UO:0000016	3000	millisecond	UO	UO:0000028	30	millisecond	UO	UO:0000028	85	degree	UO	UO:0000185					Sub1176_Ses1_Scan_02_BOLD1	Sub1176_Ses1_Scan_02_BOLD1.nii.gz	GSP_part8_140630.tar	Harvard Dataverse Network	10.7910/DVN/25833	http://dx.doi.org/10.7910/DVN/25833	GSP_Sub1176_S1_MR_BOLD1_*.nii
Sub1176	Ses1	Magnetic Resonance Imaging	3T MAGNETOM Tim Trio	Siemens	3	tesla	UO	UO:0000228	head	12	BOLD image	epfid2d1_72	124	72x72x47	voxels			3.0x3.0x3.0	millimeter	UO	UO:0000016	3000	millisecond	UO	UO:0000028	30	millisecond	UO	UO:0000028	85	degree	UO	UO:0000185					Sub1176_Ses1_Scan_03_BOLD2	Sub1176_Ses1_Scan_03_BOLD2.nii.gz	GSP_part8_140630.tar	Harvard Dataverse Network	10.7910/DVN/25833	http://dx.doi.org/10.7910/DVN/25833	GSP_Sub1176_S1_MR_BOLD2_*.nii
Sub0723	Ses1	Magnetic Resonance Imaging	3T MAGNETOM Tim Trio	Siemens	3	tesla	UO	UO:0000228	head	12	T1-weighted Acquisition	T1_MEMPRAGE		192x192x144	voxels			1.2x1.2x1.2	millimeter	UO	UO:0000016	2200	millisecond	UO	UO:0000028	1.54	millisecond	UO	UO:0000028	7	degree	UO	UO:0000185	1100	millisecond	UO	UO:0000028	Sub0723_Ses1_Scan_01_ANAT1	Sub0723_Ses1_Scan_01_ANAT1.nii.gz	GSP_part5_140630.tar	Harvard Dataverse Network	10.7910/DVN/25833	http://dx.doi.org/10.7910/DVN/25833	GSP_Sub0723_S1_MR_T1_MEMPRAGE_RMS_*.nii
Sub0723	Ses1	Magnetic Resonance Imaging	3T MAGNETOM Tim Trio	Siemens	3	tesla	UO	UO:0000228	head	12	BOLD image	epfid2d1_72	124	72x72x47	voxels			3.0x3.0x3.0	millimeter	UO	UO:0000016	3000	millisecond	UO	UO:0000028	30	millisecond	UO	UO:0000028	85	degree	UO	UO:0000185					Sub0723_Ses1_Scan_02_BOLD1	Sub0723_Ses1_Scan_02_BOLD1.nii.gz	GSP_part5_140630.tar	Harvard Dataverse Network	10.7910/DVN/25833	http://dx.doi.org/10.7910/DVN/25833	GSP_Sub0723_S1_MR_BOLD1_*.nii
Sub0580	Ses1	Magnetic Resonance Imaging	3T MAGNETOM Tim Trio	Siemens	3	tesla	UO	UO:0000228	head	12	T1-weighted Acquisition	T1_MEMPRAGE		192x192x144	voxels			1.2x1.2x1.2	millimeter	UO	UO:0000016	2200	millisecond	UO	UO:0000028	1.54	millisecond	UO	UO:0000028	7	degree	UO	UO:0000185	1100	millisecond	UO	UO:0000028	Sub0580_Ses1_Scan_01_ANAT1	Sub0580_Ses1_Scan_01_ANAT1.nii.gz	GSP_part4_140630.tar	Harvard Dataverse Network	10.7910/DVN/25833	http://dx.doi.org/10.7910/DVN/25833	GSP_Sub0580_S1_MR_T1_MEMPRAGE_RMS_*.nii
Sub0580	Ses1	Magnetic Resonance Imaging	3T MAGNETOM Tim Trio	Siemens	3	tesla	UO	UO:0000228	head	12	BOLD image	epfid2d1_72	124	72x72x47	voxels			3.0x3.0x3.0	millimeter	UO	UO:0000016	3000	millisecond	UO	UO:0000028	30	millisecond	UO	UO:0000028	85	degree	UO	UO:0000185					Sub0580_Ses1_Scan_02_BOLD1	Sub0580_Ses1_Scan_02_BOLD1.nii.gz	GSP_part4_140630.tar	Harvard Dataverse Network	10.7910/DVN/25833	http://dx.doi.org/10.7910/DVN/25833	GSP_Sub0580_S1_MR_BOLD1_*.nii
Sub0580	Ses1	Magnetic Resonance Imaging	3T MAGNETOM Tim Trio	Siemens	3	tesla	UO	UO:0000228	head	12	BOLD image	epfid2d1_72	124	72x72x47	voxels			3.0x3.0x3.0	millimeter	UO	UO:0000016	3000	millisecond	UO	UO:0000028	30	millisecond	UO	UO:0000028	85	degree	UO	UO:0000185					Sub0580_Ses1_Scan_03_BOLD2	Sub0580_Ses1_Scan_03_BOLD2.nii.gz	GSP_part4_140630.tar	Harvard Dataverse Network	10.7910/DVN/25833	http://dx.doi.org/10.7910/DVN/25833	GSP_Sub0580_S1_MR_BOLD2_*.nii
Sub1384	Ses1	Magnetic Resonance Imaging	3T MAGNETOM Tim Trio	Siemens	3	tesla	UO	UO:0000228	head	12	T1-weighted Acquisition	T1_MEMPRAGE		192x192x144	voxels			1.2x1.2x1.2	millimeter	UO	UO:0000016	2200	millisecond	UO	UO:0000028	1.54	millisecond	UO	UO:0000028	7	degree	UO	UO:0000185	1100	millisecond	UO	UO:0000028	Sub1384_Ses1_Scan_01_ANAT1	Sub1384_Ses1_Scan_01_ANAT1.nii.gz	GSP_part9_140630.tar	Harvard Dataverse Network	10.7910/DVN/25833	http://dx.doi.org/10.7910/DVN/25833	GSP_Sub1384_S1_MR_T1_MEMPRAGE_RMS_*.nii
Sub1384	Ses1	Magnetic Resonance Imaging	3T MAGNETOM Tim Trio	Siemens	3	tesla	UO	UO:0000228	head	12	BOLD image	epfid2d1_72	124	72x72x47	voxels			3.0x3.0x3.0	millimeter	UO	UO:0000016	3000	millisecond	UO	UO:0000028	30	millisecond	UO	UO:0000028	85	degree	UO	UO:0000185					Sub1384_Ses1_Scan_02_BOLD1	Sub1384_Ses1_Scan_02_BOLD1.nii.gz	GSP_part9_140630.tar	Harvard Dataverse Network	10.7910/DVN/25833	http://dx.doi.org/10.7910/DVN/25833	GSP_Sub1384_S1_MR_BOLD1_*.nii
Sub0583	Ses1	Magnetic Resonance Imaging	3T MAGNETOM Tim Trio	Siemens	3	tesla	UO	UO:0000228	head	12	T1-weighted Acquisition	T1_MEMPRAGE		192x192x144	voxels			1.2x1.2x1.2	millimeter	UO	UO:0000016	2200	millisecond	UO	UO:0000028	1.54	millisecond	UO	UO:0000028	7	degree	UO	UO:0000185	1100	millisecond	UO	UO:0000028	Sub0583_Ses1_Scan_01_ANAT1	Sub0583_Ses1_Scan_01_ANAT1.nii.gz	GSP_part4_140630.tar	Harvard Dataverse Network	10.7910/DVN/25833	http://dx.doi.org/10.7910/DVN/25833	GSP_Sub0583_S1_MR_T1_MEMPRAGE_RMS_*.nii
Sub0583	Ses1	Magnetic Resonance Imaging	3T MAGNETOM Tim Trio	Siemens	3	tesla	UO	UO:0000228	head	12	BOLD image	epfid2d1_72	124	72x72x47	voxels			3.0x3.0x3.0	millimeter	UO	UO:0000016	3000	millisecond	UO	UO:0000028	30	millisecond	UO	UO:0000028	85	degree	UO	UO:0000185					Sub0583_Ses1_Scan_02_BOLD1	Sub0583_Ses1_Scan_02_BOLD1.nii.gz	GSP_part4_140630.tar	Harvard Dataverse Network	10.7910/DVN/25833	http://dx.doi.org/10.7910/DVN/25833	GSP_Sub0583_S1_MR_BOLD1_*.nii
Sub0915	Ses1	Magnetic Resonance Imaging	3T MAGNETOM Tim Trio	Siemens	3	tesla	UO	UO:0000228	head	12	T1-weighted Acquisition	T1_MEMPRAGE		192x192x144	voxels			1.2x1.2x1.2	millimeter	UO	UO:0000016	2200	millisecond	UO	UO:0000028	1.54	millisecond	UO	UO:0000028	7	degree	UO	UO:0000185	1100	millisecond	UO	UO:0000028	Sub0915_Ses1_Scan_01_ANAT1	Sub0915_Ses1_Scan_01_ANAT1.nii.gz	GSP_part6_140630.tar	Harvard Dataverse Network	10.7910/DVN/25833	http://dx.doi.org/10.7910/DVN/25833	GSP_Sub0915_S1_MR_T1_MEMPRAGE_RMS_*.nii
Sub0915	Ses1	Magnetic Resonance Imaging	3T MAGNETOM Tim Trio	Siemens	3	tesla	UO	UO:0000228	head	12	BOLD image	epfid2d1_72	124	72x72x47	voxels			3.0x3.0x3.0	millimeter	UO	UO:0000016	3000	millisecond	UO	UO:0000028	30	millisecond	UO	UO:0000028	85	degree	UO	UO:0000185					Sub0915_Ses1_Scan_02_BOLD1	Sub0915_Ses1_Scan_02_BOLD1.nii.gz	GSP_part6_140630.tar	Harvard Dataverse Network	10.7910/DVN/25833	http://dx.doi.org/10.7910/DVN/25833	GSP_Sub0915_S1_MR_BOLD1_*.nii
Sub0915	Ses1	Magnetic Resonance Imaging	3T MAGNETOM Tim Trio	Siemens	3	tesla	UO	UO:0000228	head	12	BOLD image	epfid2d1_72	124	72x72x47	voxels			3.0x3.0x3.0	millimeter	UO	UO:0000016	3000	millisecond	UO	UO:0000028	30	millisecond	UO	UO:0000028	85	degree	UO	UO:0000185					Sub0915_Ses1_Scan_03_BOLD2	Sub0915_Ses1_Scan_03_BOLD2.nii.gz	GSP_part6_140630.tar	Harvard Dataverse Network	10.7910/DVN/25833	http://dx.doi.org/10.7910/DVN/25833	GSP_Sub0915_S1_MR_BOLD2_*.nii
Sub1549	Ses1	Magnetic Resonance Imaging	3T MAGNETOM Tim Trio	Siemens	3	tesla	UO	UO:0000228	head	12	T1-weighted Acquisition	T1_MEMPRAGE		192x192x144	voxels			1.2x1.2x1.2	millimeter	UO	UO:0000016	2200	millisecond	UO	UO:0000028	1.54	millisecond	UO	UO:0000028	7	degree	UO	UO:0000185	1100	millisecond	UO	UO:0000028	Sub1549_Ses1_Scan_01_ANAT1	Sub1549_Ses1_Scan_01_ANAT1.nii.gz	GSP_part10_140630.tar	Harvard Dataverse Network	10.7910/DVN/25833	http://dx.doi.org/10.7910/DVN/25833	GSP_Sub1549_S1_MR_T1_MEMPRAGE_RMS_*.nii
Sub1549	Ses1	Magnetic Resonance Imaging	3T MAGNETOM Tim Trio	Siemens	3	tesla	UO	UO:0000228	head	12	BOLD image	epfid2d1_72	124	72x72x47	voxels			3.0x3.0x3.0	millimeter	UO	UO:0000016	3000	millisecond	UO	UO:0000028	30	millisecond	UO	UO:0000028	85	degree	UO	UO:0000185					Sub1549_Ses1_Scan_02_BOLD1	Sub1549_Ses1_Scan_02_BOLD1.nii.gz	GSP_part10_140630.tar	Harvard Dataverse Network	10.7910/DVN/25833	http://dx.doi.org/10.7910/DVN/25833	GSP_Sub1549_S1_MR_BOLD1_*.nii
Sub1549	Ses1	Magnetic Resonance Imaging	3T MAGNETOM Tim Trio	Siemens	3	tesla	UO	UO:0000228	head	12	BOLD image	epfid2d1_72	124	72x72x47	voxels			3.0x3.0x3.0	millimeter	UO	UO:0000016	3000	millisecond	UO	UO:0000028	30	millisecond	UO	UO:0000028	85	degree	UO	UO:0000185					Sub1549_Ses1_Scan_03_BOLD2	Sub1549_Ses1_Scan_03_BOLD2.nii.gz	GSP_part10_140630.tar	Harvard Dataverse Network	10.7910/DVN/25833	http://dx.doi.org/10.7910/DVN/25833	GSP_Sub1549_S1_MR_BOLD2_*.nii
Sub1414	Ses2	Magnetic Resonance Imaging	3T MAGNETOM Tim Trio	Siemens	3	tesla	UO	UO:0000228	head	12	T1-weighted Acquisition	T1_MEMPRAGE		192x192x144	voxels			1.2x1.2x1.2	millimeter	UO	UO:0000016	2200	millisecond	UO	UO:0000028	1.54	millisecond	UO	UO:0000028	7	degree	UO	UO:0000185	1100	millisecond	UO	UO:0000028	Sub1414_Ses2_Scan_01_ANAT1	Sub1414_Ses2_Scan_01_ANAT1.nii.gz	GSP_retest_140630.tar	Harvard Dataverse Network	10.7910/DVN/25833	http://dx.doi.org/10.7910/DVN/25833	GSP_Sub1414_S2_MR_T1_MEMPRAGE_RMS_*.nii
Sub1414	Ses2	Magnetic Resonance Imaging	3T MAGNETOM Tim Trio	Siemens	3	tesla	UO	UO:0000228	head	12	BOLD image	epfid2d1_72	124	72x72x47	voxels			3.0x3.0x3.0	millimeter	UO	UO:0000016	3000	millisecond	UO	UO:0000028	30	millisecond	UO	UO:0000028	85	degree	UO	UO:0000185					Sub1414_Ses2_Scan_02_BOLD1	Sub1414_Ses2_Scan_02_BOLD1.nii.gz	GSP_retest_140630.tar	Harvard Dataverse Network	10.7910/DVN/25833	http://dx.doi.org/10.7910/DVN/25833	GSP_Sub1414_S2_MR_BOLD1_*.nii
Sub1570	Ses1	Magnetic Resonance Imaging	3T MAGNETOM Tim Trio	Siemens	3	tesla	UO	UO:0000228	head	12	T1-weighted Acquisition	T1_MEMPRAGE		192x192x144	voxels			1.2x1.2x1.2	millimeter	UO	UO:0000016	2200	millisecond	UO	UO:0000028	1.54	millisecond	UO	UO:0000028	7	degree	UO	UO:0000185	1100	millisecond	UO	UO:0000028	Sub1570_Ses1_Scan_01_ANAT1	Sub1570_Ses1_Scan_01_ANAT1.nii.gz	GSP_part10_140630.tar	Harvard Dataverse Network	10.7910/DVN/25833	http://dx.doi.org/10.7910/DVN/25833	GSP_Sub1570_S1_MR_T1_MEMPRAGE_RMS_*.nii
Sub1570	Ses1	Magnetic Resonance Imaging	3T MAGNETOM Tim Trio	Siemens	3	tesla	UO	UO:0000228	head	12	BOLD image	epfid2d1_72	124	72x72x47	voxels			3.0x3.0x3.0	millimeter	UO	UO:0000016	3000	millisecond	UO	UO:0000028	30	millisecond	UO	UO:0000028	85	degree	UO	UO:0000185					Sub1570_Ses1_Scan_02_BOLD1	Sub1570_Ses1_Scan_02_BOLD1.nii.gz	GSP_part10_140630.tar	Harvard Dataverse Network	10.7910/DVN/25833	http://dx.doi.org/10.7910/DVN/25833	GSP_Sub1570_S1_MR_BOLD1_*.nii
Sub1570	Ses1	Magnetic Resonance Imaging	3T MAGNETOM Tim Trio	Siemens	3	tesla	UO	UO:0000228	head	12	BOLD image	epfid2d1_72	124	72x72x47	voxels			3.0x3.0x3.0	millimeter	UO	UO:0000016	3000	millisecond	UO	UO:0000028	30	millisecond	UO	UO:0000028	85	degree	UO	UO:0000185					Sub1570_Ses1_Scan_03_BOLD2	Sub1570_Ses1_Scan_03_BOLD2.nii.gz	GSP_part10_140630.tar	Harvard Dataverse Network	10.7910/DVN/25833	http://dx.doi.org/10.7910/DVN/25833	GSP_Sub1570_S1_MR_BOLD2_*.nii
Sub0217	Ses1	Magnetic Resonance Imaging	3T MAGNETOM Tim Trio	Siemens	3	tesla	UO	UO:0000228	head	12	T1-weighted Acquisition	T1_MEMPRAGE		192x192x144	voxels			1.2x1.2x1.2	millimeter	UO	UO:0000016	2200	millisecond	UO	UO:0000028	1.54	millisecond	UO	UO:0000028	7	degree	UO	UO:0000185	1100	millisecond	UO	UO:0000028	Sub0217_Ses1_Scan_01_ANAT1	Sub0217_Ses1_Scan_01_ANAT1.nii.gz	GSP_part2_140630.tar	Harvard Dataverse Network	10.7910/DVN/25833	http://dx.doi.org/10.7910/DVN/25833	GSP_Sub0217_S1_MR_T1_MEMPRAGE_RMS_*.nii
Sub0217	Ses1	Magnetic Resonance Imaging	3T MAGNETOM Tim Trio	Siemens	3	tesla	UO	UO:0000228	head	12	BOLD image	epfid2d1_72	124	72x72x47	voxels			3.0x3.0x3.0	millimeter	UO	UO:0000016	3000	millisecond	UO	UO:0000028	30	millisecond	UO	UO:0000028	85	degree	UO	UO:0000185					Sub0217_Ses1_Scan_02_BOLD1	Sub0217_Ses1_Scan_02_BOLD1.nii.gz	GSP_part2_140630.tar	Harvard Dataverse Network	10.7910/DVN/25833	http://dx.doi.org/10.7910/DVN/25833	GSP_Sub0217_S1_MR_BOLD1_*.nii
Sub0217	Ses1	Magnetic Resonance Imaging	3T MAGNETOM Tim Trio	Siemens	3	tesla	UO	UO:0000228	head	12	BOLD image	epfid2d1_72	124	72x72x47	voxels			3.0x3.0x3.0	millimeter	UO	UO:0000016	3000	millisecond	UO	UO:0000028	30	millisecond	UO	UO:0000028	85	degree	UO	UO:0000185					Sub0217_Ses1_Scan_03_BOLD2	Sub0217_Ses1_Scan_03_BOLD2.nii.gz	GSP_part2_140630.tar	Harvard Dataverse Network	10.7910/DVN/25833	http://dx.doi.org/10.7910/DVN/25833	GSP_Sub0217_S1_MR_BOLD2_*.nii
Sub0639	Ses1	Magnetic Resonance Imaging	3T MAGNETOM Tim Trio	Siemens	3	tesla	UO	UO:0000228	head	12	T1-weighted Acquisition	T1_MEMPRAGE		192x192x144	voxels			1.2x1.2x1.2	millimeter	UO	UO:0000016	2200	millisecond	UO	UO:0000028	1.54	millisecond	UO	UO:0000028	7	degree	UO	UO:0000185	1100	millisecond	UO	UO:0000028	Sub0639_Ses1_Scan_01_ANAT1	Sub0639_Ses1_Scan_01_ANAT1.nii.gz	GSP_part5_140630.tar	Harvard Dataverse Network	10.7910/DVN/25833	http://dx.doi.org/10.7910/DVN/25833	GSP_Sub0639_S1_MR_T1_MEMPRAGE_RMS_*.nii
Sub0639	Ses1	Magnetic Resonance Imaging	3T MAGNETOM Tim Trio	Siemens	3	tesla	UO	UO:0000228	head	12	BOLD image	epfid2d1_72	124	72x72x47	voxels			3.0x3.0x3.0	millimeter	UO	UO:0000016	3000	millisecond	UO	UO:0000028	30	millisecond	UO	UO:0000028	85	degree	UO	UO:0000185					Sub0639_Ses1_Scan_02_BOLD1	Sub0639_Ses1_Scan_02_BOLD1.nii.gz	GSP_part5_140630.tar	Harvard Dataverse Network	10.7910/DVN/25833	http://dx.doi.org/10.7910/DVN/25833	GSP_Sub0639_S1_MR_BOLD1_*.nii
Sub0639	Ses1	Magnetic Resonance Imaging	3T MAGNETOM Tim Trio	Siemens	3	tesla	UO	UO:0000228	head	12	BOLD image	epfid2d1_72	124	72x72x47	voxels			3.0x3.0x3.0	millimeter	UO	UO:0000016	3000	millisecond	UO	UO:0000028	30	millisecond	UO	UO:0000028	85	degree	UO	UO:0000185					Sub0639_Ses1_Scan_03_BOLD2	Sub0639_Ses1_Scan_03_BOLD2.nii.gz	GSP_part5_140630.tar	Harvard Dataverse Network	10.7910/DVN/25833	http://dx.doi.org/10.7910/DVN/25833	GSP_Sub0639_S1_MR_BOLD2_*.nii
Sub0500	Ses1	Magnetic Resonance Imaging	3T MAGNETOM Tim Trio	Siemens	3	tesla	UO	UO:0000228	head	12	T1-weighted Acquisition	T1_MEMPRAGE		192x192x144	voxels			1.2x1.2x1.2	millimeter	UO	UO:0000016	2200	millisecond	UO	UO:0000028	1.54	millisecond	UO	UO:0000028	7	degree	UO	UO:0000185	1100	millisecond	UO	UO:0000028	Sub0500_Ses1_Scan_01_ANAT1	Sub0500_Ses1_Scan_01_ANAT1.nii.gz	GSP_part4_140630.tar	Harvard Dataverse Network	10.7910/DVN/25833	http://dx.doi.org/10.7910/DVN/25833	GSP_Sub0500_S1_MR_T1_MEMPRAGE_RMS_*.nii
Sub0500	Ses1	Magnetic Resonance Imaging	3T MAGNETOM Tim Trio	Siemens	3	tesla	UO	UO:0000228	head	12	BOLD image	epfid2d1_72	124	72x72x47	voxels			3.0x3.0x3.0	millimeter	UO	UO:0000016	3000	millisecond	UO	UO:0000028	30	millisecond	UO	UO:0000028	85	degree	UO	UO:0000185					Sub0500_Ses1_Scan_02_BOLD1	Sub0500_Ses1_Scan_02_BOLD1.nii.gz	GSP_part4_140630.tar	Harvard Dataverse Network	10.7910/DVN/25833	http://dx.doi.org/10.7910/DVN/25833	GSP_Sub0500_S1_MR_BOLD1_*.nii
Sub0500	Ses1	Magnetic Resonance Imaging	3T MAGNETOM Tim Trio	Siemens	3	tesla	UO	UO:0000228	head	12	BOLD image	epfid2d1_72	124	72x72x47	voxels			3.0x3.0x3.0	millimeter	UO	UO:0000016	3000	millisecond	UO	UO:0000028	30	millisecond	UO	UO:0000028	85	degree	UO	UO:0000185					Sub0500_Ses1_Scan_03_BOLD2	Sub0500_Ses1_Scan_03_BOLD2.nii.gz	GSP_part4_140630.tar	Harvard Dataverse Network	10.7910/DVN/25833	http://dx.doi.org/10.7910/DVN/25833	GSP_Sub0500_S1_MR_BOLD2_*.nii
Sub1376	Ses1	Magnetic Resonance Imaging	3T MAGNETOM Tim Trio	Siemens	3	tesla	UO	UO:0000228	head	12	T1-weighted Acquisition	T1_MEMPRAGE		192x192x144	voxels			1.2x1.2x1.2	millimeter	UO	UO:0000016	2200	millisecond	UO	UO:0000028	1.54	millisecond	UO	UO:0000028	7	degree	UO	UO:0000185	1100	millisecond	UO	UO:0000028	Sub1376_Ses1_Scan_01_ANAT1	Sub1376_Ses1_Scan_01_ANAT1.nii.gz	GSP_part9_140630.tar	Harvard Dataverse Network	10.7910/DVN/25833	http://dx.doi.org/10.7910/DVN/25833	GSP_Sub1376_S1_MR_T1_MEMPRAGE_RMS_*.nii
Sub1376	Ses1	Magnetic Resonance Imaging	3T MAGNETOM Tim Trio	Siemens	3	tesla	UO	UO:0000228	head	12	BOLD image	epfid2d1_72	124	72x72x47	voxels			3.0x3.0x3.0	millimeter	UO	UO:0000016	3000	millisecond	UO	UO:0000028	30	millisecond	UO	UO:0000028	85	degree	UO	UO:0000185					Sub1376_Ses1_Scan_02_BOLD1	Sub1376_Ses1_Scan_02_BOLD1.nii.gz	GSP_part9_140630.tar	Harvard Dataverse Network	10.7910/DVN/25833	http://dx.doi.org/10.7910/DVN/25833	GSP_Sub1376_S1_MR_BOLD1_*.nii
Sub1376	Ses1	Magnetic Resonance Imaging	3T MAGNETOM Tim Trio	Siemens	3	tesla	UO	UO:0000228	head	12	BOLD image	epfid2d1_72	124	72x72x47	voxels			3.0x3.0x3.0	millimeter	UO	UO:0000016	3000	millisecond	UO	UO:0000028	30	millisecond	UO	UO:0000028	85	degree	UO	UO:0000185					Sub1376_Ses1_Scan_03_BOLD2	Sub1376_Ses1_Scan_03_BOLD2.nii.gz	GSP_part9_140630.tar	Harvard Dataverse Network	10.7910/DVN/25833	http://dx.doi.org/10.7910/DVN/25833	GSP_Sub1376_S1_MR_BOLD2_*.nii
Sub1193	Ses1	Magnetic Resonance Imaging	3T MAGNETOM Tim Trio	Siemens	3	tesla	UO	UO:0000228	head	12	T1-weighted Acquisition	T1_MEMPRAGE		192x192x144	voxels			1.2x1.2x1.2	millimeter	UO	UO:0000016	2200	millisecond	UO	UO:0000028	1.54	millisecond	UO	UO:0000028	7	degree	UO	UO:0000185	1100	millisecond	UO	UO:0000028	Sub1193_Ses1_Scan_01_ANAT1	Sub1193_Ses1_Scan_01_ANAT1.nii.gz	GSP_part8_140630.tar	Harvard Dataverse Network	10.7910/DVN/25833	http://dx.doi.org/10.7910/DVN/25833	GSP_Sub1193_S1_MR_T1_MEMPRAGE_RMS_*.nii
Sub1193	Ses1	Magnetic Resonance Imaging	3T MAGNETOM Tim Trio	Siemens	3	tesla	UO	UO:0000228	head	12	BOLD image	epfid2d1_72	124	72x72x47	voxels			3.0x3.0x3.0	millimeter	UO	UO:0000016	3000	millisecond	UO	UO:0000028	30	millisecond	UO	UO:0000028	85	degree	UO	UO:0000185					Sub1193_Ses1_Scan_02_BOLD1	Sub1193_Ses1_Scan_02_BOLD1.nii.gz	GSP_part8_140630.tar	Harvard Dataverse Network	10.7910/DVN/25833	http://dx.doi.org/10.7910/DVN/25833	GSP_Sub1193_S1_MR_BOLD1_*.nii
Sub0977	Ses1	Magnetic Resonance Imaging	3T MAGNETOM Tim Trio	Siemens	3	tesla	UO	UO:0000228	head	12	T1-weighted Acquisition	T1_MEMPRAGE		192x192x144	voxels			1.2x1.2x1.2	millimeter	UO	UO:0000016	2200	millisecond	UO	UO:0000028	1.54	millisecond	UO	UO:0000028	7	degree	UO	UO:0000185	1100	millisecond	UO	UO:0000028	Sub0977_Ses1_Scan_01_ANAT1	Sub0977_Ses1_Scan_01_ANAT1.nii.gz	GSP_part7_140630.tar	Harvard Dataverse Network	10.7910/DVN/25833	http://dx.doi.org/10.7910/DVN/25833	GSP_Sub0977_S1_MR_T1_MEMPRAGE_RMS_*.nii
Sub0977	Ses1	Magnetic Resonance Imaging	3T MAGNETOM Tim Trio	Siemens	3	tesla	UO	UO:0000228	head	12	BOLD image	epfid2d1_72	124	72x72x47	voxels			3.0x3.0x3.0	millimeter	UO	UO:0000016	3000	millisecond	UO	UO:0000028	30	millisecond	UO	UO:0000028	85	degree	UO	UO:0000185					Sub0977_Ses1_Scan_02_BOLD1	Sub0977_Ses1_Scan_02_BOLD1.nii.gz	GSP_part7_140630.tar	Harvard Dataverse Network	10.7910/DVN/25833	http://dx.doi.org/10.7910/DVN/25833	GSP_Sub0977_S1_MR_BOLD1_*.nii
Sub0977	Ses1	Magnetic Resonance Imaging	3T MAGNETOM Tim Trio	Siemens	3	tesla	UO	UO:0000228	head	12	BOLD image	epfid2d1_72	124	72x72x47	voxels			3.0x3.0x3.0	millimeter	UO	UO:0000016	3000	millisecond	UO	UO:0000028	30	millisecond	UO	UO:0000028	85	degree	UO	UO:0000185					Sub0977_Ses1_Scan_03_BOLD2	Sub0977_Ses1_Scan_03_BOLD2.nii.gz	GSP_part7_140630.tar	Harvard Dataverse Network	10.7910/DVN/25833	http://dx.doi.org/10.7910/DVN/25833	GSP_Sub0977_S1_MR_BOLD2_*.nii
Sub0068	Ses1	Magnetic Resonance Imaging	3T MAGNETOM Tim Trio	Siemens	3	tesla	UO	UO:0000228	head	12	T1-weighted Acquisition	T1_MEMPRAGE		192x192x144	voxels			1.2x1.2x1.2	millimeter	UO	UO:0000016	2200	millisecond	UO	UO:0000028	1.54	millisecond	UO	UO:0000028	7	degree	UO	UO:0000185	1100	millisecond	UO	UO:0000028	Sub0068_Ses1_Scan_01_ANAT1	Sub0068_Ses1_Scan_01_ANAT1.nii.gz	GSP_part1_140630.tar	Harvard Dataverse Network	10.7910/DVN/25833	http://dx.doi.org/10.7910/DVN/25833	GSP_Sub0068_S1_MR_T1_MEMPRAGE_RMS_*.nii
Sub0068	Ses1	Magnetic Resonance Imaging	3T MAGNETOM Tim Trio	Siemens	3	tesla	UO	UO:0000228	head	12	BOLD image	epfid2d1_72	124	72x72x47	voxels			3.0x3.0x3.0	millimeter	UO	UO:0000016	3000	millisecond	UO	UO:0000028	30	millisecond	UO	UO:0000028	85	degree	UO	UO:0000185					Sub0068_Ses1_Scan_02_BOLD1	Sub0068_Ses1_Scan_02_BOLD1.nii.gz	GSP_part1_140630.tar	Harvard Dataverse Network	10.7910/DVN/25833	http://dx.doi.org/10.7910/DVN/25833	GSP_Sub0068_S1_MR_BOLD1_*.nii
Sub0068	Ses1	Magnetic Resonance Imaging	3T MAGNETOM Tim Trio	Siemens	3	tesla	UO	UO:0000228	head	12	BOLD image	epfid2d1_72	124	72x72x47	voxels			3.0x3.0x3.0	millimeter	UO	UO:0000016	3000	millisecond	UO	UO:0000028	30	millisecond	UO	UO:0000028	85	degree	UO	UO:0000185					Sub0068_Ses1_Scan_03_BOLD2	Sub0068_Ses1_Scan_03_BOLD2.nii.gz	GSP_part1_140630.tar	Harvard Dataverse Network	10.7910/DVN/25833	http://dx.doi.org/10.7910/DVN/25833	GSP_Sub0068_S1_MR_BOLD2_*.nii
Sub1069	Ses1	Magnetic Resonance Imaging	3T MAGNETOM Tim Trio	Siemens	3	tesla	UO	UO:0000228	head	12	T1-weighted Acquisition	T1_MEMPRAGE		192x192x144	voxels			1.2x1.2x1.2	millimeter	UO	UO:0000016	2200	millisecond	UO	UO:0000028	1.54	millisecond	UO	UO:0000028	7	degree	UO	UO:0000185	1100	millisecond	UO	UO:0000028	Sub1069_Ses1_Scan_01_ANAT1	Sub1069_Ses1_Scan_01_ANAT1.nii.gz	GSP_part7_140630.tar	Harvard Dataverse Network	10.7910/DVN/25833	http://dx.doi.org/10.7910/DVN/25833	GSP_Sub1069_S1_MR_T1_MEMPRAGE_RMS_*.nii
Sub1069	Ses1	Magnetic Resonance Imaging	3T MAGNETOM Tim Trio	Siemens	3	tesla	UO	UO:0000228	head	12	BOLD image	epfid2d1_72	124	72x72x47	voxels			3.0x3.0x3.0	millimeter	UO	UO:0000016	3000	millisecond	UO	UO:0000028	30	millisecond	UO	UO:0000028	85	degree	UO	UO:0000185					Sub1069_Ses1_Scan_02_BOLD1	Sub1069_Ses1_Scan_02_BOLD1.nii.gz	GSP_part7_140630.tar	Harvard Dataverse Network	10.7910/DVN/25833	http://dx.doi.org/10.7910/DVN/25833	GSP_Sub1069_S1_MR_BOLD1_*.nii
Sub0934	Ses1	Magnetic Resonance Imaging	3T MAGNETOM Tim Trio	Siemens	3	tesla	UO	UO:0000228	head	12	T1-weighted Acquisition	T1_MEMPRAGE		192x192x144	voxels			1.2x1.2x1.2	millimeter	UO	UO:0000016	2200	millisecond	UO	UO:0000028	1.54	millisecond	UO	UO:0000028	7	degree	UO	UO:0000185	1100	millisecond	UO	UO:0000028	Sub0934_Ses1_Scan_01_ANAT1	Sub0934_Ses1_Scan_01_ANAT1.nii.gz	GSP_part6_140630.tar	Harvard Dataverse Network	10.7910/DVN/25833	http://dx.doi.org/10.7910/DVN/25833	GSP_Sub0934_S1_MR_T1_MEMPRAGE_RMS_*.nii
Sub0934	Ses1	Magnetic Resonance Imaging	3T MAGNETOM Tim Trio	Siemens	3	tesla	UO	UO:0000228	head	12	BOLD image	epfid2d1_72	124	72x72x47	voxels			3.0x3.0x3.0	millimeter	UO	UO:0000016	3000	millisecond	UO	UO:0000028	30	millisecond	UO	UO:0000028	85	degree	UO	UO:0000185					Sub0934_Ses1_Scan_02_BOLD1	Sub0934_Ses1_Scan_02_BOLD1.nii.gz	GSP_part6_140630.tar	Harvard Dataverse Network	10.7910/DVN/25833	http://dx.doi.org/10.7910/DVN/25833	GSP_Sub0934_S1_MR_BOLD1_*.nii
Sub0862	Ses1	Magnetic Resonance Imaging	3T MAGNETOM Tim Trio	Siemens	3	tesla	UO	UO:0000228	head	12	T1-weighted Acquisition	T1_MEMPRAGE		192x192x144	voxels			1.2x1.2x1.2	millimeter	UO	UO:0000016	2200	millisecond	UO	UO:0000028	1.54	millisecond	UO	UO:0000028	7	degree	UO	UO:0000185	1100	millisecond	UO	UO:0000028	Sub0862_Ses1_Scan_01_ANAT1	Sub0862_Ses1_Scan_01_ANAT1.nii.gz	GSP_part6_140630.tar	Harvard Dataverse Network	10.7910/DVN/25833	http://dx.doi.org/10.7910/DVN/25833	GSP_Sub0862_S1_MR_T1_MEMPRAGE_RMS_*.nii
Sub0862	Ses1	Magnetic Resonance Imaging	3T MAGNETOM Tim Trio	Siemens	3	tesla	UO	UO:0000228	head	12	BOLD image	epfid2d1_72	124	72x72x47	voxels			3.0x3.0x3.0	millimeter	UO	UO:0000016	3000	millisecond	UO	UO:0000028	30	millisecond	UO	UO:0000028	85	degree	UO	UO:0000185					Sub0862_Ses1_Scan_02_BOLD1	Sub0862_Ses1_Scan_02_BOLD1.nii.gz	GSP_part6_140630.tar	Harvard Dataverse Network	10.7910/DVN/25833	http://dx.doi.org/10.7910/DVN/25833	GSP_Sub0862_S1_MR_BOLD1_*.nii
Sub0862	Ses1	Magnetic Resonance Imaging	3T MAGNETOM Tim Trio	Siemens	3	tesla	UO	UO:0000228	head	12	BOLD image	epfid2d1_72	124	72x72x47	voxels			3.0x3.0x3.0	millimeter	UO	UO:0000016	3000	millisecond	UO	UO:0000028	30	millisecond	UO	UO:0000028	85	degree	UO	UO:0000185					Sub0862_Ses1_Scan_03_BOLD2	Sub0862_Ses1_Scan_03_BOLD2.nii.gz	GSP_part6_140630.tar	Harvard Dataverse Network	10.7910/DVN/25833	http://dx.doi.org/10.7910/DVN/25833	GSP_Sub0862_S1_MR_BOLD2_*.nii
Sub0560	Ses1	Magnetic Resonance Imaging	3T MAGNETOM Tim Trio	Siemens	3	tesla	UO	UO:0000228	head	12	T1-weighted Acquisition	T1_MEMPRAGE		192x192x144	voxels			1.2x1.2x1.2	millimeter	UO	UO:0000016	2200	millisecond	UO	UO:0000028	1.54	millisecond	UO	UO:0000028	7	degree	UO	UO:0000185	1100	millisecond	UO	UO:0000028	Sub0560_Ses1_Scan_01_ANAT1	Sub0560_Ses1_Scan_01_ANAT1.nii.gz	GSP_part4_140630.tar	Harvard Dataverse Network	10.7910/DVN/25833	http://dx.doi.org/10.7910/DVN/25833	GSP_Sub0560_S1_MR_T1_MEMPRAGE_RMS_*.nii
Sub0560	Ses1	Magnetic Resonance Imaging	3T MAGNETOM Tim Trio	Siemens	3	tesla	UO	UO:0000228	head	12	BOLD image	epfid2d1_72	124	72x72x47	voxels			3.0x3.0x3.0	millimeter	UO	UO:0000016	3000	millisecond	UO	UO:0000028	30	millisecond	UO	UO:0000028	85	degree	UO	UO:0000185					Sub0560_Ses1_Scan_02_BOLD1	Sub0560_Ses1_Scan_02_BOLD1.nii.gz	GSP_part4_140630.tar	Harvard Dataverse Network	10.7910/DVN/25833	http://dx.doi.org/10.7910/DVN/25833	GSP_Sub0560_S1_MR_BOLD1_*.nii
Sub0560	Ses1	Magnetic Resonance Imaging	3T MAGNETOM Tim Trio	Siemens	3	tesla	UO	UO:0000228	head	12	BOLD image	epfid2d1_72	124	72x72x47	voxels			3.0x3.0x3.0	millimeter	UO	UO:0000016	3000	millisecond	UO	UO:0000028	30	millisecond	UO	UO:0000028	85	degree	UO	UO:0000185					Sub0560_Ses1_Scan_03_BOLD2	Sub0560_Ses1_Scan_03_BOLD2.nii.gz	GSP_part4_140630.tar	Harvard Dataverse Network	10.7910/DVN/25833	http://dx.doi.org/10.7910/DVN/25833	GSP_Sub0560_S1_MR_BOLD2_*.nii
Sub0015	Ses1	Magnetic Resonance Imaging	3T MAGNETOM Tim Trio	Siemens	3	tesla	UO	UO:0000228	head	12	T1-weighted Acquisition	T1_MEMPRAGE		192x192x144	voxels			1.2x1.2x1.2	millimeter	UO	UO:0000016	2200	millisecond	UO	UO:0000028	1.54	millisecond	UO	UO:0000028	7	degree	UO	UO:0000185	1100	millisecond	UO	UO:0000028	Sub0015_Ses1_Scan_01_ANAT1	Sub0015_Ses1_Scan_01_ANAT1.nii.gz	GSP_part1_140630.tar	Harvard Dataverse Network	10.7910/DVN/25833	http://dx.doi.org/10.7910/DVN/25833	GSP_Sub0015_S1_MR_T1_MEMPRAGE_RMS_*.nii
Sub0015	Ses1	Magnetic Resonance Imaging	3T MAGNETOM Tim Trio	Siemens	3	tesla	UO	UO:0000228	head	12	BOLD image	epfid2d1_72	124	72x72x47	voxels			3.0x3.0x3.0	millimeter	UO	UO:0000016	3000	millisecond	UO	UO:0000028	30	millisecond	UO	UO:0000028	85	degree	UO	UO:0000185					Sub0015_Ses1_Scan_02_BOLD1	Sub0015_Ses1_Scan_02_BOLD1.nii.gz	GSP_part1_140630.tar	Harvard Dataverse Network	10.7910/DVN/25833	http://dx.doi.org/10.7910/DVN/25833	GSP_Sub0015_S1_MR_BOLD1_*.nii
Sub0015	Ses1	Magnetic Resonance Imaging	3T MAGNETOM Tim Trio	Siemens	3	tesla	UO	UO:0000228	head	12	BOLD image	epfid2d1_72	124	72x72x47	voxels			3.0x3.0x3.0	millimeter	UO	UO:0000016	3000	millisecond	UO	UO:0000028	30	millisecond	UO	UO:0000028	85	degree	UO	UO:0000185					Sub0015_Ses1_Scan_03_BOLD2	Sub0015_Ses1_Scan_03_BOLD2.nii.gz	GSP_part1_140630.tar	Harvard Dataverse Network	10.7910/DVN/25833	http://dx.doi.org/10.7910/DVN/25833	GSP_Sub0015_S1_MR_BOLD2_*.nii
Sub1326	Ses2	Magnetic Resonance Imaging	3T MAGNETOM Tim Trio	Siemens	3	tesla	UO	UO:0000228	head	12	T1-weighted Acquisition	T1_MEMPRAGE		192x192x144	voxels			1.2x1.2x1.2	millimeter	UO	UO:0000016	2200	millisecond	UO	UO:0000028	1.54	millisecond	UO	UO:0000028	7	degree	UO	UO:0000185	1100	millisecond	UO	UO:0000028	Sub1326_Ses2_Scan_01_ANAT1	Sub1326_Ses2_Scan_01_ANAT1.nii.gz	GSP_retest_140630.tar	Harvard Dataverse Network	10.7910/DVN/25833	http://dx.doi.org/10.7910/DVN/25833	GSP_Sub1326_S2_MR_T1_MEMPRAGE_RMS_*.nii
Sub1326	Ses2	Magnetic Resonance Imaging	3T MAGNETOM Tim Trio	Siemens	3	tesla	UO	UO:0000228	head	12	BOLD image	epfid2d1_72	124	72x72x47	voxels			3.0x3.0x3.0	millimeter	UO	UO:0000016	3000	millisecond	UO	UO:0000028	30	millisecond	UO	UO:0000028	85	degree	UO	UO:0000185					Sub1326_Ses2_Scan_02_BOLD1	Sub1326_Ses2_Scan_02_BOLD1.nii.gz	GSP_retest_140630.tar	Harvard Dataverse Network	10.7910/DVN/25833	http://dx.doi.org/10.7910/DVN/25833	GSP_Sub1326_S2_MR_BOLD1_*.nii
Sub1326	Ses2	Magnetic Resonance Imaging	3T MAGNETOM Tim Trio	Siemens	3	tesla	UO	UO:0000228	head	12	BOLD image	epfid2d1_72	124	72x72x47	voxels			3.0x3.0x3.0	millimeter	UO	UO:0000016	3000	millisecond	UO	UO:0000028	30	millisecond	UO	UO:0000028	85	degree	UO	UO:0000185					Sub1326_Ses2_Scan_03_BOLD2	Sub1326_Ses2_Scan_03_BOLD2.nii.gz	GSP_retest_140630.tar	Harvard Dataverse Network	10.7910/DVN/25833	http://dx.doi.org/10.7910/DVN/25833	GSP_Sub1326_S2_MR_BOLD2_*.nii
Sub1447	Ses1	Magnetic Resonance Imaging	3T MAGNETOM Tim Trio	Siemens	3	tesla	UO	UO:0000228	head	12	T1-weighted Acquisition	T1_MEMPRAGE		192x192x144	voxels			1.2x1.2x1.2	millimeter	UO	UO:0000016	2200	millisecond	UO	UO:0000028	1.54	millisecond	UO	UO:0000028	7	degree	UO	UO:0000185	1100	millisecond	UO	UO:0000028	Sub1447_Ses1_Scan_01_ANAT1	Sub1447_Ses1_Scan_01_ANAT1.nii.gz	GSP_part10_140630.tar	Harvard Dataverse Network	10.7910/DVN/25833	http://dx.doi.org/10.7910/DVN/25833	GSP_Sub1447_S1_MR_T1_MEMPRAGE_RMS_*.nii
Sub1447	Ses1	Magnetic Resonance Imaging	3T MAGNETOM Tim Trio	Siemens	3	tesla	UO	UO:0000228	head	12	BOLD image	epfid2d1_72	124	72x72x47	voxels			3.0x3.0x3.0	millimeter	UO	UO:0000016	3000	millisecond	UO	UO:0000028	30	millisecond	UO	UO:0000028	85	degree	UO	UO:0000185					Sub1447_Ses1_Scan_02_BOLD1	Sub1447_Ses1_Scan_02_BOLD1.nii.gz	GSP_part10_140630.tar	Harvard Dataverse Network	10.7910/DVN/25833	http://dx.doi.org/10.7910/DVN/25833	GSP_Sub1447_S1_MR_BOLD1_*.nii
Sub0339	Ses1	Magnetic Resonance Imaging	3T MAGNETOM Tim Trio	Siemens	3	tesla	UO	UO:0000228	head	12	T1-weighted Acquisition	T1_MEMPRAGE		192x192x144	voxels			1.2x1.2x1.2	millimeter	UO	UO:0000016	2200	millisecond	UO	UO:0000028	1.54	millisecond	UO	UO:0000028	7	degree	UO	UO:0000185	1100	millisecond	UO	UO:0000028	Sub0339_Ses1_Scan_01_ANAT1	Sub0339_Ses1_Scan_01_ANAT1.nii.gz	GSP_part3_140630.tar	Harvard Dataverse Network	10.7910/DVN/25833	http://dx.doi.org/10.7910/DVN/25833	GSP_Sub0339_S1_MR_T1_MEMPRAGE_RMS_*.nii
Sub0339	Ses1	Magnetic Resonance Imaging	3T MAGNETOM Tim Trio	Siemens	3	tesla	UO	UO:0000228	head	12	BOLD image	epfid2d1_72	124	72x72x47	voxels			3.0x3.0x3.0	millimeter	UO	UO:0000016	3000	millisecond	UO	UO:0000028	30	millisecond	UO	UO:0000028	85	degree	UO	UO:0000185					Sub0339_Ses1_Scan_02_BOLD1	Sub0339_Ses1_Scan_02_BOLD1.nii.gz	GSP_part3_140630.tar	Harvard Dataverse Network	10.7910/DVN/25833	http://dx.doi.org/10.7910/DVN/25833	GSP_Sub0339_S1_MR_BOLD1_*.nii
Sub0521	Ses1	Magnetic Resonance Imaging	3T MAGNETOM Tim Trio	Siemens	3	tesla	UO	UO:0000228	head	12	T1-weighted Acquisition	T1_MEMPRAGE		192x192x144	voxels			1.2x1.2x1.2	millimeter	UO	UO:0000016	2200	millisecond	UO	UO:0000028	1.54	millisecond	UO	UO:0000028	7	degree	UO	UO:0000185	1100	millisecond	UO	UO:0000028	Sub0521_Ses1_Scan_01_ANAT1	Sub0521_Ses1_Scan_01_ANAT1.nii.gz	GSP_part4_140630.tar	Harvard Dataverse Network	10.7910/DVN/25833	http://dx.doi.org/10.7910/DVN/25833	GSP_Sub0521_S1_MR_T1_MEMPRAGE_RMS_*.nii
Sub0521	Ses1	Magnetic Resonance Imaging	3T MAGNETOM Tim Trio	Siemens	3	tesla	UO	UO:0000228	head	12	BOLD image	epfid2d1_72	124	72x72x47	voxels			3.0x3.0x3.0	millimeter	UO	UO:0000016	3000	millisecond	UO	UO:0000028	30	millisecond	UO	UO:0000028	85	degree	UO	UO:0000185					Sub0521_Ses1_Scan_02_BOLD1	Sub0521_Ses1_Scan_02_BOLD1.nii.gz	GSP_part4_140630.tar	Harvard Dataverse Network	10.7910/DVN/25833	http://dx.doi.org/10.7910/DVN/25833	GSP_Sub0521_S1_MR_BOLD1_*.nii
Sub1258	Ses1	Magnetic Resonance Imaging	3T MAGNETOM Tim Trio	Siemens	3	tesla	UO	UO:0000228	head	12	T1-weighted Acquisition	T1_MEMPRAGE		192x192x144	voxels			1.2x1.2x1.2	millimeter	UO	UO:0000016	2200	millisecond	UO	UO:0000028	1.54	millisecond	UO	UO:0000028	7	degree	UO	UO:0000185	1100	millisecond	UO	UO:0000028	Sub1258_Ses1_Scan_01_ANAT1	Sub1258_Ses1_Scan_01_ANAT1.nii.gz	GSP_part9_140630.tar	Harvard Dataverse Network	10.7910/DVN/25833	http://dx.doi.org/10.7910/DVN/25833	GSP_Sub1258_S1_MR_T1_MEMPRAGE_RMS_*.nii
Sub1258	Ses1	Magnetic Resonance Imaging	3T MAGNETOM Tim Trio	Siemens	3	tesla	UO	UO:0000228	head	12	BOLD image	epfid2d1_72	124	72x72x47	voxels			3.0x3.0x3.0	millimeter	UO	UO:0000016	3000	millisecond	UO	UO:0000028	30	millisecond	UO	UO:0000028	85	degree	UO	UO:0000185					Sub1258_Ses1_Scan_02_BOLD1	Sub1258_Ses1_Scan_02_BOLD1.nii.gz	GSP_part9_140630.tar	Harvard Dataverse Network	10.7910/DVN/25833	http://dx.doi.org/10.7910/DVN/25833	GSP_Sub1258_S1_MR_BOLD1_*.nii
Sub0904	Ses1	Magnetic Resonance Imaging	3T MAGNETOM Tim Trio	Siemens	3	tesla	UO	UO:0000228	head	12	T1-weighted Acquisition	T1_MEMPRAGE		192x192x144	voxels			1.2x1.2x1.2	millimeter	UO	UO:0000016	2200	millisecond	UO	UO:0000028	1.54	millisecond	UO	UO:0000028	7	degree	UO	UO:0000185	1100	millisecond	UO	UO:0000028	Sub0904_Ses1_Scan_01_ANAT1	Sub0904_Ses1_Scan_01_ANAT1.nii.gz	GSP_part6_140630.tar	Harvard Dataverse Network	10.7910/DVN/25833	http://dx.doi.org/10.7910/DVN/25833	GSP_Sub0904_S1_MR_T1_MEMPRAGE_RMS_*.nii
Sub0904	Ses1	Magnetic Resonance Imaging	3T MAGNETOM Tim Trio	Siemens	3	tesla	UO	UO:0000228	head	12	BOLD image	epfid2d1_72	124	72x72x47	voxels			3.0x3.0x3.0	millimeter	UO	UO:0000016	3000	millisecond	UO	UO:0000028	30	millisecond	UO	UO:0000028	85	degree	UO	UO:0000185					Sub0904_Ses1_Scan_02_BOLD1	Sub0904_Ses1_Scan_02_BOLD1.nii.gz	GSP_part6_140630.tar	Harvard Dataverse Network	10.7910/DVN/25833	http://dx.doi.org/10.7910/DVN/25833	GSP_Sub0904_S1_MR_BOLD1_*.nii
Sub0904	Ses1	Magnetic Resonance Imaging	3T MAGNETOM Tim Trio	Siemens	3	tesla	UO	UO:0000228	head	12	BOLD image	epfid2d1_72	124	72x72x47	voxels			3.0x3.0x3.0	millimeter	UO	UO:0000016	3000	millisecond	UO	UO:0000028	30	millisecond	UO	UO:0000028	85	degree	UO	UO:0000185					Sub0904_Ses1_Scan_03_BOLD2	Sub0904_Ses1_Scan_03_BOLD2.nii.gz	GSP_part6_140630.tar	Harvard Dataverse Network	10.7910/DVN/25833	http://dx.doi.org/10.7910/DVN/25833	GSP_Sub0904_S1_MR_BOLD2_*.nii
Sub0088	Ses1	Magnetic Resonance Imaging	3T MAGNETOM Tim Trio	Siemens	3	tesla	UO	UO:0000228	head	12	T1-weighted Acquisition	T1_MEMPRAGE		192x192x144	voxels			1.2x1.2x1.2	millimeter	UO	UO:0000016	2200	millisecond	UO	UO:0000028	1.54	millisecond	UO	UO:0000028	7	degree	UO	UO:0000185	1100	millisecond	UO	UO:0000028	Sub0088_Ses1_Scan_01_ANAT1	Sub0088_Ses1_Scan_01_ANAT1.nii.gz	GSP_part1_140630.tar	Harvard Dataverse Network	10.7910/DVN/25833	http://dx.doi.org/10.7910/DVN/25833	GSP_Sub0088_S1_MR_T1_MEMPRAGE_RMS_*.nii
Sub0088	Ses1	Magnetic Resonance Imaging	3T MAGNETOM Tim Trio	Siemens	3	tesla	UO	UO:0000228	head	12	BOLD image	epfid2d1_72	124	72x72x47	voxels			3.0x3.0x3.0	millimeter	UO	UO:0000016	3000	millisecond	UO	UO:0000028	30	millisecond	UO	UO:0000028	85	degree	UO	UO:0000185					Sub0088_Ses1_Scan_02_BOLD1	Sub0088_Ses1_Scan_02_BOLD1.nii.gz	GSP_part1_140630.tar	Harvard Dataverse Network	10.7910/DVN/25833	http://dx.doi.org/10.7910/DVN/25833	GSP_Sub0088_S1_MR_BOLD1_*.nii
Sub0088	Ses1	Magnetic Resonance Imaging	3T MAGNETOM Tim Trio	Siemens	3	tesla	UO	UO:0000228	head	12	BOLD image	epfid2d1_72	124	72x72x47	voxels			3.0x3.0x3.0	millimeter	UO	UO:0000016	3000	millisecond	UO	UO:0000028	30	millisecond	UO	UO:0000028	85	degree	UO	UO:0000185					Sub0088_Ses1_Scan_03_BOLD2	Sub0088_Ses1_Scan_03_BOLD2.nii.gz	GSP_part1_140630.tar	Harvard Dataverse Network	10.7910/DVN/25833	http://dx.doi.org/10.7910/DVN/25833	GSP_Sub0088_S1_MR_BOLD2_*.nii
Sub0025	Ses1	Magnetic Resonance Imaging	3T MAGNETOM Tim Trio	Siemens	3	tesla	UO	UO:0000228	head	12	T1-weighted Acquisition	T1_MEMPRAGE		192x192x144	voxels			1.2x1.2x1.2	millimeter	UO	UO:0000016	2200	millisecond	UO	UO:0000028	1.54	millisecond	UO	UO:0000028	7	degree	UO	UO:0000185	1100	millisecond	UO	UO:0000028	Sub0025_Ses1_Scan_01_ANAT1	Sub0025_Ses1_Scan_01_ANAT1.nii.gz	GSP_part1_140630.tar	Harvard Dataverse Network	10.7910/DVN/25833	http://dx.doi.org/10.7910/DVN/25833	GSP_Sub0025_S1_MR_T1_MEMPRAGE_RMS_*.nii
Sub0025	Ses1	Magnetic Resonance Imaging	3T MAGNETOM Tim Trio	Siemens	3	tesla	UO	UO:0000228	head	12	BOLD image	epfid2d1_72	124	72x72x47	voxels			3.0x3.0x3.0	millimeter	UO	UO:0000016	3000	millisecond	UO	UO:0000028	30	millisecond	UO	UO:0000028	85	degree	UO	UO:0000185					Sub0025_Ses1_Scan_02_BOLD1	Sub0025_Ses1_Scan_02_BOLD1.nii.gz	GSP_part1_140630.tar	Harvard Dataverse Network	10.7910/DVN/25833	http://dx.doi.org/10.7910/DVN/25833	GSP_Sub0025_S1_MR_BOLD1_*.nii
Sub0025	Ses1	Magnetic Resonance Imaging	3T MAGNETOM Tim Trio	Siemens	3	tesla	UO	UO:0000228	head	12	BOLD image	epfid2d1_72	124	72x72x47	voxels			3.0x3.0x3.0	millimeter	UO	UO:0000016	3000	millisecond	UO	UO:0000028	30	millisecond	UO	UO:0000028	85	degree	UO	UO:0000185					Sub0025_Ses1_Scan_03_BOLD2	Sub0025_Ses1_Scan_03_BOLD2.nii.gz	GSP_part1_140630.tar	Harvard Dataverse Network	10.7910/DVN/25833	http://dx.doi.org/10.7910/DVN/25833	GSP_Sub0025_S1_MR_BOLD2_*.nii
Sub1511	Ses1	Magnetic Resonance Imaging	3T MAGNETOM Tim Trio	Siemens	3	tesla	UO	UO:0000228	head	12	T1-weighted Acquisition	T1_MEMPRAGE		192x192x144	voxels			1.2x1.2x1.2	millimeter	UO	UO:0000016	2200	millisecond	UO	UO:0000028	1.54	millisecond	UO	UO:0000028	7	degree	UO	UO:0000185	1100	millisecond	UO	UO:0000028	Sub1511_Ses1_Scan_01_ANAT1	Sub1511_Ses1_Scan_01_ANAT1.nii.gz	GSP_part10_140630.tar	Harvard Dataverse Network	10.7910/DVN/25833	http://dx.doi.org/10.7910/DVN/25833	GSP_Sub1511_S1_MR_T1_MEMPRAGE_RMS_*.nii
Sub1511	Ses1	Magnetic Resonance Imaging	3T MAGNETOM Tim Trio	Siemens	3	tesla	UO	UO:0000228	head	12	BOLD image	epfid2d1_72	124	72x72x47	voxels			3.0x3.0x3.0	millimeter	UO	UO:0000016	3000	millisecond	UO	UO:0000028	30	millisecond	UO	UO:0000028	85	degree	UO	UO:0000185					Sub1511_Ses1_Scan_02_BOLD1	Sub1511_Ses1_Scan_02_BOLD1.nii.gz	GSP_part10_140630.tar	Harvard Dataverse Network	10.7910/DVN/25833	http://dx.doi.org/10.7910/DVN/25833	GSP_Sub1511_S1_MR_BOLD1_*.nii
Sub1511	Ses1	Magnetic Resonance Imaging	3T MAGNETOM Tim Trio	Siemens	3	tesla	UO	UO:0000228	head	12	BOLD image	epfid2d1_72	124	72x72x47	voxels			3.0x3.0x3.0	millimeter	UO	UO:0000016	3000	millisecond	UO	UO:0000028	30	millisecond	UO	UO:0000028	85	degree	UO	UO:0000185					Sub1511_Ses1_Scan_03_BOLD2	Sub1511_Ses1_Scan_03_BOLD2.nii.gz	GSP_part10_140630.tar	Harvard Dataverse Network	10.7910/DVN/25833	http://dx.doi.org/10.7910/DVN/25833	GSP_Sub1511_S1_MR_BOLD2_*.nii
Sub0352	Ses1	Magnetic Resonance Imaging	3T MAGNETOM Tim Trio	Siemens	3	tesla	UO	UO:0000228	head	12	T1-weighted Acquisition	T1_MEMPRAGE		192x192x144	voxels			1.2x1.2x1.2	millimeter	UO	UO:0000016	2200	millisecond	UO	UO:0000028	1.54	millisecond	UO	UO:0000028	7	degree	UO	UO:0000185	1100	millisecond	UO	UO:0000028	Sub0352_Ses1_Scan_01_ANAT1	Sub0352_Ses1_Scan_01_ANAT1.nii.gz	GSP_part3_140630.tar	Harvard Dataverse Network	10.7910/DVN/25833	http://dx.doi.org/10.7910/DVN/25833	GSP_Sub0352_S1_MR_T1_MEMPRAGE_RMS_*.nii
Sub0352	Ses1	Magnetic Resonance Imaging	3T MAGNETOM Tim Trio	Siemens	3	tesla	UO	UO:0000228	head	12	BOLD image	epfid2d1_72	124	72x72x47	voxels			3.0x3.0x3.0	millimeter	UO	UO:0000016	3000	millisecond	UO	UO:0000028	30	millisecond	UO	UO:0000028	85	degree	UO	UO:0000185					Sub0352_Ses1_Scan_02_BOLD1	Sub0352_Ses1_Scan_02_BOLD1.nii.gz	GSP_part3_140630.tar	Harvard Dataverse Network	10.7910/DVN/25833	http://dx.doi.org/10.7910/DVN/25833	GSP_Sub0352_S1_MR_BOLD1_*.nii
Sub0352	Ses1	Magnetic Resonance Imaging	3T MAGNETOM Tim Trio	Siemens	3	tesla	UO	UO:0000228	head	12	BOLD image	epfid2d1_72	124	72x72x47	voxels			3.0x3.0x3.0	millimeter	UO	UO:0000016	3000	millisecond	UO	UO:0000028	30	millisecond	UO	UO:0000028	85	degree	UO	UO:0000185					Sub0352_Ses1_Scan_03_BOLD2	Sub0352_Ses1_Scan_03_BOLD2.nii.gz	GSP_part3_140630.tar	Harvard Dataverse Network	10.7910/DVN/25833	http://dx.doi.org/10.7910/DVN/25833	GSP_Sub0352_S1_MR_BOLD2_*.nii
Sub1473	Ses1	Magnetic Resonance Imaging	3T MAGNETOM Tim Trio	Siemens	3	tesla	UO	UO:0000228	head	12	T1-weighted Acquisition	T1_MEMPRAGE		192x192x144	voxels			1.2x1.2x1.2	millimeter	UO	UO:0000016	2200	millisecond	UO	UO:0000028	1.54	millisecond	UO	UO:0000028	7	degree	UO	UO:0000185	1100	millisecond	UO	UO:0000028	Sub1473_Ses1_Scan_01_ANAT1	Sub1473_Ses1_Scan_01_ANAT1.nii.gz	GSP_part10_140630.tar	Harvard Dataverse Network	10.7910/DVN/25833	http://dx.doi.org/10.7910/DVN/25833	GSP_Sub1473_S1_MR_T1_MEMPRAGE_RMS_*.nii
Sub1473	Ses1	Magnetic Resonance Imaging	3T MAGNETOM Tim Trio	Siemens	3	tesla	UO	UO:0000228	head	12	BOLD image	epfid2d1_72	124	72x72x47	voxels			3.0x3.0x3.0	millimeter	UO	UO:0000016	3000	millisecond	UO	UO:0000028	30	millisecond	UO	UO:0000028	85	degree	UO	UO:0000185					Sub1473_Ses1_Scan_02_BOLD1	Sub1473_Ses1_Scan_02_BOLD1.nii.gz	GSP_part10_140630.tar	Harvard Dataverse Network	10.7910/DVN/25833	http://dx.doi.org/10.7910/DVN/25833	GSP_Sub1473_S1_MR_BOLD1_*.nii
Sub1473	Ses1	Magnetic Resonance Imaging	3T MAGNETOM Tim Trio	Siemens	3	tesla	UO	UO:0000228	head	12	BOLD image	epfid2d1_72	124	72x72x47	voxels			3.0x3.0x3.0	millimeter	UO	UO:0000016	3000	millisecond	UO	UO:0000028	30	millisecond	UO	UO:0000028	85	degree	UO	UO:0000185					Sub1473_Ses1_Scan_03_BOLD2	Sub1473_Ses1_Scan_03_BOLD2.nii.gz	GSP_part10_140630.tar	Harvard Dataverse Network	10.7910/DVN/25833	http://dx.doi.org/10.7910/DVN/25833	GSP_Sub1473_S1_MR_BOLD2_*.nii
Sub1040	Ses1	Magnetic Resonance Imaging	3T MAGNETOM Tim Trio	Siemens	3	tesla	UO	UO:0000228	head	12	T1-weighted Acquisition	T1_MEMPRAGE		192x192x144	voxels			1.2x1.2x1.2	millimeter	UO	UO:0000016	2200	millisecond	UO	UO:0000028	1.54	millisecond	UO	UO:0000028	7	degree	UO	UO:0000185	1100	millisecond	UO	UO:0000028	Sub1040_Ses1_Scan_01_ANAT1	Sub1040_Ses1_Scan_01_ANAT1.nii.gz	GSP_part7_140630.tar	Harvard Dataverse Network	10.7910/DVN/25833	http://dx.doi.org/10.7910/DVN/25833	GSP_Sub1040_S1_MR_T1_MEMPRAGE_RMS_*.nii
Sub1040	Ses1	Magnetic Resonance Imaging	3T MAGNETOM Tim Trio	Siemens	3	tesla	UO	UO:0000228	head	12	BOLD image	epfid2d1_72	124	72x72x47	voxels			3.0x3.0x3.0	millimeter	UO	UO:0000016	3000	millisecond	UO	UO:0000028	30	millisecond	UO	UO:0000028	85	degree	UO	UO:0000185					Sub1040_Ses1_Scan_02_BOLD1	Sub1040_Ses1_Scan_02_BOLD1.nii.gz	GSP_part7_140630.tar	Harvard Dataverse Network	10.7910/DVN/25833	http://dx.doi.org/10.7910/DVN/25833	GSP_Sub1040_S1_MR_BOLD1_*.nii
Sub1040	Ses1	Magnetic Resonance Imaging	3T MAGNETOM Tim Trio	Siemens	3	tesla	UO	UO:0000228	head	12	BOLD image	epfid2d1_72	124	72x72x47	voxels			3.0x3.0x3.0	millimeter	UO	UO:0000016	3000	millisecond	UO	UO:0000028	30	millisecond	UO	UO:0000028	85	degree	UO	UO:0000185					Sub1040_Ses1_Scan_03_BOLD2	Sub1040_Ses1_Scan_03_BOLD2.nii.gz	GSP_part7_140630.tar	Harvard Dataverse Network	10.7910/DVN/25833	http://dx.doi.org/10.7910/DVN/25833	GSP_Sub1040_S1_MR_BOLD2_*.nii
Sub0736	Ses1	Magnetic Resonance Imaging	3T MAGNETOM Tim Trio	Siemens	3	tesla	UO	UO:0000228	head	12	T1-weighted Acquisition	T1_MEMPRAGE		192x192x144	voxels			1.2x1.2x1.2	millimeter	UO	UO:0000016	2200	millisecond	UO	UO:0000028	1.54	millisecond	UO	UO:0000028	7	degree	UO	UO:0000185	1100	millisecond	UO	UO:0000028	Sub0736_Ses1_Scan_01_ANAT1	Sub0736_Ses1_Scan_01_ANAT1.nii.gz	GSP_part5_140630.tar	Harvard Dataverse Network	10.7910/DVN/25833	http://dx.doi.org/10.7910/DVN/25833	GSP_Sub0736_S1_MR_T1_MEMPRAGE_RMS_*.nii
Sub0736	Ses1	Magnetic Resonance Imaging	3T MAGNETOM Tim Trio	Siemens	3	tesla	UO	UO:0000228	head	12	BOLD image	epfid2d1_72	124	72x72x47	voxels			3.0x3.0x3.0	millimeter	UO	UO:0000016	3000	millisecond	UO	UO:0000028	30	millisecond	UO	UO:0000028	85	degree	UO	UO:0000185					Sub0736_Ses1_Scan_02_BOLD1	Sub0736_Ses1_Scan_02_BOLD1.nii.gz	GSP_part5_140630.tar	Harvard Dataverse Network	10.7910/DVN/25833	http://dx.doi.org/10.7910/DVN/25833	GSP_Sub0736_S1_MR_BOLD1_*.nii
Sub0736	Ses1	Magnetic Resonance Imaging	3T MAGNETOM Tim Trio	Siemens	3	tesla	UO	UO:0000228	head	12	BOLD image	epfid2d1_72	124	72x72x47	voxels			3.0x3.0x3.0	millimeter	UO	UO:0000016	3000	millisecond	UO	UO:0000028	30	millisecond	UO	UO:0000028	85	degree	UO	UO:0000185					Sub0736_Ses1_Scan_03_BOLD2	Sub0736_Ses1_Scan_03_BOLD2.nii.gz	GSP_part5_140630.tar	Harvard Dataverse Network	10.7910/DVN/25833	http://dx.doi.org/10.7910/DVN/25833	GSP_Sub0736_S1_MR_BOLD2_*.nii
Sub0270	Ses2	Magnetic Resonance Imaging	3T MAGNETOM Tim Trio	Siemens	3	tesla	UO	UO:0000228	head	12	T1-weighted Acquisition	T1_MEMPRAGE		192x192x144	voxels			1.2x1.2x1.2	millimeter	UO	UO:0000016	2200	millisecond	UO	UO:0000028	1.54	millisecond	UO	UO:0000028	7	degree	UO	UO:0000185	1100	millisecond	UO	UO:0000028	Sub0270_Ses2_Scan_01_ANAT1	Sub0270_Ses2_Scan_01_ANAT1.nii.gz	GSP_retest_140630.tar	Harvard Dataverse Network	10.7910/DVN/25833	http://dx.doi.org/10.7910/DVN/25833	GSP_Sub0270_S2_MR_T1_MEMPRAGE_RMS_*.nii
Sub0270	Ses2	Magnetic Resonance Imaging	3T MAGNETOM Tim Trio	Siemens	3	tesla	UO	UO:0000228	head	12	BOLD image	epfid2d1_72	124	72x72x47	voxels			3.0x3.0x3.0	millimeter	UO	UO:0000016	3000	millisecond	UO	UO:0000028	30	millisecond	UO	UO:0000028	85	degree	UO	UO:0000185					Sub0270_Ses2_Scan_02_BOLD1	Sub0270_Ses2_Scan_02_BOLD1.nii.gz	GSP_retest_140630.tar	Harvard Dataverse Network	10.7910/DVN/25833	http://dx.doi.org/10.7910/DVN/25833	GSP_Sub0270_S2_MR_BOLD1_*.nii
Sub0270	Ses2	Magnetic Resonance Imaging	3T MAGNETOM Tim Trio	Siemens	3	tesla	UO	UO:0000228	head	12	BOLD image	epfid2d1_72	124	72x72x47	voxels			3.0x3.0x3.0	millimeter	UO	UO:0000016	3000	millisecond	UO	UO:0000028	30	millisecond	UO	UO:0000028	85	degree	UO	UO:0000185					Sub0270_Ses2_Scan_03_BOLD2	Sub0270_Ses2_Scan_03_BOLD2.nii.gz	GSP_retest_140630.tar	Harvard Dataverse Network	10.7910/DVN/25833	http://dx.doi.org/10.7910/DVN/25833	GSP_Sub0270_S2_MR_BOLD2_*.nii
Sub0239	Ses1	Magnetic Resonance Imaging	3T MAGNETOM Tim Trio	Siemens	3	tesla	UO	UO:0000228	head	12	T1-weighted Acquisition	T1_MEMPRAGE		192x192x144	voxels			1.2x1.2x1.2	millimeter	UO	UO:0000016	2200	millisecond	UO	UO:0000028	1.54	millisecond	UO	UO:0000028	7	degree	UO	UO:0000185	1100	millisecond	UO	UO:0000028	Sub0239_Ses1_Scan_01_ANAT1	Sub0239_Ses1_Scan_01_ANAT1.nii.gz	GSP_part2_140630.tar	Harvard Dataverse Network	10.7910/DVN/25833	http://dx.doi.org/10.7910/DVN/25833	GSP_Sub0239_S1_MR_T1_MEMPRAGE_RMS_*.nii
Sub0239	Ses1	Magnetic Resonance Imaging	3T MAGNETOM Tim Trio	Siemens	3	tesla	UO	UO:0000228	head	12	BOLD image	epfid2d1_72	124	72x72x47	voxels			3.0x3.0x3.0	millimeter	UO	UO:0000016	3000	millisecond	UO	UO:0000028	30	millisecond	UO	UO:0000028	85	degree	UO	UO:0000185					Sub0239_Ses1_Scan_02_BOLD1	Sub0239_Ses1_Scan_02_BOLD1.nii.gz	GSP_part2_140630.tar	Harvard Dataverse Network	10.7910/DVN/25833	http://dx.doi.org/10.7910/DVN/25833	GSP_Sub0239_S1_MR_BOLD1_*.nii
Sub0239	Ses1	Magnetic Resonance Imaging	3T MAGNETOM Tim Trio	Siemens	3	tesla	UO	UO:0000228	head	12	BOLD image	epfid2d1_72	124	72x72x47	voxels			3.0x3.0x3.0	millimeter	UO	UO:0000016	3000	millisecond	UO	UO:0000028	30	millisecond	UO	UO:0000028	85	degree	UO	UO:0000185					Sub0239_Ses1_Scan_03_BOLD2	Sub0239_Ses1_Scan_03_BOLD2.nii.gz	GSP_part2_140630.tar	Harvard Dataverse Network	10.7910/DVN/25833	http://dx.doi.org/10.7910/DVN/25833	GSP_Sub0239_S1_MR_BOLD2_*.nii
Sub0527	Ses1	Magnetic Resonance Imaging	3T MAGNETOM Tim Trio	Siemens	3	tesla	UO	UO:0000228	head	12	T1-weighted Acquisition	T1_MEMPRAGE		192x192x144	voxels			1.2x1.2x1.2	millimeter	UO	UO:0000016	2200	millisecond	UO	UO:0000028	1.54	millisecond	UO	UO:0000028	7	degree	UO	UO:0000185	1100	millisecond	UO	UO:0000028	Sub0527_Ses1_Scan_01_ANAT1	Sub0527_Ses1_Scan_01_ANAT1.nii.gz	GSP_part4_140630.tar	Harvard Dataverse Network	10.7910/DVN/25833	http://dx.doi.org/10.7910/DVN/25833	GSP_Sub0527_S1_MR_T1_MEMPRAGE_RMS_*.nii
Sub0527	Ses1	Magnetic Resonance Imaging	3T MAGNETOM Tim Trio	Siemens	3	tesla	UO	UO:0000228	head	12	BOLD image	epfid2d1_72	124	72x72x47	voxels			3.0x3.0x3.0	millimeter	UO	UO:0000016	3000	millisecond	UO	UO:0000028	30	millisecond	UO	UO:0000028	85	degree	UO	UO:0000185					Sub0527_Ses1_Scan_02_BOLD1	Sub0527_Ses1_Scan_02_BOLD1.nii.gz	GSP_part4_140630.tar	Harvard Dataverse Network	10.7910/DVN/25833	http://dx.doi.org/10.7910/DVN/25833	GSP_Sub0527_S1_MR_BOLD1_*.nii
Sub0527	Ses1	Magnetic Resonance Imaging	3T MAGNETOM Tim Trio	Siemens	3	tesla	UO	UO:0000228	head	12	BOLD image	epfid2d1_72	124	72x72x47	voxels			3.0x3.0x3.0	millimeter	UO	UO:0000016	3000	millisecond	UO	UO:0000028	30	millisecond	UO	UO:0000028	85	degree	UO	UO:0000185					Sub0527_Ses1_Scan_03_BOLD2	Sub0527_Ses1_Scan_03_BOLD2.nii.gz	GSP_part4_140630.tar	Harvard Dataverse Network	10.7910/DVN/25833	http://dx.doi.org/10.7910/DVN/25833	GSP_Sub0527_S1_MR_BOLD2_*.nii
Sub0060	Ses1	Magnetic Resonance Imaging	3T MAGNETOM Tim Trio	Siemens	3	tesla	UO	UO:0000228	head	12	T1-weighted Acquisition	T1_MEMPRAGE		192x192x144	voxels			1.2x1.2x1.2	millimeter	UO	UO:0000016	2200	millisecond	UO	UO:0000028	1.54	millisecond	UO	UO:0000028	7	degree	UO	UO:0000185	1100	millisecond	UO	UO:0000028	Sub0060_Ses1_Scan_01_ANAT1	Sub0060_Ses1_Scan_01_ANAT1.nii.gz	GSP_part1_140630.tar	Harvard Dataverse Network	10.7910/DVN/25833	http://dx.doi.org/10.7910/DVN/25833	GSP_Sub0060_S1_MR_T1_MEMPRAGE_RMS_*.nii
Sub0060	Ses1	Magnetic Resonance Imaging	3T MAGNETOM Tim Trio	Siemens	3	tesla	UO	UO:0000228	head	12	BOLD image	epfid2d1_72	124	72x72x47	voxels			3.0x3.0x3.0	millimeter	UO	UO:0000016	3000	millisecond	UO	UO:0000028	30	millisecond	UO	UO:0000028	85	degree	UO	UO:0000185					Sub0060_Ses1_Scan_02_BOLD1	Sub0060_Ses1_Scan_02_BOLD1.nii.gz	GSP_part1_140630.tar	Harvard Dataverse Network	10.7910/DVN/25833	http://dx.doi.org/10.7910/DVN/25833	GSP_Sub0060_S1_MR_BOLD1_*.nii
Sub0060	Ses1	Magnetic Resonance Imaging	3T MAGNETOM Tim Trio	Siemens	3	tesla	UO	UO:0000228	head	12	BOLD image	epfid2d1_72	124	72x72x47	voxels			3.0x3.0x3.0	millimeter	UO	UO:0000016	3000	millisecond	UO	UO:0000028	30	millisecond	UO	UO:0000028	85	degree	UO	UO:0000185					Sub0060_Ses1_Scan_03_BOLD2	Sub0060_Ses1_Scan_03_BOLD2.nii.gz	GSP_part1_140630.tar	Harvard Dataverse Network	10.7910/DVN/25833	http://dx.doi.org/10.7910/DVN/25833	GSP_Sub0060_S1_MR_BOLD2_*.nii
Sub0136	Ses1	Magnetic Resonance Imaging	3T MAGNETOM Tim Trio	Siemens	3	tesla	UO	UO:0000228	head	12	T1-weighted Acquisition	T1_MEMPRAGE		192x192x144	voxels			1.2x1.2x1.2	millimeter	UO	UO:0000016	2200	millisecond	UO	UO:0000028	1.54	millisecond	UO	UO:0000028	7	degree	UO	UO:0000185	1100	millisecond	UO	UO:0000028	Sub0136_Ses1_Scan_01_ANAT1	Sub0136_Ses1_Scan_01_ANAT1.nii.gz	GSP_part1_140630.tar	Harvard Dataverse Network	10.7910/DVN/25833	http://dx.doi.org/10.7910/DVN/25833	GSP_Sub0136_S1_MR_T1_MEMPRAGE_RMS_*.nii
Sub0136	Ses1	Magnetic Resonance Imaging	3T MAGNETOM Tim Trio	Siemens	3	tesla	UO	UO:0000228	head	12	BOLD image	epfid2d1_72	124	72x72x47	voxels			3.0x3.0x3.0	millimeter	UO	UO:0000016	3000	millisecond	UO	UO:0000028	30	millisecond	UO	UO:0000028	85	degree	UO	UO:0000185					Sub0136_Ses1_Scan_02_BOLD1	Sub0136_Ses1_Scan_02_BOLD1.nii.gz	GSP_part1_140630.tar	Harvard Dataverse Network	10.7910/DVN/25833	http://dx.doi.org/10.7910/DVN/25833	GSP_Sub0136_S1_MR_BOLD1_*.nii
Sub0136	Ses1	Magnetic Resonance Imaging	3T MAGNETOM Tim Trio	Siemens	3	tesla	UO	UO:0000228	head	12	BOLD image	epfid2d1_72	124	72x72x47	voxels			3.0x3.0x3.0	millimeter	UO	UO:0000016	3000	millisecond	UO	UO:0000028	30	millisecond	UO	UO:0000028	85	degree	UO	UO:0000185					Sub0136_Ses1_Scan_03_BOLD2	Sub0136_Ses1_Scan_03_BOLD2.nii.gz	GSP_part1_140630.tar	Harvard Dataverse Network	10.7910/DVN/25833	http://dx.doi.org/10.7910/DVN/25833	GSP_Sub0136_S1_MR_BOLD2_*.nii
Sub0342	Ses1	Magnetic Resonance Imaging	3T MAGNETOM Tim Trio	Siemens	3	tesla	UO	UO:0000228	head	12	T1-weighted Acquisition	T1_MEMPRAGE		192x192x144	voxels			1.2x1.2x1.2	millimeter	UO	UO:0000016	2200	millisecond	UO	UO:0000028	1.54	millisecond	UO	UO:0000028	7	degree	UO	UO:0000185	1100	millisecond	UO	UO:0000028	Sub0342_Ses1_Scan_01_ANAT1	Sub0342_Ses1_Scan_01_ANAT1.nii.gz	GSP_part3_140630.tar	Harvard Dataverse Network	10.7910/DVN/25833	http://dx.doi.org/10.7910/DVN/25833	GSP_Sub0342_S1_MR_T1_MEMPRAGE_RMS_*.nii
Sub0342	Ses1	Magnetic Resonance Imaging	3T MAGNETOM Tim Trio	Siemens	3	tesla	UO	UO:0000228	head	12	BOLD image	epfid2d1_72	124	72x72x47	voxels			3.0x3.0x3.0	millimeter	UO	UO:0000016	3000	millisecond	UO	UO:0000028	30	millisecond	UO	UO:0000028	85	degree	UO	UO:0000185					Sub0342_Ses1_Scan_02_BOLD1	Sub0342_Ses1_Scan_02_BOLD1.nii.gz	GSP_part3_140630.tar	Harvard Dataverse Network	10.7910/DVN/25833	http://dx.doi.org/10.7910/DVN/25833	GSP_Sub0342_S1_MR_BOLD1_*.nii
Sub0342	Ses1	Magnetic Resonance Imaging	3T MAGNETOM Tim Trio	Siemens	3	tesla	UO	UO:0000228	head	12	BOLD image	epfid2d1_72	124	72x72x47	voxels			3.0x3.0x3.0	millimeter	UO	UO:0000016	3000	millisecond	UO	UO:0000028	30	millisecond	UO	UO:0000028	85	degree	UO	UO:0000185					Sub0342_Ses1_Scan_03_BOLD2	Sub0342_Ses1_Scan_03_BOLD2.nii.gz	GSP_part3_140630.tar	Harvard Dataverse Network	10.7910/DVN/25833	http://dx.doi.org/10.7910/DVN/25833	GSP_Sub0342_S1_MR_BOLD2_*.nii
Sub0482	Ses1	Magnetic Resonance Imaging	3T MAGNETOM Tim Trio	Siemens	3	tesla	UO	UO:0000228	head	12	T1-weighted Acquisition	T1_MEMPRAGE		192x192x144	voxels			1.2x1.2x1.2	millimeter	UO	UO:0000016	2200	millisecond	UO	UO:0000028	1.54	millisecond	UO	UO:0000028	7	degree	UO	UO:0000185	1100	millisecond	UO	UO:0000028	Sub0482_Ses1_Scan_01_ANAT1	Sub0482_Ses1_Scan_01_ANAT1.nii.gz	GSP_part4_140630.tar	Harvard Dataverse Network	10.7910/DVN/25833	http://dx.doi.org/10.7910/DVN/25833	GSP_Sub0482_S1_MR_T1_MEMPRAGE_RMS_*.nii
Sub0482	Ses1	Magnetic Resonance Imaging	3T MAGNETOM Tim Trio	Siemens	3	tesla	UO	UO:0000228	head	12	BOLD image	epfid2d1_72	124	72x72x47	voxels			3.0x3.0x3.0	millimeter	UO	UO:0000016	3000	millisecond	UO	UO:0000028	30	millisecond	UO	UO:0000028	85	degree	UO	UO:0000185					Sub0482_Ses1_Scan_02_BOLD1	Sub0482_Ses1_Scan_02_BOLD1.nii.gz	GSP_part4_140630.tar	Harvard Dataverse Network	10.7910/DVN/25833	http://dx.doi.org/10.7910/DVN/25833	GSP_Sub0482_S1_MR_BOLD1_*.nii
Sub1147	Ses1	Magnetic Resonance Imaging	3T MAGNETOM Tim Trio	Siemens	3	tesla	UO	UO:0000228	head	12	T1-weighted Acquisition	T1_MEMPRAGE		192x192x144	voxels			1.2x1.2x1.2	millimeter	UO	UO:0000016	2200	millisecond	UO	UO:0000028	1.54	millisecond	UO	UO:0000028	7	degree	UO	UO:0000185	1100	millisecond	UO	UO:0000028	Sub1147_Ses1_Scan_01_ANAT1	Sub1147_Ses1_Scan_01_ANAT1.nii.gz	GSP_part8_140630.tar	Harvard Dataverse Network	10.7910/DVN/25833	http://dx.doi.org/10.7910/DVN/25833	GSP_Sub1147_S1_MR_T1_MEMPRAGE_RMS_*.nii
Sub1147	Ses1	Magnetic Resonance Imaging	3T MAGNETOM Tim Trio	Siemens	3	tesla	UO	UO:0000228	head	12	BOLD image	epfid2d1_72	124	72x72x47	voxels			3.0x3.0x3.0	millimeter	UO	UO:0000016	3000	millisecond	UO	UO:0000028	30	millisecond	UO	UO:0000028	85	degree	UO	UO:0000185					Sub1147_Ses1_Scan_02_BOLD1	Sub1147_Ses1_Scan_02_BOLD1.nii.gz	GSP_part8_140630.tar	Harvard Dataverse Network	10.7910/DVN/25833	http://dx.doi.org/10.7910/DVN/25833	GSP_Sub1147_S1_MR_BOLD1_*.nii
Sub0795	Ses1	Magnetic Resonance Imaging	3T MAGNETOM Tim Trio	Siemens	3	tesla	UO	UO:0000228	head	12	T1-weighted Acquisition	T1_MEMPRAGE		192x192x144	voxels			1.2x1.2x1.2	millimeter	UO	UO:0000016	2200	millisecond	UO	UO:0000028	1.54	millisecond	UO	UO:0000028	7	degree	UO	UO:0000185	1100	millisecond	UO	UO:0000028	Sub0795_Ses1_Scan_01_ANAT1	Sub0795_Ses1_Scan_01_ANAT1.nii.gz	GSP_part6_140630.tar	Harvard Dataverse Network	10.7910/DVN/25833	http://dx.doi.org/10.7910/DVN/25833	GSP_Sub0795_S1_MR_T1_MEMPRAGE_RMS_*.nii
Sub0795	Ses1	Magnetic Resonance Imaging	3T MAGNETOM Tim Trio	Siemens	3	tesla	UO	UO:0000228	head	12	BOLD image	epfid2d1_72	124	72x72x47	voxels			3.0x3.0x3.0	millimeter	UO	UO:0000016	3000	millisecond	UO	UO:0000028	30	millisecond	UO	UO:0000028	85	degree	UO	UO:0000185					Sub0795_Ses1_Scan_02_BOLD1	Sub0795_Ses1_Scan_02_BOLD1.nii.gz	GSP_part6_140630.tar	Harvard Dataverse Network	10.7910/DVN/25833	http://dx.doi.org/10.7910/DVN/25833	GSP_Sub0795_S1_MR_BOLD1_*.nii
Sub0795	Ses1	Magnetic Resonance Imaging	3T MAGNETOM Tim Trio	Siemens	3	tesla	UO	UO:0000228	head	12	BOLD image	epfid2d1_72	124	72x72x47	voxels			3.0x3.0x3.0	millimeter	UO	UO:0000016	3000	millisecond	UO	UO:0000028	30	millisecond	UO	UO:0000028	85	degree	UO	UO:0000185					Sub0795_Ses1_Scan_03_BOLD2	Sub0795_Ses1_Scan_03_BOLD2.nii.gz	GSP_part6_140630.tar	Harvard Dataverse Network	10.7910/DVN/25833	http://dx.doi.org/10.7910/DVN/25833	GSP_Sub0795_S1_MR_BOLD2_*.nii
Sub0385	Ses1	Magnetic Resonance Imaging	3T MAGNETOM Tim Trio	Siemens	3	tesla	UO	UO:0000228	head	12	T1-weighted Acquisition	T1_MEMPRAGE		192x192x144	voxels			1.2x1.2x1.2	millimeter	UO	UO:0000016	2200	millisecond	UO	UO:0000028	1.54	millisecond	UO	UO:0000028	7	degree	UO	UO:0000185	1100	millisecond	UO	UO:0000028	Sub0385_Ses1_Scan_01_ANAT1	Sub0385_Ses1_Scan_01_ANAT1.nii.gz	GSP_part3_140630.tar	Harvard Dataverse Network	10.7910/DVN/25833	http://dx.doi.org/10.7910/DVN/25833	GSP_Sub0385_S1_MR_T1_MEMPRAGE_RMS_*.nii
Sub0385	Ses1	Magnetic Resonance Imaging	3T MAGNETOM Tim Trio	Siemens	3	tesla	UO	UO:0000228	head	12	BOLD image	epfid2d1_72	124	72x72x47	voxels			3.0x3.0x3.0	millimeter	UO	UO:0000016	3000	millisecond	UO	UO:0000028	30	millisecond	UO	UO:0000028	85	degree	UO	UO:0000185					Sub0385_Ses1_Scan_02_BOLD1	Sub0385_Ses1_Scan_02_BOLD1.nii.gz	GSP_part3_140630.tar	Harvard Dataverse Network	10.7910/DVN/25833	http://dx.doi.org/10.7910/DVN/25833	GSP_Sub0385_S1_MR_BOLD1_*.nii
Sub0385	Ses1	Magnetic Resonance Imaging	3T MAGNETOM Tim Trio	Siemens	3	tesla	UO	UO:0000228	head	12	BOLD image	epfid2d1_72	124	72x72x47	voxels			3.0x3.0x3.0	millimeter	UO	UO:0000016	3000	millisecond	UO	UO:0000028	30	millisecond	UO	UO:0000028	85	degree	UO	UO:0000185					Sub0385_Ses1_Scan_03_BOLD2	Sub0385_Ses1_Scan_03_BOLD2.nii.gz	GSP_part3_140630.tar	Harvard Dataverse Network	10.7910/DVN/25833	http://dx.doi.org/10.7910/DVN/25833	GSP_Sub0385_S1_MR_BOLD2_*.nii
Sub1557	Ses1	Magnetic Resonance Imaging	3T MAGNETOM Tim Trio	Siemens	3	tesla	UO	UO:0000228	head	12	T1-weighted Acquisition	T1_MEMPRAGE		192x192x144	voxels			1.2x1.2x1.2	millimeter	UO	UO:0000016	2200	millisecond	UO	UO:0000028	1.54	millisecond	UO	UO:0000028	7	degree	UO	UO:0000185	1100	millisecond	UO	UO:0000028	Sub1557_Ses1_Scan_01_ANAT1	Sub1557_Ses1_Scan_01_ANAT1.nii.gz	GSP_part10_140630.tar	Harvard Dataverse Network	10.7910/DVN/25833	http://dx.doi.org/10.7910/DVN/25833	GSP_Sub1557_S1_MR_T1_MEMPRAGE_RMS_*.nii
Sub1557	Ses1	Magnetic Resonance Imaging	3T MAGNETOM Tim Trio	Siemens	3	tesla	UO	UO:0000228	head	12	BOLD image	epfid2d1_72	124	72x72x47	voxels			3.0x3.0x3.0	millimeter	UO	UO:0000016	3000	millisecond	UO	UO:0000028	30	millisecond	UO	UO:0000028	85	degree	UO	UO:0000185					Sub1557_Ses1_Scan_02_BOLD1	Sub1557_Ses1_Scan_02_BOLD1.nii.gz	GSP_part10_140630.tar	Harvard Dataverse Network	10.7910/DVN/25833	http://dx.doi.org/10.7910/DVN/25833	GSP_Sub1557_S1_MR_BOLD1_*.nii
Sub1557	Ses1	Magnetic Resonance Imaging	3T MAGNETOM Tim Trio	Siemens	3	tesla	UO	UO:0000228	head	12	BOLD image	epfid2d1_72	124	72x72x47	voxels			3.0x3.0x3.0	millimeter	UO	UO:0000016	3000	millisecond	UO	UO:0000028	30	millisecond	UO	UO:0000028	85	degree	UO	UO:0000185					Sub1557_Ses1_Scan_03_BOLD2	Sub1557_Ses1_Scan_03_BOLD2.nii.gz	GSP_part10_140630.tar	Harvard Dataverse Network	10.7910/DVN/25833	http://dx.doi.org/10.7910/DVN/25833	GSP_Sub1557_S1_MR_BOLD2_*.nii
Sub1190	Ses1	Magnetic Resonance Imaging	3T MAGNETOM Tim Trio	Siemens	3	tesla	UO	UO:0000228	head	12	T1-weighted Acquisition	T1_MEMPRAGE		192x192x144	voxels			1.2x1.2x1.2	millimeter	UO	UO:0000016	2200	millisecond	UO	UO:0000028	1.54	millisecond	UO	UO:0000028	7	degree	UO	UO:0000185	1100	millisecond	UO	UO:0000028	Sub1190_Ses1_Scan_01_ANAT1	Sub1190_Ses1_Scan_01_ANAT1.nii.gz	GSP_part8_140630.tar	Harvard Dataverse Network	10.7910/DVN/25833	http://dx.doi.org/10.7910/DVN/25833	GSP_Sub1190_S1_MR_T1_MEMPRAGE_RMS_*.nii
Sub1190	Ses1	Magnetic Resonance Imaging	3T MAGNETOM Tim Trio	Siemens	3	tesla	UO	UO:0000228	head	12	BOLD image	epfid2d1_72	124	72x72x47	voxels			3.0x3.0x3.0	millimeter	UO	UO:0000016	3000	millisecond	UO	UO:0000028	30	millisecond	UO	UO:0000028	85	degree	UO	UO:0000185					Sub1190_Ses1_Scan_02_BOLD1	Sub1190_Ses1_Scan_02_BOLD1.nii.gz	GSP_part8_140630.tar	Harvard Dataverse Network	10.7910/DVN/25833	http://dx.doi.org/10.7910/DVN/25833	GSP_Sub1190_S1_MR_BOLD1_*.nii
Sub0655	Ses1	Magnetic Resonance Imaging	3T MAGNETOM Tim Trio	Siemens	3	tesla	UO	UO:0000228	head	12	T1-weighted Acquisition	T1_MEMPRAGE		192x192x144	voxels			1.2x1.2x1.2	millimeter	UO	UO:0000016	2200	millisecond	UO	UO:0000028	1.54	millisecond	UO	UO:0000028	7	degree	UO	UO:0000185	1100	millisecond	UO	UO:0000028	Sub0655_Ses1_Scan_01_ANAT1	Sub0655_Ses1_Scan_01_ANAT1.nii.gz	GSP_part5_140630.tar	Harvard Dataverse Network	10.7910/DVN/25833	http://dx.doi.org/10.7910/DVN/25833	GSP_Sub0655_S1_MR_T1_MEMPRAGE_RMS_*.nii
Sub0655	Ses1	Magnetic Resonance Imaging	3T MAGNETOM Tim Trio	Siemens	3	tesla	UO	UO:0000228	head	12	BOLD image	epfid2d1_72	124	72x72x47	voxels			3.0x3.0x3.0	millimeter	UO	UO:0000016	3000	millisecond	UO	UO:0000028	30	millisecond	UO	UO:0000028	85	degree	UO	UO:0000185					Sub0655_Ses1_Scan_02_BOLD1	Sub0655_Ses1_Scan_02_BOLD1.nii.gz	GSP_part5_140630.tar	Harvard Dataverse Network	10.7910/DVN/25833	http://dx.doi.org/10.7910/DVN/25833	GSP_Sub0655_S1_MR_BOLD1_*.nii
Sub0655	Ses1	Magnetic Resonance Imaging	3T MAGNETOM Tim Trio	Siemens	3	tesla	UO	UO:0000228	head	12	BOLD image	epfid2d1_72	124	72x72x47	voxels			3.0x3.0x3.0	millimeter	UO	UO:0000016	3000	millisecond	UO	UO:0000028	30	millisecond	UO	UO:0000028	85	degree	UO	UO:0000185					Sub0655_Ses1_Scan_03_BOLD2	Sub0655_Ses1_Scan_03_BOLD2.nii.gz	GSP_part5_140630.tar	Harvard Dataverse Network	10.7910/DVN/25833	http://dx.doi.org/10.7910/DVN/25833	GSP_Sub0655_S1_MR_BOLD2_*.nii
Sub0946	Ses2	Magnetic Resonance Imaging	3T MAGNETOM Tim Trio	Siemens	3	tesla	UO	UO:0000228	head	12	T1-weighted Acquisition	T1_MEMPRAGE		192x192x144	voxels			1.2x1.2x1.2	millimeter	UO	UO:0000016	2200	millisecond	UO	UO:0000028	1.54	millisecond	UO	UO:0000028	7	degree	UO	UO:0000185	1100	millisecond	UO	UO:0000028	Sub0946_Ses2_Scan_01_ANAT1	Sub0946_Ses2_Scan_01_ANAT1.nii.gz	GSP_retest_140630.tar	Harvard Dataverse Network	10.7910/DVN/25833	http://dx.doi.org/10.7910/DVN/25833	GSP_Sub0946_S2_MR_T1_MEMPRAGE_RMS_*.nii
Sub0946	Ses2	Magnetic Resonance Imaging	3T MAGNETOM Tim Trio	Siemens	3	tesla	UO	UO:0000228	head	12	BOLD image	epfid2d1_72	124	72x72x47	voxels			3.0x3.0x3.0	millimeter	UO	UO:0000016	3000	millisecond	UO	UO:0000028	30	millisecond	UO	UO:0000028	85	degree	UO	UO:0000185					Sub0946_Ses2_Scan_02_BOLD1	Sub0946_Ses2_Scan_02_BOLD1.nii.gz	GSP_retest_140630.tar	Harvard Dataverse Network	10.7910/DVN/25833	http://dx.doi.org/10.7910/DVN/25833	GSP_Sub0946_S2_MR_BOLD1_*.nii
Sub0799	Ses2	Magnetic Resonance Imaging	3T MAGNETOM Tim Trio	Siemens	3	tesla	UO	UO:0000228	head	12	T1-weighted Acquisition	T1_MEMPRAGE		192x192x144	voxels			1.2x1.2x1.2	millimeter	UO	UO:0000016	2200	millisecond	UO	UO:0000028	1.54	millisecond	UO	UO:0000028	7	degree	UO	UO:0000185	1100	millisecond	UO	UO:0000028	Sub0799_Ses2_Scan_01_ANAT1	Sub0799_Ses2_Scan_01_ANAT1.nii.gz	GSP_retest_140630.tar	Harvard Dataverse Network	10.7910/DVN/25833	http://dx.doi.org/10.7910/DVN/25833	GSP_Sub0799_S2_MR_T1_MEMPRAGE_RMS_*.nii
Sub0799	Ses2	Magnetic Resonance Imaging	3T MAGNETOM Tim Trio	Siemens	3	tesla	UO	UO:0000228	head	12	BOLD image	epfid2d1_72	124	72x72x47	voxels			3.0x3.0x3.0	millimeter	UO	UO:0000016	3000	millisecond	UO	UO:0000028	30	millisecond	UO	UO:0000028	85	degree	UO	UO:0000185					Sub0799_Ses2_Scan_02_BOLD1	Sub0799_Ses2_Scan_02_BOLD1.nii.gz	GSP_retest_140630.tar	Harvard Dataverse Network	10.7910/DVN/25833	http://dx.doi.org/10.7910/DVN/25833	GSP_Sub0799_S2_MR_BOLD1_*.nii
Sub0844	Ses1	Magnetic Resonance Imaging	3T MAGNETOM Tim Trio	Siemens	3	tesla	UO	UO:0000228	head	12	T1-weighted Acquisition	T1_MEMPRAGE		192x192x144	voxels			1.2x1.2x1.2	millimeter	UO	UO:0000016	2200	millisecond	UO	UO:0000028	1.54	millisecond	UO	UO:0000028	7	degree	UO	UO:0000185	1100	millisecond	UO	UO:0000028	Sub0844_Ses1_Scan_01_ANAT1	Sub0844_Ses1_Scan_01_ANAT1.nii.gz	GSP_part6_140630.tar	Harvard Dataverse Network	10.7910/DVN/25833	http://dx.doi.org/10.7910/DVN/25833	GSP_Sub0844_S1_MR_T1_MEMPRAGE_RMS_*.nii
Sub0844	Ses1	Magnetic Resonance Imaging	3T MAGNETOM Tim Trio	Siemens	3	tesla	UO	UO:0000228	head	12	BOLD image	epfid2d1_72	124	72x72x47	voxels			3.0x3.0x3.0	millimeter	UO	UO:0000016	3000	millisecond	UO	UO:0000028	30	millisecond	UO	UO:0000028	85	degree	UO	UO:0000185					Sub0844_Ses1_Scan_02_BOLD1	Sub0844_Ses1_Scan_02_BOLD1.nii.gz	GSP_part6_140630.tar	Harvard Dataverse Network	10.7910/DVN/25833	http://dx.doi.org/10.7910/DVN/25833	GSP_Sub0844_S1_MR_BOLD1_*.nii
Sub1333	Ses1	Magnetic Resonance Imaging	3T MAGNETOM Tim Trio	Siemens	3	tesla	UO	UO:0000228	head	12	T1-weighted Acquisition	T1_MEMPRAGE		192x192x144	voxels			1.2x1.2x1.2	millimeter	UO	UO:0000016	2200	millisecond	UO	UO:0000028	1.54	millisecond	UO	UO:0000028	7	degree	UO	UO:0000185	1100	millisecond	UO	UO:0000028	Sub1333_Ses1_Scan_01_ANAT1	Sub1333_Ses1_Scan_01_ANAT1.nii.gz	GSP_part9_140630.tar	Harvard Dataverse Network	10.7910/DVN/25833	http://dx.doi.org/10.7910/DVN/25833	GSP_Sub1333_S1_MR_T1_MEMPRAGE_RMS_*.nii
Sub1333	Ses1	Magnetic Resonance Imaging	3T MAGNETOM Tim Trio	Siemens	3	tesla	UO	UO:0000228	head	12	BOLD image	epfid2d1_72	124	72x72x47	voxels			3.0x3.0x3.0	millimeter	UO	UO:0000016	3000	millisecond	UO	UO:0000028	30	millisecond	UO	UO:0000028	85	degree	UO	UO:0000185					Sub1333_Ses1_Scan_02_BOLD1	Sub1333_Ses1_Scan_02_BOLD1.nii.gz	GSP_part9_140630.tar	Harvard Dataverse Network	10.7910/DVN/25833	http://dx.doi.org/10.7910/DVN/25833	GSP_Sub1333_S1_MR_BOLD1_*.nii
Sub1333	Ses1	Magnetic Resonance Imaging	3T MAGNETOM Tim Trio	Siemens	3	tesla	UO	UO:0000228	head	12	BOLD image	epfid2d1_72	124	72x72x47	voxels			3.0x3.0x3.0	millimeter	UO	UO:0000016	3000	millisecond	UO	UO:0000028	30	millisecond	UO	UO:0000028	85	degree	UO	UO:0000185					Sub1333_Ses1_Scan_03_BOLD2	Sub1333_Ses1_Scan_03_BOLD2.nii.gz	GSP_part9_140630.tar	Harvard Dataverse Network	10.7910/DVN/25833	http://dx.doi.org/10.7910/DVN/25833	GSP_Sub1333_S1_MR_BOLD2_*.nii
Sub0344	Ses1	Magnetic Resonance Imaging	3T MAGNETOM Tim Trio	Siemens	3	tesla	UO	UO:0000228	head	12	T1-weighted Acquisition	T1_MEMPRAGE		192x192x144	voxels			1.2x1.2x1.2	millimeter	UO	UO:0000016	2200	millisecond	UO	UO:0000028	1.54	millisecond	UO	UO:0000028	7	degree	UO	UO:0000185	1100	millisecond	UO	UO:0000028	Sub0344_Ses1_Scan_01_ANAT1	Sub0344_Ses1_Scan_01_ANAT1.nii.gz	GSP_part3_140630.tar	Harvard Dataverse Network	10.7910/DVN/25833	http://dx.doi.org/10.7910/DVN/25833	GSP_Sub0344_S1_MR_T1_MEMPRAGE_RMS_*.nii
Sub0344	Ses1	Magnetic Resonance Imaging	3T MAGNETOM Tim Trio	Siemens	3	tesla	UO	UO:0000228	head	12	BOLD image	epfid2d1_72	124	72x72x47	voxels			3.0x3.0x3.0	millimeter	UO	UO:0000016	3000	millisecond	UO	UO:0000028	30	millisecond	UO	UO:0000028	85	degree	UO	UO:0000185					Sub0344_Ses1_Scan_02_BOLD1	Sub0344_Ses1_Scan_02_BOLD1.nii.gz	GSP_part3_140630.tar	Harvard Dataverse Network	10.7910/DVN/25833	http://dx.doi.org/10.7910/DVN/25833	GSP_Sub0344_S1_MR_BOLD1_*.nii
Sub1191	Ses1	Magnetic Resonance Imaging	3T MAGNETOM Tim Trio	Siemens	3	tesla	UO	UO:0000228	head	12	T1-weighted Acquisition	T1_MEMPRAGE		192x192x144	voxels			1.2x1.2x1.2	millimeter	UO	UO:0000016	2200	millisecond	UO	UO:0000028	1.54	millisecond	UO	UO:0000028	7	degree	UO	UO:0000185	1100	millisecond	UO	UO:0000028	Sub1191_Ses1_Scan_01_ANAT1	Sub1191_Ses1_Scan_01_ANAT1.nii.gz	GSP_part8_140630.tar	Harvard Dataverse Network	10.7910/DVN/25833	http://dx.doi.org/10.7910/DVN/25833	GSP_Sub1191_S1_MR_T1_MEMPRAGE_RMS_*.nii
Sub1191	Ses1	Magnetic Resonance Imaging	3T MAGNETOM Tim Trio	Siemens	3	tesla	UO	UO:0000228	head	12	BOLD image	epfid2d1_72	124	72x72x47	voxels			3.0x3.0x3.0	millimeter	UO	UO:0000016	3000	millisecond	UO	UO:0000028	30	millisecond	UO	UO:0000028	85	degree	UO	UO:0000185					Sub1191_Ses1_Scan_02_BOLD1	Sub1191_Ses1_Scan_02_BOLD1.nii.gz	GSP_part8_140630.tar	Harvard Dataverse Network	10.7910/DVN/25833	http://dx.doi.org/10.7910/DVN/25833	GSP_Sub1191_S1_MR_BOLD1_*.nii
Sub1508	Ses1	Magnetic Resonance Imaging	3T MAGNETOM Tim Trio	Siemens	3	tesla	UO	UO:0000228	head	12	T1-weighted Acquisition	T1_MEMPRAGE		192x192x144	voxels			1.2x1.2x1.2	millimeter	UO	UO:0000016	2200	millisecond	UO	UO:0000028	1.54	millisecond	UO	UO:0000028	7	degree	UO	UO:0000185	1100	millisecond	UO	UO:0000028	Sub1508_Ses1_Scan_01_ANAT1	Sub1508_Ses1_Scan_01_ANAT1.nii.gz	GSP_part10_140630.tar	Harvard Dataverse Network	10.7910/DVN/25833	http://dx.doi.org/10.7910/DVN/25833	GSP_Sub1508_S1_MR_T1_MEMPRAGE_RMS_*.nii
Sub1508	Ses1	Magnetic Resonance Imaging	3T MAGNETOM Tim Trio	Siemens	3	tesla	UO	UO:0000228	head	12	BOLD image	epfid2d1_72	124	72x72x47	voxels			3.0x3.0x3.0	millimeter	UO	UO:0000016	3000	millisecond	UO	UO:0000028	30	millisecond	UO	UO:0000028	85	degree	UO	UO:0000185					Sub1508_Ses1_Scan_02_BOLD1	Sub1508_Ses1_Scan_02_BOLD1.nii.gz	GSP_part10_140630.tar	Harvard Dataverse Network	10.7910/DVN/25833	http://dx.doi.org/10.7910/DVN/25833	GSP_Sub1508_S1_MR_BOLD1_*.nii
Sub0640	Ses1	Magnetic Resonance Imaging	3T MAGNETOM Tim Trio	Siemens	3	tesla	UO	UO:0000228	head	12	T1-weighted Acquisition	T1_MEMPRAGE		192x192x144	voxels			1.2x1.2x1.2	millimeter	UO	UO:0000016	2200	millisecond	UO	UO:0000028	1.54	millisecond	UO	UO:0000028	7	degree	UO	UO:0000185	1100	millisecond	UO	UO:0000028	Sub0640_Ses1_Scan_01_ANAT1	Sub0640_Ses1_Scan_01_ANAT1.nii.gz	GSP_part5_140630.tar	Harvard Dataverse Network	10.7910/DVN/25833	http://dx.doi.org/10.7910/DVN/25833	GSP_Sub0640_S1_MR_T1_MEMPRAGE_RMS_*.nii
Sub0640	Ses1	Magnetic Resonance Imaging	3T MAGNETOM Tim Trio	Siemens	3	tesla	UO	UO:0000228	head	12	BOLD image	epfid2d1_72	124	72x72x47	voxels			3.0x3.0x3.0	millimeter	UO	UO:0000016	3000	millisecond	UO	UO:0000028	30	millisecond	UO	UO:0000028	85	degree	UO	UO:0000185					Sub0640_Ses1_Scan_02_BOLD1	Sub0640_Ses1_Scan_02_BOLD1.nii.gz	GSP_part5_140630.tar	Harvard Dataverse Network	10.7910/DVN/25833	http://dx.doi.org/10.7910/DVN/25833	GSP_Sub0640_S1_MR_BOLD1_*.nii
Sub0640	Ses1	Magnetic Resonance Imaging	3T MAGNETOM Tim Trio	Siemens	3	tesla	UO	UO:0000228	head	12	BOLD image	epfid2d1_72	124	72x72x47	voxels			3.0x3.0x3.0	millimeter	UO	UO:0000016	3000	millisecond	UO	UO:0000028	30	millisecond	UO	UO:0000028	85	degree	UO	UO:0000185					Sub0640_Ses1_Scan_03_BOLD2	Sub0640_Ses1_Scan_03_BOLD2.nii.gz	GSP_part5_140630.tar	Harvard Dataverse Network	10.7910/DVN/25833	http://dx.doi.org/10.7910/DVN/25833	GSP_Sub0640_S1_MR_BOLD2_*.nii
Sub0081	Ses1	Magnetic Resonance Imaging	3T MAGNETOM Tim Trio	Siemens	3	tesla	UO	UO:0000228	head	12	T1-weighted Acquisition	T1_MEMPRAGE		192x192x144	voxels			1.2x1.2x1.2	millimeter	UO	UO:0000016	2200	millisecond	UO	UO:0000028	1.54	millisecond	UO	UO:0000028	7	degree	UO	UO:0000185	1100	millisecond	UO	UO:0000028	Sub0081_Ses1_Scan_01_ANAT1	Sub0081_Ses1_Scan_01_ANAT1.nii.gz	GSP_part1_140630.tar	Harvard Dataverse Network	10.7910/DVN/25833	http://dx.doi.org/10.7910/DVN/25833	GSP_Sub0081_S1_MR_T1_MEMPRAGE_RMS_*.nii
Sub0081	Ses1	Magnetic Resonance Imaging	3T MAGNETOM Tim Trio	Siemens	3	tesla	UO	UO:0000228	head	12	BOLD image	epfid2d1_72	124	72x72x47	voxels			3.0x3.0x3.0	millimeter	UO	UO:0000016	3000	millisecond	UO	UO:0000028	30	millisecond	UO	UO:0000028	85	degree	UO	UO:0000185					Sub0081_Ses1_Scan_02_BOLD1	Sub0081_Ses1_Scan_02_BOLD1.nii.gz	GSP_part1_140630.tar	Harvard Dataverse Network	10.7910/DVN/25833	http://dx.doi.org/10.7910/DVN/25833	GSP_Sub0081_S1_MR_BOLD1_*.nii
Sub0081	Ses1	Magnetic Resonance Imaging	3T MAGNETOM Tim Trio	Siemens	3	tesla	UO	UO:0000228	head	12	BOLD image	epfid2d1_72	124	72x72x47	voxels			3.0x3.0x3.0	millimeter	UO	UO:0000016	3000	millisecond	UO	UO:0000028	30	millisecond	UO	UO:0000028	85	degree	UO	UO:0000185					Sub0081_Ses1_Scan_03_BOLD2	Sub0081_Ses1_Scan_03_BOLD2.nii.gz	GSP_part1_140630.tar	Harvard Dataverse Network	10.7910/DVN/25833	http://dx.doi.org/10.7910/DVN/25833	GSP_Sub0081_S1_MR_BOLD2_*.nii
Sub0278	Ses1	Magnetic Resonance Imaging	3T MAGNETOM Tim Trio	Siemens	3	tesla	UO	UO:0000228	head	12	T1-weighted Acquisition	T1_MEMPRAGE		192x192x144	voxels			1.2x1.2x1.2	millimeter	UO	UO:0000016	2200	millisecond	UO	UO:0000028	1.54	millisecond	UO	UO:0000028	7	degree	UO	UO:0000185	1100	millisecond	UO	UO:0000028	Sub0278_Ses1_Scan_01_ANAT1	Sub0278_Ses1_Scan_01_ANAT1.nii.gz	GSP_part2_140630.tar	Harvard Dataverse Network	10.7910/DVN/25833	http://dx.doi.org/10.7910/DVN/25833	GSP_Sub0278_S1_MR_T1_MEMPRAGE_RMS_*.nii
Sub0278	Ses1	Magnetic Resonance Imaging	3T MAGNETOM Tim Trio	Siemens	3	tesla	UO	UO:0000228	head	12	BOLD image	epfid2d1_72	124	72x72x47	voxels			3.0x3.0x3.0	millimeter	UO	UO:0000016	3000	millisecond	UO	UO:0000028	30	millisecond	UO	UO:0000028	85	degree	UO	UO:0000185					Sub0278_Ses1_Scan_02_BOLD1	Sub0278_Ses1_Scan_02_BOLD1.nii.gz	GSP_part2_140630.tar	Harvard Dataverse Network	10.7910/DVN/25833	http://dx.doi.org/10.7910/DVN/25833	GSP_Sub0278_S1_MR_BOLD1_*.nii
Sub0278	Ses1	Magnetic Resonance Imaging	3T MAGNETOM Tim Trio	Siemens	3	tesla	UO	UO:0000228	head	12	BOLD image	epfid2d1_72	124	72x72x47	voxels			3.0x3.0x3.0	millimeter	UO	UO:0000016	3000	millisecond	UO	UO:0000028	30	millisecond	UO	UO:0000028	85	degree	UO	UO:0000185					Sub0278_Ses1_Scan_03_BOLD2	Sub0278_Ses1_Scan_03_BOLD2.nii.gz	GSP_part2_140630.tar	Harvard Dataverse Network	10.7910/DVN/25833	http://dx.doi.org/10.7910/DVN/25833	GSP_Sub0278_S1_MR_BOLD2_*.nii
Sub1023	Ses1	Magnetic Resonance Imaging	3T MAGNETOM Tim Trio	Siemens	3	tesla	UO	UO:0000228	head	12	T1-weighted Acquisition	T1_MEMPRAGE		192x192x144	voxels			1.2x1.2x1.2	millimeter	UO	UO:0000016	2200	millisecond	UO	UO:0000028	1.54	millisecond	UO	UO:0000028	7	degree	UO	UO:0000185	1100	millisecond	UO	UO:0000028	Sub1023_Ses1_Scan_01_ANAT1	Sub1023_Ses1_Scan_01_ANAT1.nii.gz	GSP_part7_140630.tar	Harvard Dataverse Network	10.7910/DVN/25833	http://dx.doi.org/10.7910/DVN/25833	GSP_Sub1023_S1_MR_T1_MEMPRAGE_RMS_*.nii
Sub1023	Ses1	Magnetic Resonance Imaging	3T MAGNETOM Tim Trio	Siemens	3	tesla	UO	UO:0000228	head	12	BOLD image	epfid2d1_72	124	72x72x47	voxels			3.0x3.0x3.0	millimeter	UO	UO:0000016	3000	millisecond	UO	UO:0000028	30	millisecond	UO	UO:0000028	85	degree	UO	UO:0000185					Sub1023_Ses1_Scan_02_BOLD1	Sub1023_Ses1_Scan_02_BOLD1.nii.gz	GSP_part7_140630.tar	Harvard Dataverse Network	10.7910/DVN/25833	http://dx.doi.org/10.7910/DVN/25833	GSP_Sub1023_S1_MR_BOLD1_*.nii
Sub1023	Ses1	Magnetic Resonance Imaging	3T MAGNETOM Tim Trio	Siemens	3	tesla	UO	UO:0000228	head	12	BOLD image	epfid2d1_72	124	72x72x47	voxels			3.0x3.0x3.0	millimeter	UO	UO:0000016	3000	millisecond	UO	UO:0000028	30	millisecond	UO	UO:0000028	85	degree	UO	UO:0000185					Sub1023_Ses1_Scan_03_BOLD2	Sub1023_Ses1_Scan_03_BOLD2.nii.gz	GSP_part7_140630.tar	Harvard Dataverse Network	10.7910/DVN/25833	http://dx.doi.org/10.7910/DVN/25833	GSP_Sub1023_S1_MR_BOLD2_*.nii
[truncated: 3,634 more rows]
