# Supplementary material for: Brain Genomics Superstruct Project initial data release with structural, functional, and behavioral measures
Source: Sci Data. 2015 Jul 7;2:150031. doi: 10.1038/sdata.2015.31 (PMC4493828; doi:10.1038/sdata.2015.31)
Supplement: Supplementary file 1 [file sdata201531-isa1.zip › a_battery_Holmes.txt]

Sample Name	Protocol REF	Assay name	Raw Data File	Comment [Data Repository]	Comment [Data Record Accession]	Comment [Data Record URI]
Sub0001	Online cognitive and self-report batteries	Sub0001_list	GSP_list_140630.csv	Harvard Dataverse Network	10.7910/DVN/25833	http://dx.doi.org/10.7910/DVN/25833
Sub0002	Online cognitive and self-report batteries	Sub0002_list	GSP_list_140630.csv	Harvard Dataverse Network	10.7910/DVN/25834	http://dx.doi.org/10.7910/DVN/25834
Sub0003	Online cognitive and self-report batteries	Sub0003_list	GSP_list_140630.csv	Harvard Dataverse Network	10.7910/DVN/25835	http://dx.doi.org/10.7910/DVN/25835
Sub0004	Online cognitive and self-report batteries	Sub0004_list	GSP_list_140630.csv	Harvard Dataverse Network	10.7910/DVN/25836	http://dx.doi.org/10.7910/DVN/25836
Sub0005	Online cognitive and self-report batteries	Sub0005_list	GSP_list_140630.csv	Harvard Dataverse Network	10.7910/DVN/25837	http://dx.doi.org/10.7910/DVN/25837
Sub0006	Online cognitive and self-report batteries	Sub0006_list	GSP_list_140630.csv	Harvard Dataverse Network	10.7910/DVN/25838	http://dx.doi.org/10.7910/DVN/25838
Sub0007	Online cognitive and self-report batteries	Sub0007_list	GSP_list_140630.csv	Harvard Dataverse Network	10.7910/DVN/25839	http://dx.doi.org/10.7910/DVN/25839
Sub0008	Online cognitive and self-report batteries	Sub0008_list	GSP_list_140630.csv	Harvard Dataverse Network	10.7910/DVN/25840	http://dx.doi.org/10.7910/DVN/25840
Sub0009	Online cognitive and self-report batteries	Sub0009_list	GSP_list_140630.csv	Harvard Dataverse Network	10.7910/DVN/25841	http://dx.doi.org/10.7910/DVN/25841
Sub0010	Online cognitive and self-report batteries	Sub0010_list	GSP_list_140630.csv	Harvard Dataverse Network	10.7910/DVN/25842	http://dx.doi.org/10.7910/DVN/25842
Sub0011	Online cognitive and self-report batteries	Sub0011_list	GSP_list_140630.csv	Harvard Dataverse Network	10.7910/DVN/25843	http://dx.doi.org/10.7910/DVN/25843
Sub0012	Online cognitive and self-report batteries	Sub0012_list	GSP_list_140630.csv	Harvard Dataverse Network	10.7910/DVN/25844	http://dx.doi.org/10.7910/DVN/25844
Sub0013	Online cognitive and self-report batteries	Sub0013_list	GSP_list_140630.csv	Harvard Dataverse Network	10.7910/DVN/25845	http://dx.doi.org/10.7910/DVN/25845
Sub0014	Online cognitive and self-report batteries	Sub0014_list	GSP_list_140630.csv	Harvard Dataverse Network	10.7910/DVN/25846	http://dx.doi.org/10.7910/DVN/25846
Sub0015	Online cognitive and self-report batteries	Sub0015_list	GSP_list_140630.csv	Harvard Dataverse Network	10.7910/DVN/25847	http://dx.doi.org/10.7910/DVN/25847
Sub0016	Online cognitive and self-report batteries	Sub0016_list	GSP_list_140630.csv	Harvard Dataverse Network	10.7910/DVN/25848	http://dx.doi.org/10.7910/DVN/25848
Sub0017	Online cognitive and self-report batteries	Sub0017_list	GSP_list_140630.csv	Harvard Dataverse Network	10.7910/DVN/25849	http://dx.doi.org/10.7910/DVN/25849
Sub0018	Online cognitive and self-report batteries	Sub0018_list	GSP_list_140630.csv	Harvard Dataverse Network	10.7910/DVN/25850	http://dx.doi.org/10.7910/DVN/25850
Sub0019	Online cognitive and self-report batteries	Sub0019_list	GSP_list_140630.csv	Harvard Dataverse Network	10.7910/DVN/25851	http://dx.doi.org/10.7910/DVN/25851
Sub0020	Online cognitive and self-report batteries	Sub0020_list	GSP_list_140630.csv	Harvard Dataverse Network	10.7910/DVN/25852	http://dx.doi.org/10.7910/DVN/25852
Sub0021	Online cognitive and self-report batteries	Sub0021_list	GSP_list_140630.csv	Harvard Dataverse Network	10.7910/DVN/25853	http://dx.doi.org/10.7910/DVN/25853
Sub0022	Online cognitive and self-report batteries	Sub0022_list	GSP_list_140630.csv	Harvard Dataverse Network	10.7910/DVN/25854	http://dx.doi.org/10.7910/DVN/25854
Sub0023	Online cognitive and self-report batteries	Sub0023_list	GSP_list_140630.csv	Harvard Dataverse Network	10.7910/DVN/25855	http://dx.doi.org/10.7910/DVN/25855
Sub0024	Online cognitive and self-report batteries	Sub0024_list	GSP_list_140630.csv	Harvard Dataverse Network	10.7910/DVN/25856	http://dx.doi.org/10.7910/DVN/25856
Sub0025	Online cognitive and self-report batteries	Sub0025_list	GSP_list_140630.csv	Harvard Dataverse Network	10.7910/DVN/25857	http://dx.doi.org/10.7910/DVN/25857
Sub0026	Online cognitive and self-report batteries	Sub0026_list	GSP_list_140630.csv	Harvard Dataverse Network	10.7910/DVN/25858	http://dx.doi.org/10.7910/DVN/25858
Sub0027	Online cognitive and self-report batteries	Sub0027_list	GSP_list_140630.csv	Harvard Dataverse Network	10.7910/DVN/25859	http://dx.doi.org/10.7910/DVN/25859
Sub0028	Online cognitive and self-report batteries	Sub0028_list	GSP_list_140630.csv	Harvard Dataverse Network	10.7910/DVN/25860	http://dx.doi.org/10.7910/DVN/25860
Sub0029	Online cognitive and self-report batteries	Sub0029_list	GSP_list_140630.csv	Harvard Dataverse Network	10.7910/DVN/25861	http://dx.doi.org/10.7910/DVN/25861
Sub0030	Online cognitive and self-report batteries	Sub0030_list	GSP_list_140630.csv	Harvard Dataverse Network	10.7910/DVN/25862	http://dx.doi.org/10.7910/DVN/25862
Sub0031	Online cognitive and self-report batteries	Sub0031_list	GSP_list_140630.csv	Harvard Dataverse Network	10.7910/DVN/25863	http://dx.doi.org/10.7910/DVN/25863
Sub0032	Online cognitive and self-report batteries	Sub0032_list	GSP_list_140630.csv	Harvard Dataverse Network	10.7910/DVN/25864	http://dx.doi.org/10.7910/DVN/25864
Sub0033	Online cognitive and self-report batteries	Sub0033_list	GSP_list_140630.csv	Harvard Dataverse Network	10.7910/DVN/25865	http://dx.doi.org/10.7910/DVN/25865
Sub0034	Online cognitive and self-report batteries	Sub0034_list	GSP_list_140630.csv	Harvard Dataverse Network	10.7910/DVN/25866	http://dx.doi.org/10.7910/DVN/25866
Sub0035	Online cognitive and self-report batteries	Sub0035_list	GSP_list_140630.csv	Harvard Dataverse Network	10.7910/DVN/25867	http://dx.doi.org/10.7910/DVN/25867
Sub0036	Online cognitive and self-report batteries	Sub0036_list	GSP_list_140630.csv	Harvard Dataverse Network	10.7910/DVN/25868	http://dx.doi.org/10.7910/DVN/25868
Sub0037	Online cognitive and self-report batteries	Sub0037_list	GSP_list_140630.csv	Harvard Dataverse Network	10.7910/DVN/25869	http://dx.doi.org/10.7910/DVN/25869
Sub0038	Online cognitive and self-report batteries	Sub0038_list	GSP_list_140630.csv	Harvard Dataverse Network	10.7910/DVN/25870	http://dx.doi.org/10.7910/DVN/25870
Sub0039	Online cognitive and self-report batteries	Sub0039_list	GSP_list_140630.csv	Harvard Dataverse Network	10.7910/DVN/25871	http://dx.doi.org/10.7910/DVN/25871
Sub0040	Online cognitive and self-report batteries	Sub0040_list	GSP_list_140630.csv	Harvard Dataverse Network	10.7910/DVN/25872	http://dx.doi.org/10.7910/DVN/25872
Sub0041	Online cognitive and self-report batteries	Sub0041_list	GSP_list_140630.csv	Harvard Dataverse Network	10.7910/DVN/25873	http://dx.doi.org/10.7910/DVN/25873
Sub0042	Online cognitive and self-report batteries	Sub0042_list	GSP_list_140630.csv	Harvard Dataverse Network	10.7910/DVN/25874	http://dx.doi.org/10.7910/DVN/25874
Sub0043	Online cognitive and self-report batteries	Sub0043_list	GSP_list_140630.csv	Harvard Dataverse Network	10.7910/DVN/25875	http://dx.doi.org/10.7910/DVN/25875
Sub0044	Online cognitive and self-report batteries	Sub0044_list	GSP_list_140630.csv	Harvard Dataverse Network	10.7910/DVN/25876	http://dx.doi.org/10.7910/DVN/25876
Sub0045	Online cognitive and self-report batteries	Sub0045_list	GSP_list_140630.csv	Harvard Dataverse Network	10.7910/DVN/25877	http://dx.doi.org/10.7910/DVN/25877
Sub0046	Online cognitive and self-report batteries	Sub0046_list	GSP_list_140630.csv	Harvard Dataverse Network	10.7910/DVN/25878	http://dx.doi.org/10.7910/DVN/25878
Sub0047	Online cognitive and self-report batteries	Sub0047_list	GSP_list_140630.csv	Harvard Dataverse Network	10.7910/DVN/25879	http://dx.doi.org/10.7910/DVN/25879
Sub0048	Online cognitive and self-report batteries	Sub0048_list	GSP_list_140630.csv	Harvard Dataverse Network	10.7910/DVN/25880	http://dx.doi.org/10.7910/DVN/25880
Sub0049	Online cognitive and self-report batteries	Sub0049_list	GSP_list_140630.csv	Harvard Dataverse Network	10.7910/DVN/25881	http://dx.doi.org/10.7910/DVN/25881
Sub0050	Online cognitive and self-report batteries	Sub0050_list	GSP_list_140630.csv	Harvard Dataverse Network	10.7910/DVN/25882	http://dx.doi.org/10.7910/DVN/25882
Sub0051	Online cognitive and self-report batteries	Sub0051_list	GSP_list_140630.csv	Harvard Dataverse Network	10.7910/DVN/25883	http://dx.doi.org/10.7910/DVN/25883
Sub0052	Online cognitive and self-report batteries	Sub0052_list	GSP_list_140630.csv	Harvard Dataverse Network	10.7910/DVN/25884	http://dx.doi.org/10.7910/DVN/25884
Sub0053	Online cognitive and self-report batteries	Sub0053_list	GSP_list_140630.csv	Harvard Dataverse Network	10.7910/DVN/25885	http://dx.doi.org/10.7910/DVN/25885
Sub0054	Online cognitive and self-report batteries	Sub0054_list	GSP_list_140630.csv	Harvard Dataverse Network	10.7910/DVN/25886	http://dx.doi.org/10.7910/DVN/25886
Sub0055	Online cognitive and self-report batteries	Sub0055_list	GSP_list_140630.csv	Harvard Dataverse Network	10.7910/DVN/25887	http://dx.doi.org/10.7910/DVN/25887
Sub0056	Online cognitive and self-report batteries	Sub0056_list	GSP_list_140630.csv	Harvard Dataverse Network	10.7910/DVN/25888	http://dx.doi.org/10.7910/DVN/25888
Sub0057	Online cognitive and self-report batteries	Sub0057_list	GSP_list_140630.csv	Harvard Dataverse Network	10.7910/DVN/25889	http://dx.doi.org/10.7910/DVN/25889
Sub0058	Online cognitive and self-report batteries	Sub0058_list	GSP_list_140630.csv	Harvard Dataverse Network	10.7910/DVN/25890	http://dx.doi.org/10.7910/DVN/25890
Sub0059	Online cognitive and self-report batteries	Sub0059_list	GSP_list_140630.csv	Harvard Dataverse Network	10.7910/DVN/25891	http://dx.doi.org/10.7910/DVN/25891
Sub0060	Online cognitive and self-report batteries	Sub0060_list	GSP_list_140630.csv	Harvard Dataverse Network	10.7910/DVN/25892	http://dx.doi.org/10.7910/DVN/25892
Sub0061	Online cognitive and self-report batteries	Sub0061_list	GSP_list_140630.csv	Harvard Dataverse Network	10.7910/DVN/25893	http://dx.doi.org/10.7910/DVN/25893
Sub0062	Online cognitive and self-report batteries	Sub0062_list	GSP_list_140630.csv	Harvard Dataverse Network	10.7910/DVN/25894	http://dx.doi.org/10.7910/DVN/25894
Sub0063	Online cognitive and self-report batteries	Sub0063_list	GSP_list_140630.csv	Harvard Dataverse Network	10.7910/DVN/25895	http://dx.doi.org/10.7910/DVN/25895
Sub0064	Online cognitive and self-report batteries	Sub0064_list	GSP_list_140630.csv	Harvard Dataverse Network	10.7910/DVN/25896	http://dx.doi.org/10.7910/DVN/25896
Sub0065	Online cognitive and self-report batteries	Sub0065_list	GSP_list_140630.csv	Harvard Dataverse Network	10.7910/DVN/25897	http://dx.doi.org/10.7910/DVN/25897
Sub0066	Online cognitive and self-report batteries	Sub0066_list	GSP_list_140630.csv	Harvard Dataverse Network	10.7910/DVN/25898	http://dx.doi.org/10.7910/DVN/25898
Sub0067	Online cognitive and self-report batteries	Sub0067_list	GSP_list_140630.csv	Harvard Dataverse Network	10.7910/DVN/25899	http://dx.doi.org/10.7910/DVN/25899
Sub0068	Online cognitive and self-report batteries	Sub0068_list	GSP_list_140630.csv	Harvard Dataverse Network	10.7910/DVN/25900	http://dx.doi.org/10.7910/DVN/25900
Sub0069	Online cognitive and self-report batteries	Sub0069_list	GSP_list_140630.csv	Harvard Dataverse Network	10.7910/DVN/25901	http://dx.doi.org/10.7910/DVN/25901
Sub0070	Online cognitive and self-report batteries	Sub0070_list	GSP_list_140630.csv	Harvard Dataverse Network	10.7910/DVN/25902	http://dx.doi.org/10.7910/DVN/25902
Sub0071	Online cognitive and self-report batteries	Sub0071_list	GSP_list_140630.csv	Harvard Dataverse Network	10.7910/DVN/25903	http://dx.doi.org/10.7910/DVN/25903
Sub0072	Online cognitive and self-report batteries	Sub0072_list	GSP_list_140630.csv	Harvard Dataverse Network	10.7910/DVN/25904	http://dx.doi.org/10.7910/DVN/25904
Sub0073	Online cognitive and self-report batteries	Sub0073_list	GSP_list_140630.csv	Harvard Dataverse Network	10.7910/DVN/25905	http://dx.doi.org/10.7910/DVN/25905
Sub0074	Online cognitive and self-report batteries	Sub0074_list	GSP_list_140630.csv	Harvard Dataverse Network	10.7910/DVN/25906	http://dx.doi.org/10.7910/DVN/25906
Sub0075	Online cognitive and self-report batteries	Sub0075_list	GSP_list_140630.csv	Harvard Dataverse Network	10.7910/DVN/25907	http://dx.doi.org/10.7910/DVN/25907
Sub0076	Online cognitive and self-report batteries	Sub0076_list	GSP_list_140630.csv	Harvard Dataverse Network	10.7910/DVN/25908	http://dx.doi.org/10.7910/DVN/25908
Sub0077	Online cognitive and self-report batteries	Sub0077_list	GSP_list_140630.csv	Harvard Dataverse Network	10.7910/DVN/25909	http://dx.doi.org/10.7910/DVN/25909
Sub0078	Online cognitive and self-report batteries	Sub0078_list	GSP_list_140630.csv	Harvard Dataverse Network	10.7910/DVN/25910	http://dx.doi.org/10.7910/DVN/25910
Sub0079	Online cognitive and self-report batteries	Sub0079_list	GSP_list_140630.csv	Harvard Dataverse Network	10.7910/DVN/25911	http://dx.doi.org/10.7910/DVN/25911
Sub0080	Online cognitive and self-report batteries	Sub0080_list	GSP_list_140630.csv	Harvard Dataverse Network	10.7910/DVN/25912	http://dx.doi.org/10.7910/DVN/25912
Sub0081	Online cognitive and self-report batteries	Sub0081_list	GSP_list_140630.csv	Harvard Dataverse Network	10.7910/DVN/25913	http://dx.doi.org/10.7910/DVN/25913
Sub0082	Online cognitive and self-report batteries	Sub0082_list	GSP_list_140630.csv	Harvard Dataverse Network	10.7910/DVN/25914	http://dx.doi.org/10.7910/DVN/25914
Sub0083	Online cognitive and self-report batteries	Sub0083_list	GSP_list_140630.csv	Harvard Dataverse Network	10.7910/DVN/25915	http://dx.doi.org/10.7910/DVN/25915
Sub0084	Online cognitive and self-report batteries	Sub0084_list	GSP_list_140630.csv	Harvard Dataverse Network	10.7910/DVN/25916	http://dx.doi.org/10.7910/DVN/25916
Sub0085	Online cognitive and self-report batteries	Sub0085_list	GSP_list_140630.csv	Harvard Dataverse Network	10.7910/DVN/25917	http://dx.doi.org/10.7910/DVN/25917
Sub0086	Online cognitive and self-report batteries	Sub0086_list	GSP_list_140630.csv	Harvard Dataverse Network	10.7910/DVN/25918	http://dx.doi.org/10.7910/DVN/25918
Sub0087	Online cognitive and self-report batteries	Sub0087_list	GSP_list_140630.csv	Harvard Dataverse Network	10.7910/DVN/25919	http://dx.doi.org/10.7910/DVN/25919
Sub0088	Online cognitive and self-report batteries	Sub0088_list	GSP_list_140630.csv	Harvard Dataverse Network	10.7910/DVN/25920	http://dx.doi.org/10.7910/DVN/25920
Sub0089	Online cognitive and self-report batteries	Sub0089_list	GSP_list_140630.csv	Harvard Dataverse Network	10.7910/DVN/25921	http://dx.doi.org/10.7910/DVN/25921
Sub0090	Online cognitive and self-report batteries	Sub0090_list	GSP_list_140630.csv	Harvard Dataverse Network	10.7910/DVN/25922	http://dx.doi.org/10.7910/DVN/25922
Sub0091	Online cognitive and self-report batteries	Sub0091_list	GSP_list_140630.csv	Harvard Dataverse Network	10.7910/DVN/25923	http://dx.doi.org/10.7910/DVN/25923
Sub0092	Online cognitive and self-report batteries	Sub0092_list	GSP_list_140630.csv	Harvard Dataverse Network	10.7910/DVN/25924	http://dx.doi.org/10.7910/DVN/25924
Sub0093	Online cognitive and self-report batteries	Sub0093_list	GSP_list_140630.csv	Harvard Dataverse Network	10.7910/DVN/25925	http://dx.doi.org/10.7910/DVN/25925
Sub0094	Online cognitive and self-report batteries	Sub0094_list	GSP_list_140630.csv	Harvard Dataverse Network	10.7910/DVN/25926	http://dx.doi.org/10.7910/DVN/25926
Sub0095	Online cognitive and self-report batteries	Sub0095_list	GSP_list_140630.csv	Harvard Dataverse Network	10.7910/DVN/25927	http://dx.doi.org/10.7910/DVN/25927
Sub0096	Online cognitive and self-report batteries	Sub0096_list	GSP_list_140630.csv	Harvard Dataverse Network	10.7910/DVN/25928	http://dx.doi.org/10.7910/DVN/25928
Sub0097	Online cognitive and self-report batteries	Sub0097_list	GSP_list_140630.csv	Harvard Dataverse Network	10.7910/DVN/25929	http://dx.doi.org/10.7910/DVN/25929
Sub0098	Online cognitive and self-report batteries	Sub0098_list	GSP_list_140630.csv	Harvard Dataverse Network	10.7910/DVN/25930	http://dx.doi.org/10.7910/DVN/25930
Sub0099	Online cognitive and self-report batteries	Sub0099_list	GSP_list_140630.csv	Harvard Dataverse Network	10.7910/DVN/25931	http://dx.doi.org/10.7910/DVN/25931
Sub0100	Online cognitive and self-report batteries	Sub0100_list	GSP_list_140630.csv	Harvard Dataverse Network	10.7910/DVN/25932	http://dx.doi.org/10.7910/DVN/25932
Sub0101	Online cognitive and self-report batteries	Sub0101_list	GSP_list_140630.csv	Harvard Dataverse Network	10.7910/DVN/25933	http://dx.doi.org/10.7910/DVN/25933
Sub0102	Online cognitive and self-report batteries	Sub0102_list	GSP_list_140630.csv	Harvard Dataverse Network	10.7910/DVN/25934	http://dx.doi.org/10.7910/DVN/25934
Sub0103	Online cognitive and self-report batteries	Sub0103_list	GSP_list_140630.csv	Harvard Dataverse Network	10.7910/DVN/25935	http://dx.doi.org/10.7910/DVN/25935
Sub0104	Online cognitive and self-report batteries	Sub0104_list	GSP_list_140630.csv	Harvard Dataverse Network	10.7910/DVN/25936	http://dx.doi.org/10.7910/DVN/25936
Sub0105	Online cognitive and self-report batteries	Sub0105_list	GSP_list_140630.csv	Harvard Dataverse Network	10.7910/DVN/25937	http://dx.doi.org/10.7910/DVN/25937
Sub0106	Online cognitive and self-report batteries	Sub0106_list	GSP_list_140630.csv	Harvard Dataverse Network	10.7910/DVN/25938	http://dx.doi.org/10.7910/DVN/25938
Sub0107	Online cognitive and self-report batteries	Sub0107_list	GSP_list_140630.csv	Harvard Dataverse Network	10.7910/DVN/25939	http://dx.doi.org/10.7910/DVN/25939
Sub0108	Online cognitive and self-report batteries	Sub0108_list	GSP_list_140630.csv	Harvard Dataverse Network	10.7910/DVN/25940	http://dx.doi.org/10.7910/DVN/25940
Sub0109	Online cognitive and self-report batteries	Sub0109_list	GSP_list_140630.csv	Harvard Dataverse Network	10.7910/DVN/25941	http://dx.doi.org/10.7910/DVN/25941
Sub0110	Online cognitive and self-report batteries	Sub0110_list	GSP_list_140630.csv	Harvard Dataverse Network	10.7910/DVN/25942	http://dx.doi.org/10.7910/DVN/25942
Sub0111	Online cognitive and self-report batteries	Sub0111_list	GSP_list_140630.csv	Harvard Dataverse Network	10.7910/DVN/25943	http://dx.doi.org/10.7910/DVN/25943
Sub0112	Online cognitive and self-report batteries	Sub0112_list	GSP_list_140630.csv	Harvard Dataverse Network	10.7910/DVN/25944	http://dx.doi.org/10.7910/DVN/25944
Sub0113	Online cognitive and self-report batteries	Sub0113_list	GSP_list_140630.csv	Harvard Dataverse Network	10.7910/DVN/25945	http://dx.doi.org/10.7910/DVN/25945
Sub0114	Online cognitive and self-report batteries	Sub0114_list	GSP_list_140630.csv	Harvard Dataverse Network	10.7910/DVN/25946	http://dx.doi.org/10.7910/DVN/25946
Sub0115	Online cognitive and self-report batteries	Sub0115_list	GSP_list_140630.csv	Harvard Dataverse Network	10.7910/DVN/25947	http://dx.doi.org/10.7910/DVN/25947
Sub0116	Online cognitive and self-report batteries	Sub0116_list	GSP_list_140630.csv	Harvard Dataverse Network	10.7910/DVN/25948	http://dx.doi.org/10.7910/DVN/25948
Sub0117	Online cognitive and self-report batteries	Sub0117_list	GSP_list_140630.csv	Harvard Dataverse Network	10.7910/DVN/25949	http://dx.doi.org/10.7910/DVN/25949
Sub0118	Online cognitive and self-report batteries	Sub0118_list	GSP_list_140630.csv	Harvard Dataverse Network	10.7910/DVN/25950	http://dx.doi.org/10.7910/DVN/25950
Sub0119	Online cognitive and self-report batteries	Sub0119_list	GSP_list_140630.csv	Harvard Dataverse Network	10.7910/DVN/25951	http://dx.doi.org/10.7910/DVN/25951
Sub0120	Online cognitive and self-report batteries	Sub0120_list	GSP_list_140630.csv	Harvard Dataverse Network	10.7910/DVN/25952	http://dx.doi.org/10.7910/DVN/25952
Sub0121	Online cognitive and self-report batteries	Sub0121_list	GSP_list_140630.csv	Harvard Dataverse Network	10.7910/DVN/25953	http://dx.doi.org/10.7910/DVN/25953
Sub0122	Online cognitive and self-report batteries	Sub0122_list	GSP_list_140630.csv	Harvard Dataverse Network	10.7910/DVN/25954	http://dx.doi.org/10.7910/DVN/25954
Sub0123	Online cognitive and self-report batteries	Sub0123_list	GSP_list_140630.csv	Harvard Dataverse Network	10.7910/DVN/25955	http://dx.doi.org/10.7910/DVN/25955
Sub0124	Online cognitive and self-report batteries	Sub0124_list	GSP_list_140630.csv	Harvard Dataverse Network	10.7910/DVN/25956	http://dx.doi.org/10.7910/DVN/25956
Sub0125	Online cognitive and self-report batteries	Sub0125_list	GSP_list_140630.csv	Harvard Dataverse Network	10.7910/DVN/25957	http://dx.doi.org/10.7910/DVN/25957
Sub0126	Online cognitive and self-report batteries	Sub0126_list	GSP_list_140630.csv	Harvard Dataverse Network	10.7910/DVN/25958	http://dx.doi.org/10.7910/DVN/25958
Sub0127	Online cognitive and self-report batteries	Sub0127_list	GSP_list_140630.csv	Harvard Dataverse Network	10.7910/DVN/25959	http://dx.doi.org/10.7910/DVN/25959
Sub0128	Online cognitive and self-report batteries	Sub0128_list	GSP_list_140630.csv	Harvard Dataverse Network	10.7910/DVN/25960	http://dx.doi.org/10.7910/DVN/25960
Sub0129	Online cognitive and self-report batteries	Sub0129_list	GSP_list_140630.csv	Harvard Dataverse Network	10.7910/DVN/25961	http://dx.doi.org/10.7910/DVN/25961
Sub0130	Online cognitive and self-report batteries	Sub0130_list	GSP_list_140630.csv	Harvard Dataverse Network	10.7910/DVN/25962	http://dx.doi.org/10.7910/DVN/25962
Sub0131	Online cognitive and self-report batteries	Sub0131_list	GSP_list_140630.csv	Harvard Dataverse Network	10.7910/DVN/25963	http://dx.doi.org/10.7910/DVN/25963
Sub0132	Online cognitive and self-report batteries	Sub0132_list	GSP_list_140630.csv	Harvard Dataverse Network	10.7910/DVN/25964	http://dx.doi.org/10.7910/DVN/25964
Sub0133	Online cognitive and self-report batteries	Sub0133_list	GSP_list_140630.csv	Harvard Dataverse Network	10.7910/DVN/25965	http://dx.doi.org/10.7910/DVN/25965
Sub0134	Online cognitive and self-report batteries	Sub0134_list	GSP_list_140630.csv	Harvard Dataverse Network	10.7910/DVN/25966	http://dx.doi.org/10.7910/DVN/25966
Sub0135	Online cognitive and self-report batteries	Sub0135_list	GSP_list_140630.csv	Harvard Dataverse Network	10.7910/DVN/25967	http://dx.doi.org/10.7910/DVN/25967
Sub0136	Online cognitive and self-report batteries	Sub0136_list	GSP_list_140630.csv	Harvard Dataverse Network	10.7910/DVN/25968	http://dx.doi.org/10.7910/DVN/25968
Sub0137	Online cognitive and self-report batteries	Sub0137_list	GSP_list_140630.csv	Harvard Dataverse Network	10.7910/DVN/25969	http://dx.doi.org/10.7910/DVN/25969
Sub0138	Online cognitive and self-report batteries	Sub0138_list	GSP_list_140630.csv	Harvard Dataverse Network	10.7910/DVN/25970	http://dx.doi.org/10.7910/DVN/25970
Sub0139	Online cognitive and self-report batteries	Sub0139_list	GSP_list_140630.csv	Harvard Dataverse Network	10.7910/DVN/25971	http://dx.doi.org/10.7910/DVN/25971
Sub0140	Online cognitive and self-report batteries	Sub0140_list	GSP_list_140630.csv	Harvard Dataverse Network	10.7910/DVN/25972	http://dx.doi.org/10.7910/DVN/25972
Sub0141	Online cognitive and self-report batteries	Sub0141_list	GSP_list_140630.csv	Harvard Dataverse Network	10.7910/DVN/25973	http://dx.doi.org/10.7910/DVN/25973
Sub0142	Online cognitive and self-report batteries	Sub0142_list	GSP_list_140630.csv	Harvard Dataverse Network	10.7910/DVN/25974	http://dx.doi.org/10.7910/DVN/25974
Sub0143	Online cognitive and self-report batteries	Sub0143_list	GSP_list_140630.csv	Harvard Dataverse Network	10.7910/DVN/25975	http://dx.doi.org/10.7910/DVN/25975
Sub0144	Online cognitive and self-report batteries	Sub0144_list	GSP_list_140630.csv	Harvard Dataverse Network	10.7910/DVN/25976	http://dx.doi.org/10.7910/DVN/25976
Sub0145	Online cognitive and self-report batteries	Sub0145_list	GSP_list_140630.csv	Harvard Dataverse Network	10.7910/DVN/25977	http://dx.doi.org/10.7910/DVN/25977
Sub0146	Online cognitive and self-report batteries	Sub0146_list	GSP_list_140630.csv	Harvard Dataverse Network	10.7910/DVN/25978	http://dx.doi.org/10.7910/DVN/25978
Sub0147	Online cognitive and self-report batteries	Sub0147_list	GSP_list_140630.csv	Harvard Dataverse Network	10.7910/DVN/25979	http://dx.doi.org/10.7910/DVN/25979
Sub0148	Online cognitive and self-report batteries	Sub0148_list	GSP_list_140630.csv	Harvard Dataverse Network	10.7910/DVN/25980	http://dx.doi.org/10.7910/DVN/25980
Sub0149	Online cognitive and self-report batteries	Sub0149_list	GSP_list_140630.csv	Harvard Dataverse Network	10.7910/DVN/25981	http://dx.doi.org/10.7910/DVN/25981
Sub0150	Online cognitive and self-report batteries	Sub0150_list	GSP_list_140630.csv	Harvard Dataverse Network	10.7910/DVN/25982	http://dx.doi.org/10.7910/DVN/25982
Sub0151	Online cognitive and self-report batteries	Sub0151_list	GSP_list_140630.csv	Harvard Dataverse Network	10.7910/DVN/25983	http://dx.doi.org/10.7910/DVN/25983
Sub0152	Online cognitive and self-report batteries	Sub0152_list	GSP_list_140630.csv	Harvard Dataverse Network	10.7910/DVN/25984	http://dx.doi.org/10.7910/DVN/25984
Sub0153	Online cognitive and self-report batteries	Sub0153_list	GSP_list_140630.csv	Harvard Dataverse Network	10.7910/DVN/25985	http://dx.doi.org/10.7910/DVN/25985
Sub0154	Online cognitive and self-report batteries	Sub0154_list	GSP_list_140630.csv	Harvard Dataverse Network	10.7910/DVN/25986	http://dx.doi.org/10.7910/DVN/25986
Sub0155	Online cognitive and self-report batteries	Sub0155_list	GSP_list_140630.csv	Harvard Dataverse Network	10.7910/DVN/25987	http://dx.doi.org/10.7910/DVN/25987
Sub0156	Online cognitive and self-report batteries	Sub0156_list	GSP_list_140630.csv	Harvard Dataverse Network	10.7910/DVN/25988	http://dx.doi.org/10.7910/DVN/25988
Sub0157	Online cognitive and self-report batteries	Sub0157_list	GSP_list_140630.csv	Harvard Dataverse Network	10.7910/DVN/25989	http://dx.doi.org/10.7910/DVN/25989
Sub0158	Online cognitive and self-report batteries	Sub0158_list	GSP_list_140630.csv	Harvard Dataverse Network	10.7910/DVN/25990	http://dx.doi.org/10.7910/DVN/25990
Sub0159	Online cognitive and self-report batteries	Sub0159_list	GSP_list_140630.csv	Harvard Dataverse Network	10.7910/DVN/25991	http://dx.doi.org/10.7910/DVN/25991
Sub0160	Online cognitive and self-report batteries	Sub0160_list	GSP_list_140630.csv	Harvard Dataverse Network	10.7910/DVN/25992	http://dx.doi.org/10.7910/DVN/25992
Sub0161	Online cognitive and self-report batteries	Sub0161_list	GSP_list_140630.csv	Harvard Dataverse Network	10.7910/DVN/25993	http://dx.doi.org/10.7910/DVN/25993
Sub0162	Online cognitive and self-report batteries	Sub0162_list	GSP_list_140630.csv	Harvard Dataverse Network	10.7910/DVN/25994	http://dx.doi.org/10.7910/DVN/25994
Sub0163	Online cognitive and self-report batteries	Sub0163_list	GSP_list_140630.csv	Harvard Dataverse Network	10.7910/DVN/25995	http://dx.doi.org/10.7910/DVN/25995
Sub0164	Online cognitive and self-report batteries	Sub0164_list	GSP_list_140630.csv	Harvard Dataverse Network	10.7910/DVN/25996	http://dx.doi.org/10.7910/DVN/25996
Sub0165	Online cognitive and self-report batteries	Sub0165_list	GSP_list_140630.csv	Harvard Dataverse Network	10.7910/DVN/25997	http://dx.doi.org/10.7910/DVN/25997
Sub0166	Online cognitive and self-report batteries	Sub0166_list	GSP_list_140630.csv	Harvard Dataverse Network	10.7910/DVN/25998	http://dx.doi.org/10.7910/DVN/25998
Sub0167	Online cognitive and self-report batteries	Sub0167_list	GSP_list_140630.csv	Harvard Dataverse Network	10.7910/DVN/25999	http://dx.doi.org/10.7910/DVN/25999
Sub0168	Online cognitive and self-report batteries	Sub0168_list	GSP_list_140630.csv	Harvard Dataverse Network	10.7910/DVN/26000	http://dx.doi.org/10.7910/DVN/26000
Sub0169	Online cognitive and self-report batteries	Sub0169_list	GSP_list_140630.csv	Harvard Dataverse Network	10.7910/DVN/26001	http://dx.doi.org/10.7910/DVN/26001
Sub0170	Online cognitive and self-report batteries	Sub0170_list	GSP_list_140630.csv	Harvard Dataverse Network	10.7910/DVN/26002	http://dx.doi.org/10.7910/DVN/26002
Sub0171	Online cognitive and self-report batteries	Sub0171_list	GSP_list_140630.csv	Harvard Dataverse Network	10.7910/DVN/26003	http://dx.doi.org/10.7910/DVN/26003
Sub0172	Online cognitive and self-report batteries	Sub0172_list	GSP_list_140630.csv	Harvard Dataverse Network	10.7910/DVN/26004	http://dx.doi.org/10.7910/DVN/26004
Sub0173	Online cognitive and self-report batteries	Sub0173_list	GSP_list_140630.csv	Harvard Dataverse Network	10.7910/DVN/26005	http://dx.doi.org/10.7910/DVN/26005
Sub0174	Online cognitive and self-report batteries	Sub0174_list	GSP_list_140630.csv	Harvard Dataverse Network	10.7910/DVN/26006	http://dx.doi.org/10.7910/DVN/26006
Sub0175	Online cognitive and self-report batteries	Sub0175_list	GSP_list_140630.csv	Harvard Dataverse Network	10.7910/DVN/26007	http://dx.doi.org/10.7910/DVN/26007
Sub0176	Online cognitive and self-report batteries	Sub0176_list	GSP_list_140630.csv	Harvard Dataverse Network	10.7910/DVN/26008	http://dx.doi.org/10.7910/DVN/26008
Sub0177	Online cognitive and self-report batteries	Sub0177_list	GSP_list_140630.csv	Harvard Dataverse Network	10.7910/DVN/26009	http://dx.doi.org/10.7910/DVN/26009
Sub0178	Online cognitive and self-report batteries	Sub0178_list	GSP_list_140630.csv	Harvard Dataverse Network	10.7910/DVN/26010	http://dx.doi.org/10.7910/DVN/26010
Sub0179	Online cognitive and self-report batteries	Sub0179_list	GSP_list_140630.csv	Harvard Dataverse Network	10.7910/DVN/26011	http://dx.doi.org/10.7910/DVN/26011
Sub0180	Online cognitive and self-report batteries	Sub0180_list	GSP_list_140630.csv	Harvard Dataverse Network	10.7910/DVN/26012	http://dx.doi.org/10.7910/DVN/26012
Sub0181	Online cognitive and self-report batteries	Sub0181_list	GSP_list_140630.csv	Harvard Dataverse Network	10.7910/DVN/26013	http://dx.doi.org/10.7910/DVN/26013
Sub0182	Online cognitive and self-report batteries	Sub0182_list	GSP_list_140630.csv	Harvard Dataverse Network	10.7910/DVN/26014	http://dx.doi.org/10.7910/DVN/26014
Sub0183	Online cognitive and self-report batteries	Sub0183_list	GSP_list_140630.csv	Harvard Dataverse Network	10.7910/DVN/26015	http://dx.doi.org/10.7910/DVN/26015
Sub0184	Online cognitive and self-report batteries	Sub0184_list	GSP_list_140630.csv	Harvard Dataverse Network	10.7910/DVN/26016	http://dx.doi.org/10.7910/DVN/26016
Sub0185	Online cognitive and self-report batteries	Sub0185_list	GSP_list_140630.csv	Harvard Dataverse Network	10.7910/DVN/26017	http://dx.doi.org/10.7910/DVN/26017
Sub0186	Online cognitive and self-report batteries	Sub0186_list	GSP_list_140630.csv	Harvard Dataverse Network	10.7910/DVN/26018	http://dx.doi.org/10.7910/DVN/26018
Sub0187	Online cognitive and self-report batteries	Sub0187_list	GSP_list_140630.csv	Harvard Dataverse Network	10.7910/DVN/26019	http://dx.doi.org/10.7910/DVN/26019
Sub0188	Online cognitive and self-report batteries	Sub0188_list	GSP_list_140630.csv	Harvard Dataverse Network	10.7910/DVN/26020	http://dx.doi.org/10.7910/DVN/26020
Sub0189	Online cognitive and self-report batteries	Sub0189_list	GSP_list_140630.csv	Harvard Dataverse Network	10.7910/DVN/26021	http://dx.doi.org/10.7910/DVN/26021
Sub0190	Online cognitive and self-report batteries	Sub0190_list	GSP_list_140630.csv	Harvard Dataverse Network	10.7910/DVN/26022	http://dx.doi.org/10.7910/DVN/26022
Sub0191	Online cognitive and self-report batteries	Sub0191_list	GSP_list_140630.csv	Harvard Dataverse Network	10.7910/DVN/26023	http://dx.doi.org/10.7910/DVN/26023
Sub0192	Online cognitive and self-report batteries	Sub0192_list	GSP_list_140630.csv	Harvard Dataverse Network	10.7910/DVN/26024	http://dx.doi.org/10.7910/DVN/26024
Sub0193	Online cognitive and self-report batteries	Sub0193_list	GSP_list_140630.csv	Harvard Dataverse Network	10.7910/DVN/26025	http://dx.doi.org/10.7910/DVN/26025
Sub0194	Online cognitive and self-report batteries	Sub0194_list	GSP_list_140630.csv	Harvard Dataverse Network	10.7910/DVN/26026	http://dx.doi.org/10.7910/DVN/26026
Sub0195	Online cognitive and self-report batteries	Sub0195_list	GSP_list_140630.csv	Harvard Dataverse Network	10.7910/DVN/26027	http://dx.doi.org/10.7910/DVN/26027
Sub0196	Online cognitive and self-report batteries	Sub0196_list	GSP_list_140630.csv	Harvard Dataverse Network	10.7910/DVN/26028	http://dx.doi.org/10.7910/DVN/26028
Sub0197	Online cognitive and self-report batteries	Sub0197_list	GSP_list_140630.csv	Harvard Dataverse Network	10.7910/DVN/26029	http://dx.doi.org/10.7910/DVN/26029
Sub0198	Online cognitive and self-report batteries	Sub0198_list	GSP_list_140630.csv	Harvard Dataverse Network	10.7910/DVN/26030	http://dx.doi.org/10.7910/DVN/26030
Sub0199	Online cognitive and self-report batteries	Sub0199_list	GSP_list_140630.csv	Harvard Dataverse Network	10.7910/DVN/26031	http://dx.doi.org/10.7910/DVN/26031
Sub0200	Online cognitive and self-report batteries	Sub0200_list	GSP_list_140630.csv	Harvard Dataverse Network	10.7910/DVN/26032	http://dx.doi.org/10.7910/DVN/26032
Sub0201	Online cognitive and self-report batteries	Sub0201_list	GSP_list_140630.csv	Harvard Dataverse Network	10.7910/DVN/26033	http://dx.doi.org/10.7910/DVN/26033
Sub0202	Online cognitive and self-report batteries	Sub0202_list	GSP_list_140630.csv	Harvard Dataverse Network	10.7910/DVN/26034	http://dx.doi.org/10.7910/DVN/26034
Sub0203	Online cognitive and self-report batteries	Sub0203_list	GSP_list_140630.csv	Harvard Dataverse Network	10.7910/DVN/26035	http://dx.doi.org/10.7910/DVN/26035
Sub0204	Online cognitive and self-report batteries	Sub0204_list	GSP_list_140630.csv	Harvard Dataverse Network	10.7910/DVN/26036	http://dx.doi.org/10.7910/DVN/26036
Sub0205	Online cognitive and self-report batteries	Sub0205_list	GSP_list_140630.csv	Harvard Dataverse Network	10.7910/DVN/26037	http://dx.doi.org/10.7910/DVN/26037
Sub0206	Online cognitive and self-report batteries	Sub0206_list	GSP_list_140630.csv	Harvard Dataverse Network	10.7910/DVN/26038	http://dx.doi.org/10.7910/DVN/26038
Sub0207	Online cognitive and self-report batteries	Sub0207_list	GSP_list_140630.csv	Harvard Dataverse Network	10.7910/DVN/26039	http://dx.doi.org/10.7910/DVN/26039
Sub0208	Online cognitive and self-report batteries	Sub0208_list	GSP_list_140630.csv	Harvard Dataverse Network	10.7910/DVN/26040	http://dx.doi.org/10.7910/DVN/26040
Sub0209	Online cognitive and self-report batteries	Sub0209_list	GSP_list_140630.csv	Harvard Dataverse Network	10.7910/DVN/26041	http://dx.doi.org/10.7910/DVN/26041
Sub0210	Online cognitive and self-report batteries	Sub0210_list	GSP_list_140630.csv	Harvard Dataverse Network	10.7910/DVN/26042	http://dx.doi.org/10.7910/DVN/26042
Sub0211	Online cognitive and self-report batteries	Sub0211_list	GSP_list_140630.csv	Harvard Dataverse Network	10.7910/DVN/26043	http://dx.doi.org/10.7910/DVN/26043
Sub0212	Online cognitive and self-report batteries	Sub0212_list	GSP_list_140630.csv	Harvard Dataverse Network	10.7910/DVN/26044	http://dx.doi.org/10.7910/DVN/26044
Sub0213	Online cognitive and self-report batteries	Sub0213_list	GSP_list_140630.csv	Harvard Dataverse Network	10.7910/DVN/26045	http://dx.doi.org/10.7910/DVN/26045
Sub0214	Online cognitive and self-report batteries	Sub0214_list	GSP_list_140630.csv	Harvard Dataverse Network	10.7910/DVN/26046	http://dx.doi.org/10.7910/DVN/26046
Sub0215	Online cognitive and self-report batteries	Sub0215_list	GSP_list_140630.csv	Harvard Dataverse Network	10.7910/DVN/26047	http://dx.doi.org/10.7910/DVN/26047
Sub0216	Online cognitive and self-report batteries	Sub0216_list	GSP_list_140630.csv	Harvard Dataverse Network	10.7910/DVN/26048	http://dx.doi.org/10.7910/DVN/26048
Sub0217	Online cognitive and self-report batteries	Sub0217_list	GSP_list_140630.csv	Harvard Dataverse Network	10.7910/DVN/26049	http://dx.doi.org/10.7910/DVN/26049
Sub0218	Online cognitive and self-report batteries	Sub0218_list	GSP_list_140630.csv	Harvard Dataverse Network	10.7910/DVN/26050	http://dx.doi.org/10.7910/DVN/26050
Sub0219	Online cognitive and self-report batteries	Sub0219_list	GSP_list_140630.csv	Harvard Dataverse Network	10.7910/DVN/26051	http://dx.doi.org/10.7910/DVN/26051
Sub0220	Online cognitive and self-report batteries	Sub0220_list	GSP_list_140630.csv	Harvard Dataverse Network	10.7910/DVN/26052	http://dx.doi.org/10.7910/DVN/26052
Sub0221	Online cognitive and self-report batteries	Sub0221_list	GSP_list_140630.csv	Harvard Dataverse Network	10.7910/DVN/26053	http://dx.doi.org/10.7910/DVN/26053
Sub0222	Online cognitive and self-report batteries	Sub0222_list	GSP_list_140630.csv	Harvard Dataverse Network	10.7910/DVN/26054	http://dx.doi.org/10.7910/DVN/26054
Sub0223	Online cognitive and self-report batteries	Sub0223_list	GSP_list_140630.csv	Harvard Dataverse Network	10.7910/DVN/26055	http://dx.doi.org/10.7910/DVN/26055
Sub0224	Online cognitive and self-report batteries	Sub0224_list	GSP_list_140630.csv	Harvard Dataverse Network	10.7910/DVN/26056	http://dx.doi.org/10.7910/DVN/26056
Sub0225	Online cognitive and self-report batteries	Sub0225_list	GSP_list_140630.csv	Harvard Dataverse Network	10.7910/DVN/26057	http://dx.doi.org/10.7910/DVN/26057
Sub0226	Online cognitive and self-report batteries	Sub0226_list	GSP_list_140630.csv	Harvard Dataverse Network	10.7910/DVN/26058	http://dx.doi.org/10.7910/DVN/26058
Sub0227	Online cognitive and self-report batteries	Sub0227_list	GSP_list_140630.csv	Harvard Dataverse Network	10.7910/DVN/26059	http://dx.doi.org/10.7910/DVN/26059
Sub0228	Online cognitive and self-report batteries	Sub0228_list	GSP_list_140630.csv	Harvard Dataverse Network	10.7910/DVN/26060	http://dx.doi.org/10.7910/DVN/26060
Sub0229	Online cognitive and self-report batteries	Sub0229_list	GSP_list_140630.csv	Harvard Dataverse Network	10.7910/DVN/26061	http://dx.doi.org/10.7910/DVN/26061
Sub0230	Online cognitive and self-report batteries	Sub0230_list	GSP_list_140630.csv	Harvard Dataverse Network	10.7910/DVN/26062	http://dx.doi.org/10.7910/DVN/26062
Sub0231	Online cognitive and self-report batteries	Sub0231_list	GSP_list_140630.csv	Harvard Dataverse Network	10.7910/DVN/26063	http://dx.doi.org/10.7910/DVN/26063
Sub0232	Online cognitive and self-report batteries	Sub0232_list	GSP_list_140630.csv	Harvard Dataverse Network	10.7910/DVN/26064	http://dx.doi.org/10.7910/DVN/26064
Sub0233	Online cognitive and self-report batteries	Sub0233_list	GSP_list_140630.csv	Harvard Dataverse Network	10.7910/DVN/26065	http://dx.doi.org/10.7910/DVN/26065
Sub0234	Online cognitive and self-report batteries	Sub0234_list	GSP_list_140630.csv	Harvard Dataverse Network	10.7910/DVN/26066	http://dx.doi.org/10.7910/DVN/26066
Sub0235	Online cognitive and self-report batteries	Sub0235_list	GSP_list_140630.csv	Harvard Dataverse Network	10.7910/DVN/26067	http://dx.doi.org/10.7910/DVN/26067
Sub0236	Online cognitive and self-report batteries	Sub0236_list	GSP_list_140630.csv	Harvard Dataverse Network	10.7910/DVN/26068	http://dx.doi.org/10.7910/DVN/26068
Sub0237	Online cognitive and self-report batteries	Sub0237_list	GSP_list_140630.csv	Harvard Dataverse Network	10.7910/DVN/26069	http://dx.doi.org/10.7910/DVN/26069
Sub0238	Online cognitive and self-report batteries	Sub0238_list	GSP_list_140630.csv	Harvard Dataverse Network	10.7910/DVN/26070	http://dx.doi.org/10.7910/DVN/26070
Sub0239	Online cognitive and self-report batteries	Sub0239_list	GSP_list_140630.csv	Harvard Dataverse Network	10.7910/DVN/26071	http://dx.doi.org/10.7910/DVN/26071
Sub0240	Online cognitive and self-report batteries	Sub0240_list	GSP_list_140630.csv	Harvard Dataverse Network	10.7910/DVN/26072	http://dx.doi.org/10.7910/DVN/26072
Sub0241	Online cognitive and self-report batteries	Sub0241_list	GSP_list_140630.csv	Harvard Dataverse Network	10.7910/DVN/26073	http://dx.doi.org/10.7910/DVN/26073
Sub0242	Online cognitive and self-report batteries	Sub0242_list	GSP_list_140630.csv	Harvard Dataverse Network	10.7910/DVN/26074	http://dx.doi.org/10.7910/DVN/26074
Sub0243	Online cognitive and self-report batteries	Sub0243_list	GSP_list_140630.csv	Harvard Dataverse Network	10.7910/DVN/26075	http://dx.doi.org/10.7910/DVN/26075
Sub0244	Online cognitive and self-report batteries	Sub0244_list	GSP_list_140630.csv	Harvard Dataverse Network	10.7910/DVN/26076	http://dx.doi.org/10.7910/DVN/26076
Sub0245	Online cognitive and self-report batteries	Sub0245_list	GSP_list_140630.csv	Harvard Dataverse Network	10.7910/DVN/26077	http://dx.doi.org/10.7910/DVN/26077
Sub0246	Online cognitive and self-report batteries	Sub0246_list	GSP_list_140630.csv	Harvard Dataverse Network	10.7910/DVN/26078	http://dx.doi.org/10.7910/DVN/26078
Sub0247	Online cognitive and self-report batteries	Sub0247_list	GSP_list_140630.csv	Harvard Dataverse Network	10.7910/DVN/26079	http://dx.doi.org/10.7910/DVN/26079
Sub0248	Online cognitive and self-report batteries	Sub0248_list	GSP_list_140630.csv	Harvard Dataverse Network	10.7910/DVN/26080	http://dx.doi.org/10.7910/DVN/26080
Sub0249	Online cognitive and self-report batteries	Sub0249_list	GSP_list_140630.csv	Harvard Dataverse Network	10.7910/DVN/26081	http://dx.doi.org/10.7910/DVN/26081
Sub0250	Online cognitive and self-report batteries	Sub0250_list	GSP_list_140630.csv	Harvard Dataverse Network	10.7910/DVN/26082	http://dx.doi.org/10.7910/DVN/26082
Sub0251	Online cognitive and self-report batteries	Sub0251_list	GSP_list_140630.csv	Harvard Dataverse Network	10.7910/DVN/26083	http://dx.doi.org/10.7910/DVN/26083
Sub0252	Online cognitive and self-report batteries	Sub0252_list	GSP_list_140630.csv	Harvard Dataverse Network	10.7910/DVN/26084	http://dx.doi.org/10.7910/DVN/26084
Sub0253	Online cognitive and self-report batteries	Sub0253_list	GSP_list_140630.csv	Harvard Dataverse Network	10.7910/DVN/26085	http://dx.doi.org/10.7910/DVN/26085
Sub0254	Online cognitive and self-report batteries	Sub0254_list	GSP_list_140630.csv	Harvard Dataverse Network	10.7910/DVN/26086	http://dx.doi.org/10.7910/DVN/26086
Sub0255	Online cognitive and self-report batteries	Sub0255_list	GSP_list_140630.csv	Harvard Dataverse Network	10.7910/DVN/26087	http://dx.doi.org/10.7910/DVN/26087
Sub0256	Online cognitive and self-report batteries	Sub0256_list	GSP_list_140630.csv	Harvard Dataverse Network	10.7910/DVN/26088	http://dx.doi.org/10.7910/DVN/26088
Sub0257	Online cognitive and self-report batteries	Sub0257_list	GSP_list_140630.csv	Harvard Dataverse Network	10.7910/DVN/26089	http://dx.doi.org/10.7910/DVN/26089
Sub0258	Online cognitive and self-report batteries	Sub0258_list	GSP_list_140630.csv	Harvard Dataverse Network	10.7910/DVN/26090	http://dx.doi.org/10.7910/DVN/26090
Sub0259	Online cognitive and self-report batteries	Sub0259_list	GSP_list_140630.csv	Harvard Dataverse Network	10.7910/DVN/26091	http://dx.doi.org/10.7910/DVN/26091
Sub0260	Online cognitive and self-report batteries	Sub0260_list	GSP_list_140630.csv	Harvard Dataverse Network	10.7910/DVN/26092	http://dx.doi.org/10.7910/DVN/26092
Sub0261	Online cognitive and self-report batteries	Sub0261_list	GSP_list_140630.csv	Harvard Dataverse Network	10.7910/DVN/26093	http://dx.doi.org/10.7910/DVN/26093
Sub0262	Online cognitive and self-report batteries	Sub0262_list	GSP_list_140630.csv	Harvard Dataverse Network	10.7910/DVN/26094	http://dx.doi.org/10.7910/DVN/26094
Sub0263	Online cognitive and self-report batteries	Sub0263_list	GSP_list_140630.csv	Harvard Dataverse Network	10.7910/DVN/26095	http://dx.doi.org/10.7910/DVN/26095
Sub0264	Online cognitive and self-report batteries	Sub0264_list	GSP_list_140630.csv	Harvard Dataverse Network	10.7910/DVN/26096	http://dx.doi.org/10.7910/DVN/26096
Sub0265	Online cognitive and self-report batteries	Sub0265_list	GSP_list_140630.csv	Harvard Dataverse Network	10.7910/DVN/26097	http://dx.doi.org/10.7910/DVN/26097
Sub0266	Online cognitive and self-report batteries	Sub0266_list	GSP_list_140630.csv	Harvard Dataverse Network	10.7910/DVN/26098	http://dx.doi.org/10.7910/DVN/26098
Sub0267	Online cognitive and self-report batteries	Sub0267_list	GSP_list_140630.csv	Harvard Dataverse Network	10.7910/DVN/26099	http://dx.doi.org/10.7910/DVN/26099
Sub0268	Online cognitive and self-report batteries	Sub0268_list	GSP_list_140630.csv	Harvard Dataverse Network	10.7910/DVN/26100	http://dx.doi.org/10.7910/DVN/26100
Sub0269	Online cognitive and self-report batteries	Sub0269_list	GSP_list_140630.csv	Harvard Dataverse Network	10.7910/DVN/26101	http://dx.doi.org/10.7910/DVN/26101
Sub0270	Online cognitive and self-report batteries	Sub0270_list	GSP_list_140630.csv	Harvard Dataverse Network	10.7910/DVN/26102	http://dx.doi.org/10.7910/DVN/26102
Sub0271	Online cognitive and self-report batteries	Sub0271_list	GSP_list_140630.csv	Harvard Dataverse Network	10.7910/DVN/26103	http://dx.doi.org/10.7910/DVN/26103
Sub0272	Online cognitive and self-report batteries	Sub0272_list	GSP_list_140630.csv	Harvard Dataverse Network	10.7910/DVN/26104	http://dx.doi.org/10.7910/DVN/26104
Sub0273	Online cognitive and self-report batteries	Sub0273_list	GSP_list_140630.csv	Harvard Dataverse Network	10.7910/DVN/26105	http://dx.doi.org/10.7910/DVN/26105
Sub0274	Online cognitive and self-report batteries	Sub0274_list	GSP_list_140630.csv	Harvard Dataverse Network	10.7910/DVN/26106	http://dx.doi.org/10.7910/DVN/26106
Sub0275	Online cognitive and self-report batteries	Sub0275_list	GSP_list_140630.csv	Harvard Dataverse Network	10.7910/DVN/26107	http://dx.doi.org/10.7910/DVN/26107
Sub0276	Online cognitive and self-report batteries	Sub0276_list	GSP_list_140630.csv	Harvard Dataverse Network	10.7910/DVN/26108	http://dx.doi.org/10.7910/DVN/26108
Sub0277	Online cognitive and self-report batteries	Sub0277_list	GSP_list_140630.csv	Harvard Dataverse Network	10.7910/DVN/26109	http://dx.doi.org/10.7910/DVN/26109
Sub0278	Online cognitive and self-report batteries	Sub0278_list	GSP_list_140630.csv	Harvard Dataverse Network	10.7910/DVN/26110	http://dx.doi.org/10.7910/DVN/26110
Sub0279	Online cognitive and self-report batteries	Sub0279_list	GSP_list_140630.csv	Harvard Dataverse Network	10.7910/DVN/26111	http://dx.doi.org/10.7910/DVN/26111
Sub0280	Online cognitive and self-report batteries	Sub0280_list	GSP_list_140630.csv	Harvard Dataverse Network	10.7910/DVN/26112	http://dx.doi.org/10.7910/DVN/26112
Sub0281	Online cognitive and self-report batteries	Sub0281_list	GSP_list_140630.csv	Harvard Dataverse Network	10.7910/DVN/26113	http://dx.doi.org/10.7910/DVN/26113
Sub0282	Online cognitive and self-report batteries	Sub0282_list	GSP_list_140630.csv	Harvard Dataverse Network	10.7910/DVN/26114	http://dx.doi.org/10.7910/DVN/26114
Sub0283	Online cognitive and self-report batteries	Sub0283_list	GSP_list_140630.csv	Harvard Dataverse Network	10.7910/DVN/26115	http://dx.doi.org/10.7910/DVN/26115
Sub0284	Online cognitive and self-report batteries	Sub0284_list	GSP_list_140630.csv	Harvard Dataverse Network	10.7910/DVN/26116	http://dx.doi.org/10.7910/DVN/26116
Sub0285	Online cognitive and self-report batteries	Sub0285_list	GSP_list_140630.csv	Harvard Dataverse Network	10.7910/DVN/26117	http://dx.doi.org/10.7910/DVN/26117
Sub0286	Online cognitive and self-report batteries	Sub0286_list	GSP_list_140630.csv	Harvard Dataverse Network	10.7910/DVN/26118	http://dx.doi.org/10.7910/DVN/26118
Sub0287	Online cognitive and self-report batteries	Sub0287_list	GSP_list_140630.csv	Harvard Dataverse Network	10.7910/DVN/26119	http://dx.doi.org/10.7910/DVN/26119
Sub0288	Online cognitive and self-report batteries	Sub0288_list	GSP_list_140630.csv	Harvard Dataverse Network	10.7910/DVN/26120	http://dx.doi.org/10.7910/DVN/26120
Sub0289	Online cognitive and self-report batteries	Sub0289_list	GSP_list_140630.csv	Harvard Dataverse Network	10.7910/DVN/26121	http://dx.doi.org/10.7910/DVN/26121
Sub0290	Online cognitive and self-report batteries	Sub0290_list	GSP_list_140630.csv	Harvard Dataverse Network	10.7910/DVN/26122	http://dx.doi.org/10.7910/DVN/26122
Sub0291	Online cognitive and self-report batteries	Sub0291_list	GSP_list_140630.csv	Harvard Dataverse Network	10.7910/DVN/26123	http://dx.doi.org/10.7910/DVN/26123
Sub0292	Online cognitive and self-report batteries	Sub0292_list	GSP_list_140630.csv	Harvard Dataverse Network	10.7910/DVN/26124	http://dx.doi.org/10.7910/DVN/26124
Sub0293	Online cognitive and self-report batteries	Sub0293_list	GSP_list_140630.csv	Harvard Dataverse Network	10.7910/DVN/26125	http://dx.doi.org/10.7910/DVN/26125
Sub0294	Online cognitive and self-report batteries	Sub0294_list	GSP_list_140630.csv	Harvard Dataverse Network	10.7910/DVN/26126	http://dx.doi.org/10.7910/DVN/26126
Sub0295	Online cognitive and self-report batteries	Sub0295_list	GSP_list_140630.csv	Harvard Dataverse Network	10.7910/DVN/26127	http://dx.doi.org/10.7910/DVN/26127
Sub0296	Online cognitive and self-report batteries	Sub0296_list	GSP_list_140630.csv	Harvard Dataverse Network	10.7910/DVN/26128	http://dx.doi.org/10.7910/DVN/26128
Sub0297	Online cognitive and self-report batteries	Sub0297_list	GSP_list_140630.csv	Harvard Dataverse Network	10.7910/DVN/26129	http://dx.doi.org/10.7910/DVN/26129
Sub0298	Online cognitive and self-report batteries	Sub0298_list	GSP_list_140630.csv	Harvard Dataverse Network	10.7910/DVN/26130	http://dx.doi.org/10.7910/DVN/26130
Sub0299	Online cognitive and self-report batteries	Sub0299_list	GSP_list_140630.csv	Harvard Dataverse Network	10.7910/DVN/26131	http://dx.doi.org/10.7910/DVN/26131
Sub0300	Online cognitive and self-report batteries	Sub0300_list	GSP_list_140630.csv	Harvard Dataverse Network	10.7910/DVN/26132	http://dx.doi.org/10.7910/DVN/26132
Sub0301	Online cognitive and self-report batteries	Sub0301_list	GSP_list_140630.csv	Harvard Dataverse Network	10.7910/DVN/26133	http://dx.doi.org/10.7910/DVN/26133
Sub0302	Online cognitive and self-report batteries	Sub0302_list	GSP_list_140630.csv	Harvard Dataverse Network	10.7910/DVN/26134	http://dx.doi.org/10.7910/DVN/26134
Sub0303	Online cognitive and self-report batteries	Sub0303_list	GSP_list_140630.csv	Harvard Dataverse Network	10.7910/DVN/26135	http://dx.doi.org/10.7910/DVN/26135
Sub0304	Online cognitive and self-report batteries	Sub0304_list	GSP_list_140630.csv	Harvard Dataverse Network	10.7910/DVN/26136	http://dx.doi.org/10.7910/DVN/26136
Sub0305	Online cognitive and self-report batteries	Sub0305_list	GSP_list_140630.csv	Harvard Dataverse Network	10.7910/DVN/26137	http://dx.doi.org/10.7910/DVN/26137
Sub0306	Online cognitive and self-report batteries	Sub0306_list	GSP_list_140630.csv	Harvard Dataverse Network	10.7910/DVN/26138	http://dx.doi.org/10.7910/DVN/26138
Sub0307	Online cognitive and self-report batteries	Sub0307_list	GSP_list_140630.csv	Harvard Dataverse Network	10.7910/DVN/26139	http://dx.doi.org/10.7910/DVN/26139
Sub0308	Online cognitive and self-report batteries	Sub0308_list	GSP_list_140630.csv	Harvard Dataverse Network	10.7910/DVN/26140	http://dx.doi.org/10.7910/DVN/26140
Sub0309	Online cognitive and self-report batteries	Sub0309_list	GSP_list_140630.csv	Harvard Dataverse Network	10.7910/DVN/26141	http://dx.doi.org/10.7910/DVN/26141
Sub0310	Online cognitive and self-report batteries	Sub0310_list	GSP_list_140630.csv	Harvard Dataverse Network	10.7910/DVN/26142	http://dx.doi.org/10.7910/DVN/26142
Sub0311	Online cognitive and self-report batteries	Sub0311_list	GSP_list_140630.csv	Harvard Dataverse Network	10.7910/DVN/26143	http://dx.doi.org/10.7910/DVN/26143
Sub0312	Online cognitive and self-report batteries	Sub0312_list	GSP_list_140630.csv	Harvard Dataverse Network	10.7910/DVN/26144	http://dx.doi.org/10.7910/DVN/26144
Sub0313	Online cognitive and self-report batteries	Sub0313_list	GSP_list_140630.csv	Harvard Dataverse Network	10.7910/DVN/26145	http://dx.doi.org/10.7910/DVN/26145
Sub0314	Online cognitive and self-report batteries	Sub0314_list	GSP_list_140630.csv	Harvard Dataverse Network	10.7910/DVN/26146	http://dx.doi.org/10.7910/DVN/26146
Sub0315	Online cognitive and self-report batteries	Sub0315_list	GSP_list_140630.csv	Harvard Dataverse Network	10.7910/DVN/26147	http://dx.doi.org/10.7910/DVN/26147
Sub0316	Online cognitive and self-report batteries	Sub0316_list	GSP_list_140630.csv	Harvard Dataverse Network	10.7910/DVN/26148	http://dx.doi.org/10.7910/DVN/26148
Sub0317	Online cognitive and self-report batteries	Sub0317_list	GSP_list_140630.csv	Harvard Dataverse Network	10.7910/DVN/26149	http://dx.doi.org/10.7910/DVN/26149
Sub0318	Online cognitive and self-report batteries	Sub0318_list	GSP_list_140630.csv	Harvard Dataverse Network	10.7910/DVN/26150	http://dx.doi.org/10.7910/DVN/26150
Sub0319	Online cognitive and self-report batteries	Sub0319_list	GSP_list_140630.csv	Harvard Dataverse Network	10.7910/DVN/26151	http://dx.doi.org/10.7910/DVN/26151
Sub0320	Online cognitive and self-report batteries	Sub0320_list	GSP_list_140630.csv	Harvard Dataverse Network	10.7910/DVN/26152	http://dx.doi.org/10.7910/DVN/26152
Sub0321	Online cognitive and self-report batteries	Sub0321_list	GSP_list_140630.csv	Harvard Dataverse Network	10.7910/DVN/26153	http://dx.doi.org/10.7910/DVN/26153
Sub0322	Online cognitive and self-report batteries	Sub0322_list	GSP_list_140630.csv	Harvard Dataverse Network	10.7910/DVN/26154	http://dx.doi.org/10.7910/DVN/26154
Sub0323	Online cognitive and self-report batteries	Sub0323_list	GSP_list_140630.csv	Harvard Dataverse Network	10.7910/DVN/26155	http://dx.doi.org/10.7910/DVN/26155
Sub0324	Online cognitive and self-report batteries	Sub0324_list	GSP_list_140630.csv	Harvard Dataverse Network	10.7910/DVN/26156	http://dx.doi.org/10.7910/DVN/26156
Sub0325	Online cognitive and self-report batteries	Sub0325_list	GSP_list_140630.csv	Harvard Dataverse Network	10.7910/DVN/26157	http://dx.doi.org/10.7910/DVN/26157
Sub0326	Online cognitive and self-report batteries	Sub0326_list	GSP_list_140630.csv	Harvard Dataverse Network	10.7910/DVN/26158	http://dx.doi.org/10.7910/DVN/26158
Sub0327	Online cognitive and self-report batteries	Sub0327_list	GSP_list_140630.csv	Harvard Dataverse Network	10.7910/DVN/26159	http://dx.doi.org/10.7910/DVN/26159
Sub0328	Online cognitive and self-report batteries	Sub0328_list	GSP_list_140630.csv	Harvard Dataverse Network	10.7910/DVN/26160	http://dx.doi.org/10.7910/DVN/26160
Sub0329	Online cognitive and self-report batteries	Sub0329_list	GSP_list_140630.csv	Harvard Dataverse Network	10.7910/DVN/26161	http://dx.doi.org/10.7910/DVN/26161
Sub0330	Online cognitive and self-report batteries	Sub0330_list	GSP_list_140630.csv	Harvard Dataverse Network	10.7910/DVN/26162	http://dx.doi.org/10.7910/DVN/26162
Sub0331	Online cognitive and self-report batteries	Sub0331_list	GSP_list_140630.csv	Harvard Dataverse Network	10.7910/DVN/26163	http://dx.doi.org/10.7910/DVN/26163
Sub0332	Online cognitive and self-report batteries	Sub0332_list	GSP_list_140630.csv	Harvard Dataverse Network	10.7910/DVN/26164	http://dx.doi.org/10.7910/DVN/26164
Sub0333	Online cognitive and self-report batteries	Sub0333_list	GSP_list_140630.csv	Harvard Dataverse Network	10.7910/DVN/26165	http://dx.doi.org/10.7910/DVN/26165
Sub0334	Online cognitive and self-report batteries	Sub0334_list	GSP_list_140630.csv	Harvard Dataverse Network	10.7910/DVN/26166	http://dx.doi.org/10.7910/DVN/26166
Sub0335	Online cognitive and self-report batteries	Sub0335_list	GSP_list_140630.csv	Harvard Dataverse Network	10.7910/DVN/26167	http://dx.doi.org/10.7910/DVN/26167
Sub0336	Online cognitive and self-report batteries	Sub0336_list	GSP_list_140630.csv	Harvard Dataverse Network	10.7910/DVN/26168	http://dx.doi.org/10.7910/DVN/26168
Sub0337	Online cognitive and self-report batteries	Sub0337_list	GSP_list_140630.csv	Harvard Dataverse Network	10.7910/DVN/26169	http://dx.doi.org/10.7910/DVN/26169
Sub0338	Online cognitive and self-report batteries	Sub0338_list	GSP_list_140630.csv	Harvard Dataverse Network	10.7910/DVN/26170	http://dx.doi.org/10.7910/DVN/26170
Sub0339	Online cognitive and self-report batteries	Sub0339_list	GSP_list_140630.csv	Harvard Dataverse Network	10.7910/DVN/26171	http://dx.doi.org/10.7910/DVN/26171
Sub0340	Online cognitive and self-report batteries	Sub0340_list	GSP_list_140630.csv	Harvard Dataverse Network	10.7910/DVN/26172	http://dx.doi.org/10.7910/DVN/26172
Sub0341	Online cognitive and self-report batteries	Sub0341_list	GSP_list_140630.csv	Harvard Dataverse Network	10.7910/DVN/26173	http://dx.doi.org/10.7910/DVN/26173
Sub0342	Online cognitive and self-report batteries	Sub0342_list	GSP_list_140630.csv	Harvard Dataverse Network	10.7910/DVN/26174	http://dx.doi.org/10.7910/DVN/26174
Sub0343	Online cognitive and self-report batteries	Sub0343_list	GSP_list_140630.csv	Harvard Dataverse Network	10.7910/DVN/26175	http://dx.doi.org/10.7910/DVN/26175
Sub0344	Online cognitive and self-report batteries	Sub0344_list	GSP_list_140630.csv	Harvard Dataverse Network	10.7910/DVN/26176	http://dx.doi.org/10.7910/DVN/26176
Sub0345	Online cognitive and self-report batteries	Sub0345_list	GSP_list_140630.csv	Harvard Dataverse Network	10.7910/DVN/26177	http://dx.doi.org/10.7910/DVN/26177
Sub0346	Online cognitive and self-report batteries	Sub0346_list	GSP_list_140630.csv	Harvard Dataverse Network	10.7910/DVN/26178	http://dx.doi.org/10.7910/DVN/26178
Sub0347	Online cognitive and self-report batteries	Sub0347_list	GSP_list_140630.csv	Harvard Dataverse Network	10.7910/DVN/26179	http://dx.doi.org/10.7910/DVN/26179
Sub0348	Online cognitive and self-report batteries	Sub0348_list	GSP_list_140630.csv	Harvard Dataverse Network	10.7910/DVN/26180	http://dx.doi.org/10.7910/DVN/26180
Sub0349	Online cognitive and self-report batteries	Sub0349_list	GSP_list_140630.csv	Harvard Dataverse Network	10.7910/DVN/26181	http://dx.doi.org/10.7910/DVN/26181
Sub0350	Online cognitive and self-report batteries	Sub0350_list	GSP_list_140630.csv	Harvard Dataverse Network	10.7910/DVN/26182	http://dx.doi.org/10.7910/DVN/26182
Sub0351	Online cognitive and self-report batteries	Sub0351_list	GSP_list_140630.csv	Harvard Dataverse Network	10.7910/DVN/26183	http://dx.doi.org/10.7910/DVN/26183
Sub0352	Online cognitive and self-report batteries	Sub0352_list	GSP_list_140630.csv	Harvard Dataverse Network	10.7910/DVN/26184	http://dx.doi.org/10.7910/DVN/26184
Sub0353	Online cognitive and self-report batteries	Sub0353_list	GSP_list_140630.csv	Harvard Dataverse Network	10.7910/DVN/26185	http://dx.doi.org/10.7910/DVN/26185
Sub0354	Online cognitive and self-report batteries	Sub0354_list	GSP_list_140630.csv	Harvard Dataverse Network	10.7910/DVN/26186	http://dx.doi.org/10.7910/DVN/26186
Sub0355	Online cognitive and self-report batteries	Sub0355_list	GSP_list_140630.csv	Harvard Dataverse Network	10.7910/DVN/26187	http://dx.doi.org/10.7910/DVN/26187
Sub0356	Online cognitive and self-report batteries	Sub0356_list	GSP_list_140630.csv	Harvard Dataverse Network	10.7910/DVN/26188	http://dx.doi.org/10.7910/DVN/26188
Sub0357	Online cognitive and self-report batteries	Sub0357_list	GSP_list_140630.csv	Harvard Dataverse Network	10.7910/DVN/26189	http://dx.doi.org/10.7910/DVN/26189
Sub0358	Online cognitive and self-report batteries	Sub0358_list	GSP_list_140630.csv	Harvard Dataverse Network	10.7910/DVN/26190	http://dx.doi.org/10.7910/DVN/26190
Sub0359	Online cognitive and self-report batteries	Sub0359_list	GSP_list_140630.csv	Harvard Dataverse Network	10.7910/DVN/26191	http://dx.doi.org/10.7910/DVN/26191
Sub0360	Online cognitive and self-report batteries	Sub0360_list	GSP_list_140630.csv	Harvard Dataverse Network	10.7910/DVN/26192	http://dx.doi.org/10.7910/DVN/26192
Sub0361	Online cognitive and self-report batteries	Sub0361_list	GSP_list_140630.csv	Harvard Dataverse Network	10.7910/DVN/26193	http://dx.doi.org/10.7910/DVN/26193
Sub0362	Online cognitive and self-report batteries	Sub0362_list	GSP_list_140630.csv	Harvard Dataverse Network	10.7910/DVN/26194	http://dx.doi.org/10.7910/DVN/26194
Sub0363	Online cognitive and self-report batteries	Sub0363_list	GSP_list_140630.csv	Harvard Dataverse Network	10.7910/DVN/26195	http://dx.doi.org/10.7910/DVN/26195
Sub0364	Online cognitive and self-report batteries	Sub0364_list	GSP_list_140630.csv	Harvard Dataverse Network	10.7910/DVN/26196	http://dx.doi.org/10.7910/DVN/26196
Sub0365	Online cognitive and self-report batteries	Sub0365_list	GSP_list_140630.csv	Harvard Dataverse Network	10.7910/DVN/26197	http://dx.doi.org/10.7910/DVN/26197
Sub0366	Online cognitive and self-report batteries	Sub0366_list	GSP_list_140630.csv	Harvard Dataverse Network	10.7910/DVN/26198	http://dx.doi.org/10.7910/DVN/26198
Sub0367	Online cognitive and self-report batteries	Sub0367_list	GSP_list_140630.csv	Harvard Dataverse Network	10.7910/DVN/26199	http://dx.doi.org/10.7910/DVN/26199
Sub0368	Online cognitive and self-report batteries	Sub0368_list	GSP_list_140630.csv	Harvard Dataverse Network	10.7910/DVN/26200	http://dx.doi.org/10.7910/DVN/26200
Sub0369	Online cognitive and self-report batteries	Sub0369_list	GSP_list_140630.csv	Harvard Dataverse Network	10.7910/DVN/26201	http://dx.doi.org/10.7910/DVN/26201
Sub0370	Online cognitive and self-report batteries	Sub0370_list	GSP_list_140630.csv	Harvard Dataverse Network	10.7910/DVN/26202	http://dx.doi.org/10.7910/DVN/26202
Sub0371	Online cognitive and self-report batteries	Sub0371_list	GSP_list_140630.csv	Harvard Dataverse Network	10.7910/DVN/26203	http://dx.doi.org/10.7910/DVN/26203
Sub0372	Online cognitive and self-report batteries	Sub0372_list	GSP_list_140630.csv	Harvard Dataverse Network	10.7910/DVN/26204	http://dx.doi.org/10.7910/DVN/26204
Sub0373	Online cognitive and self-report batteries	Sub0373_list	GSP_list_140630.csv	Harvard Dataverse Network	10.7910/DVN/26205	http://dx.doi.org/10.7910/DVN/26205
Sub0374	Online cognitive and self-report batteries	Sub0374_list	GSP_list_140630.csv	Harvard Dataverse Network	10.7910/DVN/26206	http://dx.doi.org/10.7910/DVN/26206
Sub0375	Online cognitive and self-report batteries	Sub0375_list	GSP_list_140630.csv	Harvard Dataverse Network	10.7910/DVN/26207	http://dx.doi.org/10.7910/DVN/26207
Sub0376	Online cognitive and self-report batteries	Sub0376_list	GSP_list_140630.csv	Harvard Dataverse Network	10.7910/DVN/26208	http://dx.doi.org/10.7910/DVN/26208
Sub0377	Online cognitive and self-report batteries	Sub0377_list	GSP_list_140630.csv	Harvard Dataverse Network	10.7910/DVN/26209	http://dx.doi.org/10.7910/DVN/26209
Sub0378	Online cognitive and self-report batteries	Sub0378_list	GSP_list_140630.csv	Harvard Dataverse Network	10.7910/DVN/26210	http://dx.doi.org/10.7910/DVN/26210
Sub0379	Online cognitive and self-report batteries	Sub0379_list	GSP_list_140630.csv	Harvard Dataverse Network	10.7910/DVN/26211	http://dx.doi.org/10.7910/DVN/26211
Sub0380	Online cognitive and self-report batteries	Sub0380_list	GSP_list_140630.csv	Harvard Dataverse Network	10.7910/DVN/26212	http://dx.doi.org/10.7910/DVN/26212
Sub0381	Online cognitive and self-report batteries	Sub0381_list	GSP_list_140630.csv	Harvard Dataverse Network	10.7910/DVN/26213	http://dx.doi.org/10.7910/DVN/26213
Sub0382	Online cognitive and self-report batteries	Sub0382_list	GSP_list_140630.csv	Harvard Dataverse Network	10.7910/DVN/26214	http://dx.doi.org/10.7910/DVN/26214
Sub0383	Online cognitive and self-report batteries	Sub0383_list	GSP_list_140630.csv	Harvard Dataverse Network	10.7910/DVN/26215	http://dx.doi.org/10.7910/DVN/26215
Sub0384	Online cognitive and self-report batteries	Sub0384_list	GSP_list_140630.csv	Harvard Dataverse Network	10.7910/DVN/26216	http://dx.doi.org/10.7910/DVN/26216
Sub0385	Online cognitive and self-report batteries	Sub0385_list	GSP_list_140630.csv	Harvard Dataverse Network	10.7910/DVN/26217	http://dx.doi.org/10.7910/DVN/26217
Sub0386	Online cognitive and self-report batteries	Sub0386_list	GSP_list_140630.csv	Harvard Dataverse Network	10.7910/DVN/26218	http://dx.doi.org/10.7910/DVN/26218
Sub0387	Online cognitive and self-report batteries	Sub0387_list	GSP_list_140630.csv	Harvard Dataverse Network	10.7910/DVN/26219	http://dx.doi.org/10.7910/DVN/26219
Sub0388	Online cognitive and self-report batteries	Sub0388_list	GSP_list_140630.csv	Harvard Dataverse Network	10.7910/DVN/26220	http://dx.doi.org/10.7910/DVN/26220
Sub0389	Online cognitive and self-report batteries	Sub0389_list	GSP_list_140630.csv	Harvard Dataverse Network	10.7910/DVN/26221	http://dx.doi.org/10.7910/DVN/26221
Sub0390	Online cognitive and self-report batteries	Sub0390_list	GSP_list_140630.csv	Harvard Dataverse Network	10.7910/DVN/26222	http://dx.doi.org/10.7910/DVN/26222
Sub0391	Online cognitive and self-report batteries	Sub0391_list	GSP_list_140630.csv	Harvard Dataverse Network	10.7910/DVN/26223	http://dx.doi.org/10.7910/DVN/26223
Sub0392	Online cognitive and self-report batteries	Sub0392_list	GSP_list_140630.csv	Harvard Dataverse Network	10.7910/DVN/26224	http://dx.doi.org/10.7910/DVN/26224
Sub0393	Online cognitive and self-report batteries	Sub0393_list	GSP_list_140630.csv	Harvard Dataverse Network	10.7910/DVN/26225	http://dx.doi.org/10.7910/DVN/26225
Sub0394	Online cognitive and self-report batteries	Sub0394_list	GSP_list_140630.csv	Harvard Dataverse Network	10.7910/DVN/26226	http://dx.doi.org/10.7910/DVN/26226
Sub0395	Online cognitive and self-report batteries	Sub0395_list	GSP_list_140630.csv	Harvard Dataverse Network	10.7910/DVN/26227	http://dx.doi.org/10.7910/DVN/26227
Sub0396	Online cognitive and self-report batteries	Sub0396_list	GSP_list_140630.csv	Harvard Dataverse Network	10.7910/DVN/26228	http://dx.doi.org/10.7910/DVN/26228
Sub0397	Online cognitive and self-report batteries	Sub0397_list	GSP_list_140630.csv	Harvard Dataverse Network	10.7910/DVN/26229	http://dx.doi.org/10.7910/DVN/26229
Sub0398	Online cognitive and self-report batteries	Sub0398_list	GSP_list_140630.csv	Harvard Dataverse Network	10.7910/DVN/26230	http://dx.doi.org/10.7910/DVN/26230
Sub0399	Online cognitive and self-report batteries	Sub0399_list	GSP_list_140630.csv	Harvard Dataverse Network	10.7910/DVN/26231	http://dx.doi.org/10.7910/DVN/26231
Sub0400	Online cognitive and self-report batteries	Sub0400_list	GSP_list_140630.csv	Harvard Dataverse Network	10.7910/DVN/26232	http://dx.doi.org/10.7910/DVN/26232
Sub0401	Online cognitive and self-report batteries	Sub0401_list	GSP_list_140630.csv	Harvard Dataverse Network	10.7910/DVN/26233	http://dx.doi.org/10.7910/DVN/26233
Sub0402	Online cognitive and self-report batteries	Sub0402_list	GSP_list_140630.csv	Harvard Dataverse Network	10.7910/DVN/26234	http://dx.doi.org/10.7910/DVN/26234
Sub0403	Online cognitive and self-report batteries	Sub0403_list	GSP_list_140630.csv	Harvard Dataverse Network	10.7910/DVN/26235	http://dx.doi.org/10.7910/DVN/26235
Sub0404	Online cognitive and self-report batteries	Sub0404_list	GSP_list_140630.csv	Harvard Dataverse Network	10.7910/DVN/26236	http://dx.doi.org/10.7910/DVN/26236
Sub0405	Online cognitive and self-report batteries	Sub0405_list	GSP_list_140630.csv	Harvard Dataverse Network	10.7910/DVN/26237	http://dx.doi.org/10.7910/DVN/26237
Sub0406	Online cognitive and self-report batteries	Sub0406_list	GSP_list_140630.csv	Harvard Dataverse Network	10.7910/DVN/26238	http://dx.doi.org/10.7910/DVN/26238
Sub0407	Online cognitive and self-report batteries	Sub0407_list	GSP_list_140630.csv	Harvard Dataverse Network	10.7910/DVN/26239	http://dx.doi.org/10.7910/DVN/26239
Sub0408	Online cognitive and self-report batteries	Sub0408_list	GSP_list_140630.csv	Harvard Dataverse Network	10.7910/DVN/26240	http://dx.doi.org/10.7910/DVN/26240
Sub0409	Online cognitive and self-report batteries	Sub0409_list	GSP_list_140630.csv	Harvard Dataverse Network	10.7910/DVN/26241	http://dx.doi.org/10.7910/DVN/26241
Sub0410	Online cognitive and self-report batteries	Sub0410_list	GSP_list_140630.csv	Harvard Dataverse Network	10.7910/DVN/26242	http://dx.doi.org/10.7910/DVN/26242
Sub0411	Online cognitive and self-report batteries	Sub0411_list	GSP_list_140630.csv	Harvard Dataverse Network	10.7910/DVN/26243	http://dx.doi.org/10.7910/DVN/26243
Sub0412	Online cognitive and self-report batteries	Sub0412_list	GSP_list_140630.csv	Harvard Dataverse Network	10.7910/DVN/26244	http://dx.doi.org/10.7910/DVN/26244
Sub0413	Online cognitive and self-report batteries	Sub0413_list	GSP_list_140630.csv	Harvard Dataverse Network	10.7910/DVN/26245	http://dx.doi.org/10.7910/DVN/26245
Sub0414	Online cognitive and self-report batteries	Sub0414_list	GSP_list_140630.csv	Harvard Dataverse Network	10.7910/DVN/26246	http://dx.doi.org/10.7910/DVN/26246
Sub0415	Online cognitive and self-report batteries	Sub0415_list	GSP_list_140630.csv	Harvard Dataverse Network	10.7910/DVN/26247	http://dx.doi.org/10.7910/DVN/26247
Sub0416	Online cognitive and self-report batteries	Sub0416_list	GSP_list_140630.csv	Harvard Dataverse Network	10.7910/DVN/26248	http://dx.doi.org/10.7910/DVN/26248
Sub0417	Online cognitive and self-report batteries	Sub0417_list	GSP_list_140630.csv	Harvard Dataverse Network	10.7910/DVN/26249	http://dx.doi.org/10.7910/DVN/26249
Sub0418	Online cognitive and self-report batteries	Sub0418_list	GSP_list_140630.csv	Harvard Dataverse Network	10.7910/DVN/26250	http://dx.doi.org/10.7910/DVN/26250
Sub0419	Online cognitive and self-report batteries	Sub0419_list	GSP_list_140630.csv	Harvard Dataverse Network	10.7910/DVN/26251	http://dx.doi.org/10.7910/DVN/26251
Sub0420	Online cognitive and self-report batteries	Sub0420_list	GSP_list_140630.csv	Harvard Dataverse Network	10.7910/DVN/26252	http://dx.doi.org/10.7910/DVN/26252
Sub0421	Online cognitive and self-report batteries	Sub0421_list	GSP_list_140630.csv	Harvard Dataverse Network	10.7910/DVN/26253	http://dx.doi.org/10.7910/DVN/26253
Sub0422	Online cognitive and self-report batteries	Sub0422_list	GSP_list_140630.csv	Harvard Dataverse Network	10.7910/DVN/26254	http://dx.doi.org/10.7910/DVN/26254
Sub0423	Online cognitive and self-report batteries	Sub0423_list	GSP_list_140630.csv	Harvard Dataverse Network	10.7910/DVN/26255	http://dx.doi.org/10.7910/DVN/26255
Sub0424	Online cognitive and self-report batteries	Sub0424_list	GSP_list_140630.csv	Harvard Dataverse Network	10.7910/DVN/26256	http://dx.doi.org/10.7910/DVN/26256
Sub0425	Online cognitive and self-report batteries	Sub0425_list	GSP_list_140630.csv	Harvard Dataverse Network	10.7910/DVN/26257	http://dx.doi.org/10.7910/DVN/26257
Sub0426	Online cognitive and self-report batteries	Sub0426_list	GSP_list_140630.csv	Harvard Dataverse Network	10.7910/DVN/26258	http://dx.doi.org/10.7910/DVN/26258
Sub0427	Online cognitive and self-report batteries	Sub0427_list	GSP_list_140630.csv	Harvard Dataverse Network	10.7910/DVN/26259	http://dx.doi.org/10.7910/DVN/26259
Sub0428	Online cognitive and self-report batteries	Sub0428_list	GSP_list_140630.csv	Harvard Dataverse Network	10.7910/DVN/26260	http://dx.doi.org/10.7910/DVN/26260
Sub0429	Online cognitive and self-report batteries	Sub0429_list	GSP_list_140630.csv	Harvard Dataverse Network	10.7910/DVN/26261	http://dx.doi.org/10.7910/DVN/26261
Sub0430	Online cognitive and self-report batteries	Sub0430_list	GSP_list_140630.csv	Harvard Dataverse Network	10.7910/DVN/26262	http://dx.doi.org/10.7910/DVN/26262
Sub0431	Online cognitive and self-report batteries	Sub0431_list	GSP_list_140630.csv	Harvard Dataverse Network	10.7910/DVN/26263	http://dx.doi.org/10.7910/DVN/26263
Sub0432	Online cognitive and self-report batteries	Sub0432_list	GSP_list_140630.csv	Harvard Dataverse Network	10.7910/DVN/26264	http://dx.doi.org/10.7910/DVN/26264
Sub0433	Online cognitive and self-report batteries	Sub0433_list	GSP_list_140630.csv	Harvard Dataverse Network	10.7910/DVN/26265	http://dx.doi.org/10.7910/DVN/26265
Sub0434	Online cognitive and self-report batteries	Sub0434_list	GSP_list_140630.csv	Harvard Dataverse Network	10.7910/DVN/26266	http://dx.doi.org/10.7910/DVN/26266
Sub0435	Online cognitive and self-report batteries	Sub0435_list	GSP_list_140630.csv	Harvard Dataverse Network	10.7910/DVN/26267	http://dx.doi.org/10.7910/DVN/26267
Sub0436	Online cognitive and self-report batteries	Sub0436_list	GSP_list_140630.csv	Harvard Dataverse Network	10.7910/DVN/26268	http://dx.doi.org/10.7910/DVN/26268
Sub0437	Online cognitive and self-report batteries	Sub0437_list	GSP_list_140630.csv	Harvard Dataverse Network	10.7910/DVN/26269	http://dx.doi.org/10.7910/DVN/26269
Sub0438	Online cognitive and self-report batteries	Sub0438_list	GSP_list_140630.csv	Harvard Dataverse Network	10.7910/DVN/26270	http://dx.doi.org/10.7910/DVN/26270
Sub0439	Online cognitive and self-report batteries	Sub0439_list	GSP_list_140630.csv	Harvard Dataverse Network	10.7910/DVN/26271	http://dx.doi.org/10.7910/DVN/26271
Sub0440	Online cognitive and self-report batteries	Sub0440_list	GSP_list_140630.csv	Harvard Dataverse Network	10.7910/DVN/26272	http://dx.doi.org/10.7910/DVN/26272
Sub0441	Online cognitive and self-report batteries	Sub0441_list	GSP_list_140630.csv	Harvard Dataverse Network	10.7910/DVN/26273	http://dx.doi.org/10.7910/DVN/26273
Sub0442	Online cognitive and self-report batteries	Sub0442_list	GSP_list_140630.csv	Harvard Dataverse Network	10.7910/DVN/26274	http://dx.doi.org/10.7910/DVN/26274
Sub0443	Online cognitive and self-report batteries	Sub0443_list	GSP_list_140630.csv	Harvard Dataverse Network	10.7910/DVN/26275	http://dx.doi.org/10.7910/DVN/26275
Sub0444	Online cognitive and self-report batteries	Sub0444_list	GSP_list_140630.csv	Harvard Dataverse Network	10.7910/DVN/26276	http://dx.doi.org/10.7910/DVN/26276
Sub0445	Online cognitive and self-report batteries	Sub0445_list	GSP_list_140630.csv	Harvard Dataverse Network	10.7910/DVN/26277	http://dx.doi.org/10.7910/DVN/26277
Sub0446	Online cognitive and self-report batteries	Sub0446_list	GSP_list_140630.csv	Harvard Dataverse Network	10.7910/DVN/26278	http://dx.doi.org/10.7910/DVN/26278
Sub0447	Online cognitive and self-report batteries	Sub0447_list	GSP_list_140630.csv	Harvard Dataverse Network	10.7910/DVN/26279	http://dx.doi.org/10.7910/DVN/26279
Sub0448	Online cognitive and self-report batteries	Sub0448_list	GSP_list_140630.csv	Harvard Dataverse Network	10.7910/DVN/26280	http://dx.doi.org/10.7910/DVN/26280
Sub0449	Online cognitive and self-report batteries	Sub0449_list	GSP_list_140630.csv	Harvard Dataverse Network	10.7910/DVN/26281	http://dx.doi.org/10.7910/DVN/26281
Sub0450	Online cognitive and self-report batteries	Sub0450_list	GSP_list_140630.csv	Harvard Dataverse Network	10.7910/DVN/26282	http://dx.doi.org/10.7910/DVN/26282
Sub0451	Online cognitive and self-report batteries	Sub0451_list	GSP_list_140630.csv	Harvard Dataverse Network	10.7910/DVN/26283	http://dx.doi.org/10.7910/DVN/26283
Sub0452	Online cognitive and self-report batteries	Sub0452_list	GSP_list_140630.csv	Harvard Dataverse Network	10.7910/DVN/26284	http://dx.doi.org/10.7910/DVN/26284
Sub0453	Online cognitive and self-report batteries	Sub0453_list	GSP_list_140630.csv	Harvard Dataverse Network	10.7910/DVN/26285	http://dx.doi.org/10.7910/DVN/26285
Sub0454	Online cognitive and self-report batteries	Sub0454_list	GSP_list_140630.csv	Harvard Dataverse Network	10.7910/DVN/26286	http://dx.doi.org/10.7910/DVN/26286
Sub0455	Online cognitive and self-report batteries	Sub0455_list	GSP_list_140630.csv	Harvard Dataverse Network	10.7910/DVN/26287	http://dx.doi.org/10.7910/DVN/26287
Sub0456	Online cognitive and self-report batteries	Sub0456_list	GSP_list_140630.csv	Harvard Dataverse Network	10.7910/DVN/26288	http://dx.doi.org/10.7910/DVN/26288
Sub0457	Online cognitive and self-report batteries	Sub0457_list	GSP_list_140630.csv	Harvard Dataverse Network	10.7910/DVN/26289	http://dx.doi.org/10.7910/DVN/26289
Sub0458	Online cognitive and self-report batteries	Sub0458_list	GSP_list_140630.csv	Harvard Dataverse Network	10.7910/DVN/26290	http://dx.doi.org/10.7910/DVN/26290
Sub0459	Online cognitive and self-report batteries	Sub0459_list	GSP_list_140630.csv	Harvard Dataverse Network	10.7910/DVN/26291	http://dx.doi.org/10.7910/DVN/26291
Sub0460	Online cognitive and self-report batteries	Sub0460_list	GSP_list_140630.csv	Harvard Dataverse Network	10.7910/DVN/26292	http://dx.doi.org/10.7910/DVN/26292
Sub0461	Online cognitive and self-report batteries	Sub0461_list	GSP_list_140630.csv	Harvard Dataverse Network	10.7910/DVN/26293	http://dx.doi.org/10.7910/DVN/26293
Sub0462	Online cognitive and self-report batteries	Sub0462_list	GSP_list_140630.csv	Harvard Dataverse Network	10.7910/DVN/26294	http://dx.doi.org/10.7910/DVN/26294
Sub0463	Online cognitive and self-report batteries	Sub0463_list	GSP_list_140630.csv	Harvard Dataverse Network	10.7910/DVN/26295	http://dx.doi.org/10.7910/DVN/26295
Sub0464	Online cognitive and self-report batteries	Sub0464_list	GSP_list_140630.csv	Harvard Dataverse Network	10.7910/DVN/26296	http://dx.doi.org/10.7910/DVN/26296
Sub0465	Online cognitive and self-report batteries	Sub0465_list	GSP_list_140630.csv	Harvard Dataverse Network	10.7910/DVN/26297	http://dx.doi.org/10.7910/DVN/26297
Sub0466	Online cognitive and self-report batteries	Sub0466_list	GSP_list_140630.csv	Harvard Dataverse Network	10.7910/DVN/26298	http://dx.doi.org/10.7910/DVN/26298
Sub0467	Online cognitive and self-report batteries	Sub0467_list	GSP_list_140630.csv	Harvard Dataverse Network	10.7910/DVN/26299	http://dx.doi.org/10.7910/DVN/26299
Sub0468	Online cognitive and self-report batteries	Sub0468_list	GSP_list_140630.csv	Harvard Dataverse Network	10.7910/DVN/26300	http://dx.doi.org/10.7910/DVN/26300
Sub0469	Online cognitive and self-report batteries	Sub0469_list	GSP_list_140630.csv	Harvard Dataverse Network	10.7910/DVN/26301	http://dx.doi.org/10.7910/DVN/26301
Sub0470	Online cognitive and self-report batteries	Sub0470_list	GSP_list_140630.csv	Harvard Dataverse Network	10.7910/DVN/26302	http://dx.doi.org/10.7910/DVN/26302
Sub0471	Online cognitive and self-report batteries	Sub0471_list	GSP_list_140630.csv	Harvard Dataverse Network	10.7910/DVN/26303	http://dx.doi.org/10.7910/DVN/26303
Sub0472	Online cognitive and self-report batteries	Sub0472_list	GSP_list_140630.csv	Harvard Dataverse Network	10.7910/DVN/26304	http://dx.doi.org/10.7910/DVN/26304
Sub0473	Online cognitive and self-report batteries	Sub0473_list	GSP_list_140630.csv	Harvard Dataverse Network	10.7910/DVN/26305	http://dx.doi.org/10.7910/DVN/26305
Sub0474	Online cognitive and self-report batteries	Sub0474_list	GSP_list_140630.csv	Harvard Dataverse Network	10.7910/DVN/26306	http://dx.doi.org/10.7910/DVN/26306
Sub0475	Online cognitive and self-report batteries	Sub0475_list	GSP_list_140630.csv	Harvard Dataverse Network	10.7910/DVN/26307	http://dx.doi.org/10.7910/DVN/26307
Sub0476	Online cognitive and self-report batteries	Sub0476_list	GSP_list_140630.csv	Harvard Dataverse Network	10.7910/DVN/26308	http://dx.doi.org/10.7910/DVN/26308
Sub0477	Online cognitive and self-report batteries	Sub0477_list	GSP_list_140630.csv	Harvard Dataverse Network	10.7910/DVN/26309	http://dx.doi.org/10.7910/DVN/26309
Sub0478	Online cognitive and self-report batteries	Sub0478_list	GSP_list_140630.csv	Harvard Dataverse Network	10.7910/DVN/26310	http://dx.doi.org/10.7910/DVN/26310
Sub0479	Online cognitive and self-report batteries	Sub0479_list	GSP_list_140630.csv	Harvard Dataverse Network	10.7910/DVN/26311	http://dx.doi.org/10.7910/DVN/26311
Sub0480	Online cognitive and self-report batteries	Sub0480_list	GSP_list_140630.csv	Harvard Dataverse Network	10.7910/DVN/26312	http://dx.doi.org/10.7910/DVN/26312
Sub0481	Online cognitive and self-report batteries	Sub0481_list	GSP_list_140630.csv	Harvard Dataverse Network	10.7910/DVN/26313	http://dx.doi.org/10.7910/DVN/26313
Sub0482	Online cognitive and self-report batteries	Sub0482_list	GSP_list_140630.csv	Harvard Dataverse Network	10.7910/DVN/26314	http://dx.doi.org/10.7910/DVN/26314
Sub0483	Online cognitive and self-report batteries	Sub0483_list	GSP_list_140630.csv	Harvard Dataverse Network	10.7910/DVN/26315	http://dx.doi.org/10.7910/DVN/26315
Sub0484	Online cognitive and self-report batteries	Sub0484_list	GSP_list_140630.csv	Harvard Dataverse Network	10.7910/DVN/26316	http://dx.doi.org/10.7910/DVN/26316
Sub0485	Online cognitive and self-report batteries	Sub0485_list	GSP_list_140630.csv	Harvard Dataverse Network	10.7910/DVN/26317	http://dx.doi.org/10.7910/DVN/26317
Sub0486	Online cognitive and self-report batteries	Sub0486_list	GSP_list_140630.csv	Harvard Dataverse Network	10.7910/DVN/26318	http://dx.doi.org/10.7910/DVN/26318
Sub0487	Online cognitive and self-report batteries	Sub0487_list	GSP_list_140630.csv	Harvard Dataverse Network	10.7910/DVN/26319	http://dx.doi.org/10.7910/DVN/26319
Sub0488	Online cognitive and self-report batteries	Sub0488_list	GSP_list_140630.csv	Harvard Dataverse Network	10.7910/DVN/26320	http://dx.doi.org/10.7910/DVN/26320
Sub0489	Online cognitive and self-report batteries	Sub0489_list	GSP_list_140630.csv	Harvard Dataverse Network	10.7910/DVN/26321	http://dx.doi.org/10.7910/DVN/26321
Sub0490	Online cognitive and self-report batteries	Sub0490_list	GSP_list_140630.csv	Harvard Dataverse Network	10.7910/DVN/26322	http://dx.doi.org/10.7910/DVN/26322
Sub0491	Online cognitive and self-report batteries	Sub0491_list	GSP_list_140630.csv	Harvard Dataverse Network	10.7910/DVN/26323	http://dx.doi.org/10.7910/DVN/26323
Sub0492	Online cognitive and self-report batteries	Sub0492_list	GSP_list_140630.csv	Harvard Dataverse Network	10.7910/DVN/26324	http://dx.doi.org/10.7910/DVN/26324
Sub0493	Online cognitive and self-report batteries	Sub0493_list	GSP_list_140630.csv	Harvard Dataverse Network	10.7910/DVN/26325	http://dx.doi.org/10.7910/DVN/26325
Sub0494	Online cognitive and self-report batteries	Sub0494_list	GSP_list_140630.csv	Harvard Dataverse Network	10.7910/DVN/26326	http://dx.doi.org/10.7910/DVN/26326
Sub0495	Online cognitive and self-report batteries	Sub0495_list	GSP_list_140630.csv	Harvard Dataverse Network	10.7910/DVN/26327	http://dx.doi.org/10.7910/DVN/26327
Sub0496	Online cognitive and self-report batteries	Sub0496_list	GSP_list_140630.csv	Harvard Dataverse Network	10.7910/DVN/26328	http://dx.doi.org/10.7910/DVN/26328
Sub0497	Online cognitive and self-report batteries	Sub0497_list	GSP_list_140630.csv	Harvard Dataverse Network	10.7910/DVN/26329	http://dx.doi.org/10.7910/DVN/26329
Sub0498	Online cognitive and self-report batteries	Sub0498_list	GSP_list_140630.csv	Harvard Dataverse Network	10.7910/DVN/26330	http://dx.doi.org/10.7910/DVN/26330
Sub0499	Online cognitive and self-report batteries	Sub0499_list	GSP_list_140630.csv	Harvard Dataverse Network	10.7910/DVN/26331	http://dx.doi.org/10.7910/DVN/26331
Sub0500	Online cognitive and self-report batteries	Sub0500_list	GSP_list_140630.csv	Harvard Dataverse Network	10.7910/DVN/26332	http://dx.doi.org/10.7910/DVN/26332
Sub0501	Online cognitive and self-report batteries	Sub0501_list	GSP_list_140630.csv	Harvard Dataverse Network	10.7910/DVN/26333	http://dx.doi.org/10.7910/DVN/26333
Sub0502	Online cognitive and self-report batteries	Sub0502_list	GSP_list_140630.csv	Harvard Dataverse Network	10.7910/DVN/26334	http://dx.doi.org/10.7910/DVN/26334
Sub0503	Online cognitive and self-report batteries	Sub0503_list	GSP_list_140630.csv	Harvard Dataverse Network	10.7910/DVN/26335	http://dx.doi.org/10.7910/DVN/26335
Sub0504	Online cognitive and self-report batteries	Sub0504_list	GSP_list_140630.csv	Harvard Dataverse Network	10.7910/DVN/26336	http://dx.doi.org/10.7910/DVN/26336
Sub0505	Online cognitive and self-report batteries	Sub0505_list	GSP_list_140630.csv	Harvard Dataverse Network	10.7910/DVN/26337	http://dx.doi.org/10.7910/DVN/26337
Sub0506	Online cognitive and self-report batteries	Sub0506_list	GSP_list_140630.csv	Harvard Dataverse Network	10.7910/DVN/26338	http://dx.doi.org/10.7910/DVN/26338
Sub0507	Online cognitive and self-report batteries	Sub0507_list	GSP_list_140630.csv	Harvard Dataverse Network	10.7910/DVN/26339	http://dx.doi.org/10.7910/DVN/26339
Sub0508	Online cognitive and self-report batteries	Sub0508_list	GSP_list_140630.csv	Harvard Dataverse Network	10.7910/DVN/26340	http://dx.doi.org/10.7910/DVN/26340
Sub0509	Online cognitive and self-report batteries	Sub0509_list	GSP_list_140630.csv	Harvard Dataverse Network	10.7910/DVN/26341	http://dx.doi.org/10.7910/DVN/26341
Sub0510	Online cognitive and self-report batteries	Sub0510_list	GSP_list_140630.csv	Harvard Dataverse Network	10.7910/DVN/26342	http://dx.doi.org/10.7910/DVN/26342
Sub0511	Online cognitive and self-report batteries	Sub0511_list	GSP_list_140630.csv	Harvard Dataverse Network	10.7910/DVN/26343	http://dx.doi.org/10.7910/DVN/26343
Sub0512	Online cognitive and self-report batteries	Sub0512_list	GSP_list_140630.csv	Harvard Dataverse Network	10.7910/DVN/26344	http://dx.doi.org/10.7910/DVN/26344
Sub0513	Online cognitive and self-report batteries	Sub0513_list	GSP_list_140630.csv	Harvard Dataverse Network	10.7910/DVN/26345	http://dx.doi.org/10.7910/DVN/26345
Sub0514	Online cognitive and self-report batteries	Sub0514_list	GSP_list_140630.csv	Harvard Dataverse Network	10.7910/DVN/26346	http://dx.doi.org/10.7910/DVN/26346
Sub0515	Online cognitive and self-report batteries	Sub0515_list	GSP_list_140630.csv	Harvard Dataverse Network	10.7910/DVN/26347	http://dx.doi.org/10.7910/DVN/26347
Sub0516	Online cognitive and self-report batteries	Sub0516_list	GSP_list_140630.csv	Harvard Dataverse Network	10.7910/DVN/26348	http://dx.doi.org/10.7910/DVN/26348
Sub0517	Online cognitive and self-report batteries	Sub0517_list	GSP_list_140630.csv	Harvard Dataverse Network	10.7910/DVN/26349	http://dx.doi.org/10.7910/DVN/26349
Sub0518	Online cognitive and self-report batteries	Sub0518_list	GSP_list_140630.csv	Harvard Dataverse Network	10.7910/DVN/26350	http://dx.doi.org/10.7910/DVN/26350
Sub0519	Online cognitive and self-report batteries	Sub0519_list	GSP_list_140630.csv	Harvard Dataverse Network	10.7910/DVN/26351	http://dx.doi.org/10.7910/DVN/26351
Sub0520	Online cognitive and self-report batteries	Sub0520_list	GSP_list_140630.csv	Harvard Dataverse Network	10.7910/DVN/26352	http://dx.doi.org/10.7910/DVN/26352
Sub0521	Online cognitive and self-report batteries	Sub0521_list	GSP_list_140630.csv	Harvard Dataverse Network	10.7910/DVN/26353	http://dx.doi.org/10.7910/DVN/26353
Sub0522	Online cognitive and self-report batteries	Sub0522_list	GSP_list_140630.csv	Harvard Dataverse Network	10.7910/DVN/26354	http://dx.doi.org/10.7910/DVN/26354
Sub0523	Online cognitive and self-report batteries	Sub0523_list	GSP_list_140630.csv	Harvard Dataverse Network	10.7910/DVN/26355	http://dx.doi.org/10.7910/DVN/26355
Sub0524	Online cognitive and self-report batteries	Sub0524_list	GSP_list_140630.csv	Harvard Dataverse Network	10.7910/DVN/26356	http://dx.doi.org/10.7910/DVN/26356
Sub0525	Online cognitive and self-report batteries	Sub0525_list	GSP_list_140630.csv	Harvard Dataverse Network	10.7910/DVN/26357	http://dx.doi.org/10.7910/DVN/26357
Sub0526	Online cognitive and self-report batteries	Sub0526_list	GSP_list_140630.csv	Harvard Dataverse Network	10.7910/DVN/26358	http://dx.doi.org/10.7910/DVN/26358
Sub0527	Online cognitive and self-report batteries	Sub0527_list	GSP_list_140630.csv	Harvard Dataverse Network	10.7910/DVN/26359	http://dx.doi.org/10.7910/DVN/26359
Sub0528	Online cognitive and self-report batteries	Sub0528_list	GSP_list_140630.csv	Harvard Dataverse Network	10.7910/DVN/26360	http://dx.doi.org/10.7910/DVN/26360
Sub0529	Online cognitive and self-report batteries	Sub0529_list	GSP_list_140630.csv	Harvard Dataverse Network	10.7910/DVN/26361	http://dx.doi.org/10.7910/DVN/26361
Sub0530	Online cognitive and self-report batteries	Sub0530_list	GSP_list_140630.csv	Harvard Dataverse Network	10.7910/DVN/26362	http://dx.doi.org/10.7910/DVN/26362
Sub0531	Online cognitive and self-report batteries	Sub0531_list	GSP_list_140630.csv	Harvard Dataverse Network	10.7910/DVN/26363	http://dx.doi.org/10.7910/DVN/26363
Sub0532	Online cognitive and self-report batteries	Sub0532_list	GSP_list_140630.csv	Harvard Dataverse Network	10.7910/DVN/26364	http://dx.doi.org/10.7910/DVN/26364
Sub0533	Online cognitive and self-report batteries	Sub0533_list	GSP_list_140630.csv	Harvard Dataverse Network	10.7910/DVN/26365	http://dx.doi.org/10.7910/DVN/26365
Sub0534	Online cognitive and self-report batteries	Sub0534_list	GSP_list_140630.csv	Harvard Dataverse Network	10.7910/DVN/26366	http://dx.doi.org/10.7910/DVN/26366
Sub0535	Online cognitive and self-report batteries	Sub0535_list	GSP_list_140630.csv	Harvard Dataverse Network	10.7910/DVN/26367	http://dx.doi.org/10.7910/DVN/26367
Sub0536	Online cognitive and self-report batteries	Sub0536_list	GSP_list_140630.csv	Harvard Dataverse Network	10.7910/DVN/26368	http://dx.doi.org/10.7910/DVN/26368
Sub0537	Online cognitive and self-report batteries	Sub0537_list	GSP_list_140630.csv	Harvard Dataverse Network	10.7910/DVN/26369	http://dx.doi.org/10.7910/DVN/26369
Sub0538	Online cognitive and self-report batteries	Sub0538_list	GSP_list_140630.csv	Harvard Dataverse Network	10.7910/DVN/26370	http://dx.doi.org/10.7910/DVN/26370
Sub0539	Online cognitive and self-report batteries	Sub0539_list	GSP_list_140630.csv	Harvard Dataverse Network	10.7910/DVN/26371	http://dx.doi.org/10.7910/DVN/26371
Sub0540	Online cognitive and self-report batteries	Sub0540_list	GSP_list_140630.csv	Harvard Dataverse Network	10.7910/DVN/26372	http://dx.doi.org/10.7910/DVN/26372
Sub0541	Online cognitive and self-report batteries	Sub0541_list	GSP_list_140630.csv	Harvard Dataverse Network	10.7910/DVN/26373	http://dx.doi.org/10.7910/DVN/26373
Sub0542	Online cognitive and self-report batteries	Sub0542_list	GSP_list_140630.csv	Harvard Dataverse Network	10.7910/DVN/26374	http://dx.doi.org/10.7910/DVN/26374
Sub0543	Online cognitive and self-report batteries	Sub0543_list	GSP_list_140630.csv	Harvard Dataverse Network	10.7910/DVN/26375	http://dx.doi.org/10.7910/DVN/26375
Sub0544	Online cognitive and self-report batteries	Sub0544_list	GSP_list_140630.csv	Harvard Dataverse Network	10.7910/DVN/26376	http://dx.doi.org/10.7910/DVN/26376
Sub0545	Online cognitive and self-report batteries	Sub0545_list	GSP_list_140630.csv	Harvard Dataverse Network	10.7910/DVN/26377	http://dx.doi.org/10.7910/DVN/26377
Sub0546	Online cognitive and self-report batteries	Sub0546_list	GSP_list_140630.csv	Harvard Dataverse Network	10.7910/DVN/26378	http://dx.doi.org/10.7910/DVN/26378
Sub0547	Online cognitive and self-report batteries	Sub0547_list	GSP_list_140630.csv	Harvard Dataverse Network	10.7910/DVN/26379	http://dx.doi.org/10.7910/DVN/26379
Sub0548	Online cognitive and self-report batteries	Sub0548_list	GSP_list_140630.csv	Harvard Dataverse Network	10.7910/DVN/26380	http://dx.doi.org/10.7910/DVN/26380
Sub0549	Online cognitive and self-report batteries	Sub0549_list	GSP_list_140630.csv	Harvard Dataverse Network	10.7910/DVN/26381	http://dx.doi.org/10.7910/DVN/26381
Sub0550	Online cognitive and self-report batteries	Sub0550_list	GSP_list_140630.csv	Harvard Dataverse Network	10.7910/DVN/26382	http://dx.doi.org/10.7910/DVN/26382
Sub0551	Online cognitive and self-report batteries	Sub0551_list	GSP_list_140630.csv	Harvard Dataverse Network	10.7910/DVN/26383	http://dx.doi.org/10.7910/DVN/26383
Sub0552	Online cognitive and self-report batteries	Sub0552_list	GSP_list_140630.csv	Harvard Dataverse Network	10.7910/DVN/26384	http://dx.doi.org/10.7910/DVN/26384
Sub0553	Online cognitive and self-report batteries	Sub0553_list	GSP_list_140630.csv	Harvard Dataverse Network	10.7910/DVN/26385	http://dx.doi.org/10.7910/DVN/26385
Sub0554	Online cognitive and self-report batteries	Sub0554_list	GSP_list_140630.csv	Harvard Dataverse Network	10.7910/DVN/26386	http://dx.doi.org/10.7910/DVN/26386
Sub0555	Online cognitive and self-report batteries	Sub0555_list	GSP_list_140630.csv	Harvard Dataverse Network	10.7910/DVN/26387	http://dx.doi.org/10.7910/DVN/26387
Sub0556	Online cognitive and self-report batteries	Sub0556_list	GSP_list_140630.csv	Harvard Dataverse Network	10.7910/DVN/26388	http://dx.doi.org/10.7910/DVN/26388
Sub0557	Online cognitive and self-report batteries	Sub0557_list	GSP_list_140630.csv	Harvard Dataverse Network	10.7910/DVN/26389	http://dx.doi.org/10.7910/DVN/26389
Sub0558	Online cognitive and self-report batteries	Sub0558_list	GSP_list_140630.csv	Harvard Dataverse Network	10.7910/DVN/26390	http://dx.doi.org/10.7910/DVN/26390
Sub0559	Online cognitive and self-report batteries	Sub0559_list	GSP_list_140630.csv	Harvard Dataverse Network	10.7910/DVN/26391	http://dx.doi.org/10.7910/DVN/26391
Sub0560	Online cognitive and self-report batteries	Sub0560_list	GSP_list_140630.csv	Harvard Dataverse Network	10.7910/DVN/26392	http://dx.doi.org/10.7910/DVN/26392
Sub0561	Online cognitive and self-report batteries	Sub0561_list	GSP_list_140630.csv	Harvard Dataverse Network	10.7910/DVN/26393	http://dx.doi.org/10.7910/DVN/26393
Sub0562	Online cognitive and self-report batteries	Sub0562_list	GSP_list_140630.csv	Harvard Dataverse Network	10.7910/DVN/26394	http://dx.doi.org/10.7910/DVN/26394
Sub0563	Online cognitive and self-report batteries	Sub0563_list	GSP_list_140630.csv	Harvard Dataverse Network	10.7910/DVN/26395	http://dx.doi.org/10.7910/DVN/26395
Sub0564	Online cognitive and self-report batteries	Sub0564_list	GSP_list_140630.csv	Harvard Dataverse Network	10.7910/DVN/26396	http://dx.doi.org/10.7910/DVN/26396
Sub0565	Online cognitive and self-report batteries	Sub0565_list	GSP_list_140630.csv	Harvard Dataverse Network	10.7910/DVN/26397	http://dx.doi.org/10.7910/DVN/26397
Sub0566	Online cognitive and self-report batteries	Sub0566_list	GSP_list_140630.csv	Harvard Dataverse Network	10.7910/DVN/26398	http://dx.doi.org/10.7910/DVN/26398
Sub0567	Online cognitive and self-report batteries	Sub0567_list	GSP_list_140630.csv	Harvard Dataverse Network	10.7910/DVN/26399	http://dx.doi.org/10.7910/DVN/26399
Sub0568	Online cognitive and self-report batteries	Sub0568_list	GSP_list_140630.csv	Harvard Dataverse Network	10.7910/DVN/26400	http://dx.doi.org/10.7910/DVN/26400
Sub0569	Online cognitive and self-report batteries	Sub0569_list	GSP_list_140630.csv	Harvard Dataverse Network	10.7910/DVN/26401	http://dx.doi.org/10.7910/DVN/26401
Sub0570	Online cognitive and self-report batteries	Sub0570_list	GSP_list_140630.csv	Harvard Dataverse Network	10.7910/DVN/26402	http://dx.doi.org/10.7910/DVN/26402
Sub0571	Online cognitive and self-report batteries	Sub0571_list	GSP_list_140630.csv	Harvard Dataverse Network	10.7910/DVN/26403	http://dx.doi.org/10.7910/DVN/26403
Sub0572	Online cognitive and self-report batteries	Sub0572_list	GSP_list_140630.csv	Harvard Dataverse Network	10.7910/DVN/26404	http://dx.doi.org/10.7910/DVN/26404
Sub0573	Online cognitive and self-report batteries	Sub0573_list	GSP_list_140630.csv	Harvard Dataverse Network	10.7910/DVN/26405	http://dx.doi.org/10.7910/DVN/26405
Sub0574	Online cognitive and self-report batteries	Sub0574_list	GSP_list_140630.csv	Harvard Dataverse Network	10.7910/DVN/26406	http://dx.doi.org/10.7910/DVN/26406
Sub0575	Online cognitive and self-report batteries	Sub0575_list	GSP_list_140630.csv	Harvard Dataverse Network	10.7910/DVN/26407	http://dx.doi.org/10.7910/DVN/26407
Sub0576	Online cognitive and self-report batteries	Sub0576_list	GSP_list_140630.csv	Harvard Dataverse Network	10.7910/DVN/26408	http://dx.doi.org/10.7910/DVN/26408
Sub0577	Online cognitive and self-report batteries	Sub0577_list	GSP_list_140630.csv	Harvard Dataverse Network	10.7910/DVN/26409	http://dx.doi.org/10.7910/DVN/26409
Sub0578	Online cognitive and self-report batteries	Sub0578_list	GSP_list_140630.csv	Harvard Dataverse Network	10.7910/DVN/26410	http://dx.doi.org/10.7910/DVN/26410
Sub0579	Online cognitive and self-report batteries	Sub0579_list	GSP_list_140630.csv	Harvard Dataverse Network	10.7910/DVN/26411	http://dx.doi.org/10.7910/DVN/26411
Sub0580	Online cognitive and self-report batteries	Sub0580_list	GSP_list_140630.csv	Harvard Dataverse Network	10.7910/DVN/26412	http://dx.doi.org/10.7910/DVN/26412
Sub0581	Online cognitive and self-report batteries	Sub0581_list	GSP_list_140630.csv	Harvard Dataverse Network	10.7910/DVN/26413	http://dx.doi.org/10.7910/DVN/26413
Sub0582	Online cognitive and self-report batteries	Sub0582_list	GSP_list_140630.csv	Harvard Dataverse Network	10.7910/DVN/26414	http://dx.doi.org/10.7910/DVN/26414
Sub0583	Online cognitive and self-report batteries	Sub0583_list	GSP_list_140630.csv	Harvard Dataverse Network	10.7910/DVN/26415	http://dx.doi.org/10.7910/DVN/26415
Sub0584	Online cognitive and self-report batteries	Sub0584_list	GSP_list_140630.csv	Harvard Dataverse Network	10.7910/DVN/26416	http://dx.doi.org/10.7910/DVN/26416
Sub0585	Online cognitive and self-report batteries	Sub0585_list	GSP_list_140630.csv	Harvard Dataverse Network	10.7910/DVN/26417	http://dx.doi.org/10.7910/DVN/26417
Sub0586	Online cognitive and self-report batteries	Sub0586_list	GSP_list_140630.csv	Harvard Dataverse Network	10.7910/DVN/26418	http://dx.doi.org/10.7910/DVN/26418
Sub0587	Online cognitive and self-report batteries	Sub0587_list	GSP_list_140630.csv	Harvard Dataverse Network	10.7910/DVN/26419	http://dx.doi.org/10.7910/DVN/26419
Sub0588	Online cognitive and self-report batteries	Sub0588_list	GSP_list_140630.csv	Harvard Dataverse Network	10.7910/DVN/26420	http://dx.doi.org/10.7910/DVN/26420
Sub0589	Online cognitive and self-report batteries	Sub0589_list	GSP_list_140630.csv	Harvard Dataverse Network	10.7910/DVN/26421	http://dx.doi.org/10.7910/DVN/26421
Sub0590	Online cognitive and self-report batteries	Sub0590_list	GSP_list_140630.csv	Harvard Dataverse Network	10.7910/DVN/26422	http://dx.doi.org/10.7910/DVN/26422
Sub0591	Online cognitive and self-report batteries	Sub0591_list	GSP_list_140630.csv	Harvard Dataverse Network	10.7910/DVN/26423	http://dx.doi.org/10.7910/DVN/26423
Sub0592	Online cognitive and self-report batteries	Sub0592_list	GSP_list_140630.csv	Harvard Dataverse Network	10.7910/DVN/26424	http://dx.doi.org/10.7910/DVN/26424
Sub0593	Online cognitive and self-report batteries	Sub0593_list	GSP_list_140630.csv	Harvard Dataverse Network	10.7910/DVN/26425	http://dx.doi.org/10.7910/DVN/26425
Sub0594	Online cognitive and self-report batteries	Sub0594_list	GSP_list_140630.csv	Harvard Dataverse Network	10.7910/DVN/26426	http://dx.doi.org/10.7910/DVN/26426
Sub0595	Online cognitive and self-report batteries	Sub0595_list	GSP_list_140630.csv	Harvard Dataverse Network	10.7910/DVN/26427	http://dx.doi.org/10.7910/DVN/26427
Sub0596	Online cognitive and self-report batteries	Sub0596_list	GSP_list_140630.csv	Harvard Dataverse Network	10.7910/DVN/26428	http://dx.doi.org/10.7910/DVN/26428
Sub0597	Online cognitive and self-report batteries	Sub0597_list	GSP_list_140630.csv	Harvard Dataverse Network	10.7910/DVN/26429	http://dx.doi.org/10.7910/DVN/26429
Sub0598	Online cognitive and self-report batteries	Sub0598_list	GSP_list_140630.csv	Harvard Dataverse Network	10.7910/DVN/26430	http://dx.doi.org/10.7910/DVN/26430
Sub0599	Online cognitive and self-report batteries	Sub0599_list	GSP_list_140630.csv	Harvard Dataverse Network	10.7910/DVN/26431	http://dx.doi.org/10.7910/DVN/26431
Sub0600	Online cognitive and self-report batteries	Sub0600_list	GSP_list_140630.csv	Harvard Dataverse Network	10.7910/DVN/26432	http://dx.doi.org/10.7910/DVN/26432
Sub0601	Online cognitive and self-report batteries	Sub0601_list	GSP_list_140630.csv	Harvard Dataverse Network	10.7910/DVN/26433	http://dx.doi.org/10.7910/DVN/26433
Sub0602	Online cognitive and self-report batteries	Sub0602_list	GSP_list_140630.csv	Harvard Dataverse Network	10.7910/DVN/26434	http://dx.doi.org/10.7910/DVN/26434
Sub0603	Online cognitive and self-report batteries	Sub0603_list	GSP_list_140630.csv	Harvard Dataverse Network	10.7910/DVN/26435	http://dx.doi.org/10.7910/DVN/26435
Sub0604	Online cognitive and self-report batteries	Sub0604_list	GSP_list_140630.csv	Harvard Dataverse Network	10.7910/DVN/26436	http://dx.doi.org/10.7910/DVN/26436
Sub0605	Online cognitive and self-report batteries	Sub0605_list	GSP_list_140630.csv	Harvard Dataverse Network	10.7910/DVN/26437	http://dx.doi.org/10.7910/DVN/26437
Sub0606	Online cognitive and self-report batteries	Sub0606_list	GSP_list_140630.csv	Harvard Dataverse Network	10.7910/DVN/26438	http://dx.doi.org/10.7910/DVN/26438
Sub0607	Online cognitive and self-report batteries	Sub0607_list	GSP_list_140630.csv	Harvard Dataverse Network	10.7910/DVN/26439	http://dx.doi.org/10.7910/DVN/26439
Sub0608	Online cognitive and self-report batteries	Sub0608_list	GSP_list_140630.csv	Harvard Dataverse Network	10.7910/DVN/26440	http://dx.doi.org/10.7910/DVN/26440
Sub0609	Online cognitive and self-report batteries	Sub0609_list	GSP_list_140630.csv	Harvard Dataverse Network	10.7910/DVN/26441	http://dx.doi.org/10.7910/DVN/26441
Sub0610	Online cognitive and self-report batteries	Sub0610_list	GSP_list_140630.csv	Harvard Dataverse Network	10.7910/DVN/26442	http://dx.doi.org/10.7910/DVN/26442
Sub0611	Online cognitive and self-report batteries	Sub0611_list	GSP_list_140630.csv	Harvard Dataverse Network	10.7910/DVN/26443	http://dx.doi.org/10.7910/DVN/26443
Sub0612	Online cognitive and self-report batteries	Sub0612_list	GSP_list_140630.csv	Harvard Dataverse Network	10.7910/DVN/26444	http://dx.doi.org/10.7910/DVN/26444
Sub0613	Online cognitive and self-report batteries	Sub0613_list	GSP_list_140630.csv	Harvard Dataverse Network	10.7910/DVN/26445	http://dx.doi.org/10.7910/DVN/26445
Sub0614	Online cognitive and self-report batteries	Sub0614_list	GSP_list_140630.csv	Harvard Dataverse Network	10.7910/DVN/26446	http://dx.doi.org/10.7910/DVN/26446
Sub0615	Online cognitive and self-report batteries	Sub0615_list	GSP_list_140630.csv	Harvard Dataverse Network	10.7910/DVN/26447	http://dx.doi.org/10.7910/DVN/26447
Sub0616	Online cognitive and self-report batteries	Sub0616_list	GSP_list_140630.csv	Harvard Dataverse Network	10.7910/DVN/26448	http://dx.doi.org/10.7910/DVN/26448
Sub0617	Online cognitive and self-report batteries	Sub0617_list	GSP_list_140630.csv	Harvard Dataverse Network	10.7910/DVN/26449	http://dx.doi.org/10.7910/DVN/26449
Sub0618	Online cognitive and self-report batteries	Sub0618_list	GSP_list_140630.csv	Harvard Dataverse Network	10.7910/DVN/26450	http://dx.doi.org/10.7910/DVN/26450
Sub0619	Online cognitive and self-report batteries	Sub0619_list	GSP_list_140630.csv	Harvard Dataverse Network	10.7910/DVN/26451	http://dx.doi.org/10.7910/DVN/26451
Sub0620	Online cognitive and self-report batteries	Sub0620_list	GSP_list_140630.csv	Harvard Dataverse Network	10.7910/DVN/26452	http://dx.doi.org/10.7910/DVN/26452
Sub0621	Online cognitive and self-report batteries	Sub0621_list	GSP_list_140630.csv	Harvard Dataverse Network	10.7910/DVN/26453	http://dx.doi.org/10.7910/DVN/26453
Sub0622	Online cognitive and self-report batteries	Sub0622_list	GSP_list_140630.csv	Harvard Dataverse Network	10.7910/DVN/26454	http://dx.doi.org/10.7910/DVN/26454
Sub0623	Online cognitive and self-report batteries	Sub0623_list	GSP_list_140630.csv	Harvard Dataverse Network	10.7910/DVN/26455	http://dx.doi.org/10.7910/DVN/26455
Sub0624	Online cognitive and self-report batteries	Sub0624_list	GSP_list_140630.csv	Harvard Dataverse Network	10.7910/DVN/26456	http://dx.doi.org/10.7910/DVN/26456
Sub0625	Online cognitive and self-report batteries	Sub0625_list	GSP_list_140630.csv	Harvard Dataverse Network	10.7910/DVN/26457	http://dx.doi.org/10.7910/DVN/26457
Sub0626	Online cognitive and self-report batteries	Sub0626_list	GSP_list_140630.csv	Harvard Dataverse Network	10.7910/DVN/26458	http://dx.doi.org/10.7910/DVN/26458
Sub0627	Online cognitive and self-report batteries	Sub0627_list	GSP_list_140630.csv	Harvard Dataverse Network	10.7910/DVN/26459	http://dx.doi.org/10.7910/DVN/26459
Sub0628	Online cognitive and self-report batteries	Sub0628_list	GSP_list_140630.csv	Harvard Dataverse Network	10.7910/DVN/26460	http://dx.doi.org/10.7910/DVN/26460
Sub0629	Online cognitive and self-report batteries	Sub0629_list	GSP_list_140630.csv	Harvard Dataverse Network	10.7910/DVN/26461	http://dx.doi.org/10.7910/DVN/26461
Sub0630	Online cognitive and self-report batteries	Sub0630_list	GSP_list_140630.csv	Harvard Dataverse Network	10.7910/DVN/26462	http://dx.doi.org/10.7910/DVN/26462
Sub0631	Online cognitive and self-report batteries	Sub0631_list	GSP_list_140630.csv	Harvard Dataverse Network	10.7910/DVN/26463	http://dx.doi.org/10.7910/DVN/26463
Sub0632	Online cognitive and self-report batteries	Sub0632_list	GSP_list_140630.csv	Harvard Dataverse Network	10.7910/DVN/26464	http://dx.doi.org/10.7910/DVN/26464
Sub0633	Online cognitive and self-report batteries	Sub0633_list	GSP_list_140630.csv	Harvard Dataverse Network	10.7910/DVN/26465	http://dx.doi.org/10.7910/DVN/26465
Sub0634	Online cognitive and self-report batteries	Sub0634_list	GSP_list_140630.csv	Harvard Dataverse Network	10.7910/DVN/26466	http://dx.doi.org/10.7910/DVN/26466
Sub0635	Online cognitive and self-report batteries	Sub0635_list	GSP_list_140630.csv	Harvard Dataverse Network	10.7910/DVN/26467	http://dx.doi.org/10.7910/DVN/26467
Sub0636	Online cognitive and self-report batteries	Sub0636_list	GSP_list_140630.csv	Harvard Dataverse Network	10.7910/DVN/26468	http://dx.doi.org/10.7910/DVN/26468
Sub0637	Online cognitive and self-report batteries	Sub0637_list	GSP_list_140630.csv	Harvard Dataverse Network	10.7910/DVN/26469	http://dx.doi.org/10.7910/DVN/26469
Sub0638	Online cognitive and self-report batteries	Sub0638_list	GSP_list_140630.csv	Harvard Dataverse Network	10.7910/DVN/26470	http://dx.doi.org/10.7910/DVN/26470
Sub0639	Online cognitive and self-report batteries	Sub0639_list	GSP_list_140630.csv	Harvard Dataverse Network	10.7910/DVN/26471	http://dx.doi.org/10.7910/DVN/26471
Sub0640	Online cognitive and self-report batteries	Sub0640_list	GSP_list_140630.csv	Harvard Dataverse Network	10.7910/DVN/26472	http://dx.doi.org/10.7910/DVN/26472
Sub0641	Online cognitive and self-report batteries	Sub0641_list	GSP_list_140630.csv	Harvard Dataverse Network	10.7910/DVN/26473	http://dx.doi.org/10.7910/DVN/26473
Sub0642	Online cognitive and self-report batteries	Sub0642_list	GSP_list_140630.csv	Harvard Dataverse Network	10.7910/DVN/26474	http://dx.doi.org/10.7910/DVN/26474
Sub0643	Online cognitive and self-report batteries	Sub0643_list	GSP_list_140630.csv	Harvard Dataverse Network	10.7910/DVN/26475	http://dx.doi.org/10.7910/DVN/26475
Sub0644	Online cognitive and self-report batteries	Sub0644_list	GSP_list_140630.csv	Harvard Dataverse Network	10.7910/DVN/26476	http://dx.doi.org/10.7910/DVN/26476
Sub0645	Online cognitive and self-report batteries	Sub0645_list	GSP_list_140630.csv	Harvard Dataverse Network	10.7910/DVN/26477	http://dx.doi.org/10.7910/DVN/26477
Sub0646	Online cognitive and self-report batteries	Sub0646_list	GSP_list_140630.csv	Harvard Dataverse Network	10.7910/DVN/26478	http://dx.doi.org/10.7910/DVN/26478
Sub0647	Online cognitive and self-report batteries	Sub0647_list	GSP_list_140630.csv	Harvard Dataverse Network	10.7910/DVN/26479	http://dx.doi.org/10.7910/DVN/26479
Sub0648	Online cognitive and self-report batteries	Sub0648_list	GSP_list_140630.csv	Harvard Dataverse Network	10.7910/DVN/26480	http://dx.doi.org/10.7910/DVN/26480
Sub0649	Online cognitive and self-report batteries	Sub0649_list	GSP_list_140630.csv	Harvard Dataverse Network	10.7910/DVN/26481	http://dx.doi.org/10.7910/DVN/26481
Sub0650	Online cognitive and self-report batteries	Sub0650_list	GSP_list_140630.csv	Harvard Dataverse Network	10.7910/DVN/26482	http://dx.doi.org/10.7910/DVN/26482
Sub0651	Online cognitive and self-report batteries	Sub0651_list	GSP_list_140630.csv	Harvard Dataverse Network	10.7910/DVN/26483	http://dx.doi.org/10.7910/DVN/26483
Sub0652	Online cognitive and self-report batteries	Sub0652_list	GSP_list_140630.csv	Harvard Dataverse Network	10.7910/DVN/26484	http://dx.doi.org/10.7910/DVN/26484
Sub0653	Online cognitive and self-report batteries	Sub0653_list	GSP_list_140630.csv	Harvard Dataverse Network	10.7910/DVN/26485	http://dx.doi.org/10.7910/DVN/26485
Sub0654	Online cognitive and self-report batteries	Sub0654_list	GSP_list_140630.csv	Harvard Dataverse Network	10.7910/DVN/26486	http://dx.doi.org/10.7910/DVN/26486
Sub0655	Online cognitive and self-report batteries	Sub0655_list	GSP_list_140630.csv	Harvard Dataverse Network	10.7910/DVN/26487	http://dx.doi.org/10.7910/DVN/26487
Sub0656	Online cognitive and self-report batteries	Sub0656_list	GSP_list_140630.csv	Harvard Dataverse Network	10.7910/DVN/26488	http://dx.doi.org/10.7910/DVN/26488
Sub0657	Online cognitive and self-report batteries	Sub0657_list	GSP_list_140630.csv	Harvard Dataverse Network	10.7910/DVN/26489	http://dx.doi.org/10.7910/DVN/26489
Sub0658	Online cognitive and self-report batteries	Sub0658_list	GSP_list_140630.csv	Harvard Dataverse Network	10.7910/DVN/26490	http://dx.doi.org/10.7910/DVN/26490
Sub0659	Online cognitive and self-report batteries	Sub0659_list	GSP_list_140630.csv	Harvard Dataverse Network	10.7910/DVN/26491	http://dx.doi.org/10.7910/DVN/26491
Sub0660	Online cognitive and self-report batteries	Sub0660_list	GSP_list_140630.csv	Harvard Dataverse Network	10.7910/DVN/26492	http://dx.doi.org/10.7910/DVN/26492
Sub0661	Online cognitive and self-report batteries	Sub0661_list	GSP_list_140630.csv	Harvard Dataverse Network	10.7910/DVN/26493	http://dx.doi.org/10.7910/DVN/26493
Sub0662	Online cognitive and self-report batteries	Sub0662_list	GSP_list_140630.csv	Harvard Dataverse Network	10.7910/DVN/26494	http://dx.doi.org/10.7910/DVN/26494
Sub0663	Online cognitive and self-report batteries	Sub0663_list	GSP_list_140630.csv	Harvard Dataverse Network	10.7910/DVN/26495	http://dx.doi.org/10.7910/DVN/26495
Sub0664	Online cognitive and self-report batteries	Sub0664_list	GSP_list_140630.csv	Harvard Dataverse Network	10.7910/DVN/26496	http://dx.doi.org/10.7910/DVN/26496
Sub0665	Online cognitive and self-report batteries	Sub0665_list	GSP_list_140630.csv	Harvard Dataverse Network	10.7910/DVN/26497	http://dx.doi.org/10.7910/DVN/26497
Sub0666	Online cognitive and self-report batteries	Sub0666_list	GSP_list_140630.csv	Harvard Dataverse Network	10.7910/DVN/26498	http://dx.doi.org/10.7910/DVN/26498
Sub0667	Online cognitive and self-report batteries	Sub0667_list	GSP_list_140630.csv	Harvard Dataverse Network	10.7910/DVN/26499	http://dx.doi.org/10.7910/DVN/26499
Sub0668	Online cognitive and self-report batteries	Sub0668_list	GSP_list_140630.csv	Harvard Dataverse Network	10.7910/DVN/26500	http://dx.doi.org/10.7910/DVN/26500
Sub0669	Online cognitive and self-report batteries	Sub0669_list	GSP_list_140630.csv	Harvard Dataverse Network	10.7910/DVN/26501	http://dx.doi.org/10.7910/DVN/26501
Sub0670	Online cognitive and self-report batteries	Sub0670_list	GSP_list_140630.csv	Harvard Dataverse Network	10.7910/DVN/26502	http://dx.doi.org/10.7910/DVN/26502
Sub0671	Online cognitive and self-report batteries	Sub0671_list	GSP_list_140630.csv	Harvard Dataverse Network	10.7910/DVN/26503	http://dx.doi.org/10.7910/DVN/26503
Sub0672	Online cognitive and self-report batteries	Sub0672_list	GSP_list_140630.csv	Harvard Dataverse Network	10.7910/DVN/26504	http://dx.doi.org/10.7910/DVN/26504
Sub0673	Online cognitive and self-report batteries	Sub0673_list	GSP_list_140630.csv	Harvard Dataverse Network	10.7910/DVN/26505	http://dx.doi.org/10.7910/DVN/26505
Sub0674	Online cognitive and self-report batteries	Sub0674_list	GSP_list_140630.csv	Harvard Dataverse Network	10.7910/DVN/26506	http://dx.doi.org/10.7910/DVN/26506
Sub0675	Online cognitive and self-report batteries	Sub0675_list	GSP_list_140630.csv	Harvard Dataverse Network	10.7910/DVN/26507	http://dx.doi.org/10.7910/DVN/26507
Sub0676	Online cognitive and self-report batteries	Sub0676_list	GSP_list_140630.csv	Harvard Dataverse Network	10.7910/DVN/26508	http://dx.doi.org/10.7910/DVN/26508
Sub0677	Online cognitive and self-report batteries	Sub0677_list	GSP_list_140630.csv	Harvard Dataverse Network	10.7910/DVN/26509	http://dx.doi.org/10.7910/DVN/26509
Sub0678	Online cognitive and self-report batteries	Sub0678_list	GSP_list_140630.csv	Harvard Dataverse Network	10.7910/DVN/26510	http://dx.doi.org/10.7910/DVN/26510
Sub0679	Online cognitive and self-report batteries	Sub0679_list	GSP_list_140630.csv	Harvard Dataverse Network	10.7910/DVN/26511	http://dx.doi.org/10.7910/DVN/26511
Sub0680	Online cognitive and self-report batteries	Sub0680_list	GSP_list_140630.csv	Harvard Dataverse Network	10.7910/DVN/26512	http://dx.doi.org/10.7910/DVN/26512
Sub0681	Online cognitive and self-report batteries	Sub0681_list	GSP_list_140630.csv	Harvard Dataverse Network	10.7910/DVN/26513	http://dx.doi.org/10.7910/DVN/26513
Sub0682	Online cognitive and self-report batteries	Sub0682_list	GSP_list_140630.csv	Harvard Dataverse Network	10.7910/DVN/26514	http://dx.doi.org/10.7910/DVN/26514
Sub0683	Online cognitive and self-report batteries	Sub0683_list	GSP_list_140630.csv	Harvard Dataverse Network	10.7910/DVN/26515	http://dx.doi.org/10.7910/DVN/26515
Sub0684	Online cognitive and self-report batteries	Sub0684_list	GSP_list_140630.csv	Harvard Dataverse Network	10.7910/DVN/26516	http://dx.doi.org/10.7910/DVN/26516
Sub0685	Online cognitive and self-report batteries	Sub0685_list	GSP_list_140630.csv	Harvard Dataverse Network	10.7910/DVN/26517	http://dx.doi.org/10.7910/DVN/26517
Sub0686	Online cognitive and self-report batteries	Sub0686_list	GSP_list_140630.csv	Harvard Dataverse Network	10.7910/DVN/26518	http://dx.doi.org/10.7910/DVN/26518
Sub0687	Online cognitive and self-report batteries	Sub0687_list	GSP_list_140630.csv	Harvard Dataverse Network	10.7910/DVN/26519	http://dx.doi.org/10.7910/DVN/26519
Sub0688	Online cognitive and self-report batteries	Sub0688_list	GSP_list_140630.csv	Harvard Dataverse Network	10.7910/DVN/26520	http://dx.doi.org/10.7910/DVN/26520
Sub0689	Online cognitive and self-report batteries	Sub0689_list	GSP_list_140630.csv	Harvard Dataverse Network	10.7910/DVN/26521	http://dx.doi.org/10.7910/DVN/26521
Sub0690	Online cognitive and self-report batteries	Sub0690_list	GSP_list_140630.csv	Harvard Dataverse Network	10.7910/DVN/26522	http://dx.doi.org/10.7910/DVN/26522
Sub0691	Online cognitive and self-report batteries	Sub0691_list	GSP_list_140630.csv	Harvard Dataverse Network	10.7910/DVN/26523	http://dx.doi.org/10.7910/DVN/26523
Sub0692	Online cognitive and self-report batteries	Sub0692_list	GSP_list_140630.csv	Harvard Dataverse Network	10.7910/DVN/26524	http://dx.doi.org/10.7910/DVN/26524
Sub0693	Online cognitive and self-report batteries	Sub0693_list	GSP_list_140630.csv	Harvard Dataverse Network	10.7910/DVN/26525	http://dx.doi.org/10.7910/DVN/26525
Sub0694	Online cognitive and self-report batteries	Sub0694_list	GSP_list_140630.csv	Harvard Dataverse Network	10.7910/DVN/26526	http://dx.doi.org/10.7910/DVN/26526
Sub0695	Online cognitive and self-report batteries	Sub0695_list	GSP_list_140630.csv	Harvard Dataverse Network	10.7910/DVN/26527	http://dx.doi.org/10.7910/DVN/26527
Sub0696	Online cognitive and self-report batteries	Sub0696_list	GSP_list_140630.csv	Harvard Dataverse Network	10.7910/DVN/26528	http://dx.doi.org/10.7910/DVN/26528
Sub0697	Online cognitive and self-report batteries	Sub0697_list	GSP_list_140630.csv	Harvard Dataverse Network	10.7910/DVN/26529	http://dx.doi.org/10.7910/DVN/26529
Sub0698	Online cognitive and self-report batteries	Sub0698_list	GSP_list_140630.csv	Harvard Dataverse Network	10.7910/DVN/26530	http://dx.doi.org/10.7910/DVN/26530
Sub0699	Online cognitive and self-report batteries	Sub0699_list	GSP_list_140630.csv	Harvard Dataverse Network	10.7910/DVN/26531	http://dx.doi.org/10.7910/DVN/26531
Sub0700	Online cognitive and self-report batteries	Sub0700_list	GSP_list_140630.csv	Harvard Dataverse Network	10.7910/DVN/26532	http://dx.doi.org/10.7910/DVN/26532
Sub0701	Online cognitive and self-report batteries	Sub0701_list	GSP_list_140630.csv	Harvard Dataverse Network	10.7910/DVN/26533	http://dx.doi.org/10.7910/DVN/26533
Sub0702	Online cognitive and self-report batteries	Sub0702_list	GSP_list_140630.csv	Harvard Dataverse Network	10.7910/DVN/26534	http://dx.doi.org/10.7910/DVN/26534
Sub0703	Online cognitive and self-report batteries	Sub0703_list	GSP_list_140630.csv	Harvard Dataverse Network	10.7910/DVN/26535	http://dx.doi.org/10.7910/DVN/26535
Sub0704	Online cognitive and self-report batteries	Sub0704_list	GSP_list_140630.csv	Harvard Dataverse Network	10.7910/DVN/26536	http://dx.doi.org/10.7910/DVN/26536
Sub0705	Online cognitive and self-report batteries	Sub0705_list	GSP_list_140630.csv	Harvard Dataverse Network	10.7910/DVN/26537	http://dx.doi.org/10.7910/DVN/26537
Sub0706	Online cognitive and self-report batteries	Sub0706_list	GSP_list_140630.csv	Harvard Dataverse Network	10.7910/DVN/26538	http://dx.doi.org/10.7910/DVN/26538
Sub0707	Online cognitive and self-report batteries	Sub0707_list	GSP_list_140630.csv	Harvard Dataverse Network	10.7910/DVN/26539	http://dx.doi.org/10.7910/DVN/26539
Sub0708	Online cognitive and self-report batteries	Sub0708_list	GSP_list_140630.csv	Harvard Dataverse Network	10.7910/DVN/26540	http://dx.doi.org/10.7910/DVN/26540
Sub0709	Online cognitive and self-report batteries	Sub0709_list	GSP_list_140630.csv	Harvard Dataverse Network	10.7910/DVN/26541	http://dx.doi.org/10.7910/DVN/26541
Sub0710	Online cognitive and self-report batteries	Sub0710_list	GSP_list_140630.csv	Harvard Dataverse Network	10.7910/DVN/26542	http://dx.doi.org/10.7910/DVN/26542
Sub0711	Online cognitive and self-report batteries	Sub0711_list	GSP_list_140630.csv	Harvard Dataverse Network	10.7910/DVN/26543	http://dx.doi.org/10.7910/DVN/26543
Sub0712	Online cognitive and self-report batteries	Sub0712_list	GSP_list_140630.csv	Harvard Dataverse Network	10.7910/DVN/26544	http://dx.doi.org/10.7910/DVN/26544
Sub0713	Online cognitive and self-report batteries	Sub0713_list	GSP_list_140630.csv	Harvard Dataverse Network	10.7910/DVN/26545	http://dx.doi.org/10.7910/DVN/26545
Sub0714	Online cognitive and self-report batteries	Sub0714_list	GSP_list_140630.csv	Harvard Dataverse Network	10.7910/DVN/26546	http://dx.doi.org/10.7910/DVN/26546
Sub0715	Online cognitive and self-report batteries	Sub0715_list	GSP_list_140630.csv	Harvard Dataverse Network	10.7910/DVN/26547	http://dx.doi.org/10.7910/DVN/26547
Sub0716	Online cognitive and self-report batteries	Sub0716_list	GSP_list_140630.csv	Harvard Dataverse Network	10.7910/DVN/26548	http://dx.doi.org/10.7910/DVN/26548
Sub0717	Online cognitive and self-report batteries	Sub0717_list	GSP_list_140630.csv	Harvard Dataverse Network	10.7910/DVN/26549	http://dx.doi.org/10.7910/DVN/26549
Sub0718	Online cognitive and self-report batteries	Sub0718_list	GSP_list_140630.csv	Harvard Dataverse Network	10.7910/DVN/26550	http://dx.doi.org/10.7910/DVN/26550
Sub0719	Online cognitive and self-report batteries	Sub0719_list	GSP_list_140630.csv	Harvard Dataverse Network	10.7910/DVN/26551	http://dx.doi.org/10.7910/DVN/26551
Sub0720	Online cognitive and self-report batteries	Sub0720_list	GSP_list_140630.csv	Harvard Dataverse Network	10.7910/DVN/26552	http://dx.doi.org/10.7910/DVN/26552
Sub0721	Online cognitive and self-report batteries	Sub0721_list	GSP_list_140630.csv	Harvard Dataverse Network	10.7910/DVN/26553	http://dx.doi.org/10.7910/DVN/26553
Sub0722	Online cognitive and self-report batteries	Sub0722_list	GSP_list_140630.csv	Harvard Dataverse Network	10.7910/DVN/26554	http://dx.doi.org/10.7910/DVN/26554
Sub0723	Online cognitive and self-report batteries	Sub0723_list	GSP_list_140630.csv	Harvard Dataverse Network	10.7910/DVN/26555	http://dx.doi.org/10.7910/DVN/26555
Sub0724	Online cognitive and self-report batteries	Sub0724_list	GSP_list_140630.csv	Harvard Dataverse Network	10.7910/DVN/26556	http://dx.doi.org/10.7910/DVN/26556
Sub0725	Online cognitive and self-report batteries	Sub0725_list	GSP_list_140630.csv	Harvard Dataverse Network	10.7910/DVN/26557	http://dx.doi.org/10.7910/DVN/26557
Sub0726	Online cognitive and self-report batteries	Sub0726_list	GSP_list_140630.csv	Harvard Dataverse Network	10.7910/DVN/26558	http://dx.doi.org/10.7910/DVN/26558
Sub0727	Online cognitive and self-report batteries	Sub0727_list	GSP_list_140630.csv	Harvard Dataverse Network	10.7910/DVN/26559	http://dx.doi.org/10.7910/DVN/26559
Sub0728	Online cognitive and self-report batteries	Sub0728_list	GSP_list_140630.csv	Harvard Dataverse Network	10.7910/DVN/26560	http://dx.doi.org/10.7910/DVN/26560
Sub0729	Online cognitive and self-report batteries	Sub0729_list	GSP_list_140630.csv	Harvard Dataverse Network	10.7910/DVN/26561	http://dx.doi.org/10.7910/DVN/26561
Sub0730	Online cognitive and self-report batteries	Sub0730_list	GSP_list_140630.csv	Harvard Dataverse Network	10.7910/DVN/26562	http://dx.doi.org/10.7910/DVN/26562
Sub0731	Online cognitive and self-report batteries	Sub0731_list	GSP_list_140630.csv	Harvard Dataverse Network	10.7910/DVN/26563	http://dx.doi.org/10.7910/DVN/26563
Sub0732	Online cognitive and self-report batteries	Sub0732_list	GSP_list_140630.csv	Harvard Dataverse Network	10.7910/DVN/26564	http://dx.doi.org/10.7910/DVN/26564
Sub0733	Online cognitive and self-report batteries	Sub0733_list	GSP_list_140630.csv	Harvard Dataverse Network	10.7910/DVN/26565	http://dx.doi.org/10.7910/DVN/26565
Sub0734	Online cognitive and self-report batteries	Sub0734_list	GSP_list_140630.csv	Harvard Dataverse Network	10.7910/DVN/26566	http://dx.doi.org/10.7910/DVN/26566
Sub0735	Online cognitive and self-report batteries	Sub0735_list	GSP_list_140630.csv	Harvard Dataverse Network	10.7910/DVN/26567	http://dx.doi.org/10.7910/DVN/26567
Sub0736	Online cognitive and self-report batteries	Sub0736_list	GSP_list_140630.csv	Harvard Dataverse Network	10.7910/DVN/26568	http://dx.doi.org/10.7910/DVN/26568
Sub0737	Online cognitive and self-report batteries	Sub0737_list	GSP_list_140630.csv	Harvard Dataverse Network	10.7910/DVN/26569	http://dx.doi.org/10.7910/DVN/26569
Sub0738	Online cognitive and self-report batteries	Sub0738_list	GSP_list_140630.csv	Harvard Dataverse Network	10.7910/DVN/26570	http://dx.doi.org/10.7910/DVN/26570
Sub0739	Online cognitive and self-report batteries	Sub0739_list	GSP_list_140630.csv	Harvard Dataverse Network	10.7910/DVN/26571	http://dx.doi.org/10.7910/DVN/26571
Sub0740	Online cognitive and self-report batteries	Sub0740_list	GSP_list_140630.csv	Harvard Dataverse Network	10.7910/DVN/26572	http://dx.doi.org/10.7910/DVN/26572
Sub0741	Online cognitive and self-report batteries	Sub0741_list	GSP_list_140630.csv	Harvard Dataverse Network	10.7910/DVN/26573	http://dx.doi.org/10.7910/DVN/26573
Sub0742	Online cognitive and self-report batteries	Sub0742_list	GSP_list_140630.csv	Harvard Dataverse Network	10.7910/DVN/26574	http://dx.doi.org/10.7910/DVN/26574
Sub0743	Online cognitive and self-report batteries	Sub0743_list	GSP_list_140630.csv	Harvard Dataverse Network	10.7910/DVN/26575	http://dx.doi.org/10.7910/DVN/26575
Sub0744	Online cognitive and self-report batteries	Sub0744_list	GSP_list_140630.csv	Harvard Dataverse Network	10.7910/DVN/26576	http://dx.doi.org/10.7910/DVN/26576
Sub0745	Online cognitive and self-report batteries	Sub0745_list	GSP_list_140630.csv	Harvard Dataverse Network	10.7910/DVN/26577	http://dx.doi.org/10.7910/DVN/26577
Sub0746	Online cognitive and self-report batteries	Sub0746_list	GSP_list_140630.csv	Harvard Dataverse Network	10.7910/DVN/26578	http://dx.doi.org/10.7910/DVN/26578
Sub0747	Online cognitive and self-report batteries	Sub0747_list	GSP_list_140630.csv	Harvard Dataverse Network	10.7910/DVN/26579	http://dx.doi.org/10.7910/DVN/26579
Sub0748	Online cognitive and self-report batteries	Sub0748_list	GSP_list_140630.csv	Harvard Dataverse Network	10.7910/DVN/26580	http://dx.doi.org/10.7910/DVN/26580
Sub0749	Online cognitive and self-report batteries	Sub0749_list	GSP_list_140630.csv	Harvard Dataverse Network	10.7910/DVN/26581	http://dx.doi.org/10.7910/DVN/26581
Sub0750	Online cognitive and self-report batteries	Sub0750_list	GSP_list_140630.csv	Harvard Dataverse Network	10.7910/DVN/26582	http://dx.doi.org/10.7910/DVN/26582
Sub0751	Online cognitive and self-report batteries	Sub0751_list	GSP_list_140630.csv	Harvard Dataverse Network	10.7910/DVN/26583	http://dx.doi.org/10.7910/DVN/26583
Sub0752	Online cognitive and self-report batteries	Sub0752_list	GSP_list_140630.csv	Harvard Dataverse Network	10.7910/DVN/26584	http://dx.doi.org/10.7910/DVN/26584
Sub0753	Online cognitive and self-report batteries	Sub0753_list	GSP_list_140630.csv	Harvard Dataverse Network	10.7910/DVN/26585	http://dx.doi.org/10.7910/DVN/26585
Sub0754	Online cognitive and self-report batteries	Sub0754_list	GSP_list_140630.csv	Harvard Dataverse Network	10.7910/DVN/26586	http://dx.doi.org/10.7910/DVN/26586
Sub0755	Online cognitive and self-report batteries	Sub0755_list	GSP_list_140630.csv	Harvard Dataverse Network	10.7910/DVN/26587	http://dx.doi.org/10.7910/DVN/26587
Sub0756	Online cognitive and self-report batteries	Sub0756_list	GSP_list_140630.csv	Harvard Dataverse Network	10.7910/DVN/26588	http://dx.doi.org/10.7910/DVN/26588
Sub0757	Online cognitive and self-report batteries	Sub0757_list	GSP_list_140630.csv	Harvard Dataverse Network	10.7910/DVN/26589	http://dx.doi.org/10.7910/DVN/26589
Sub0758	Online cognitive and self-report batteries	Sub0758_list	GSP_list_140630.csv	Harvard Dataverse Network	10.7910/DVN/26590	http://dx.doi.org/10.7910/DVN/26590
Sub0759	Online cognitive and self-report batteries	Sub0759_list	GSP_list_140630.csv	Harvard Dataverse Network	10.7910/DVN/26591	http://dx.doi.org/10.7910/DVN/26591
Sub0760	Online cognitive and self-report batteries	Sub0760_list	GSP_list_140630.csv	Harvard Dataverse Network	10.7910/DVN/26592	http://dx.doi.org/10.7910/DVN/26592
Sub0761	Online cognitive and self-report batteries	Sub0761_list	GSP_list_140630.csv	Harvard Dataverse Network	10.7910/DVN/26593	http://dx.doi.org/10.7910/DVN/26593
Sub0762	Online cognitive and self-report batteries	Sub0762_list	GSP_list_140630.csv	Harvard Dataverse Network	10.7910/DVN/26594	http://dx.doi.org/10.7910/DVN/26594
Sub0763	Online cognitive and self-report batteries	Sub0763_list	GSP_list_140630.csv	Harvard Dataverse Network	10.7910/DVN/26595	http://dx.doi.org/10.7910/DVN/26595
Sub0764	Online cognitive and self-report batteries	Sub0764_list	GSP_list_140630.csv	Harvard Dataverse Network	10.7910/DVN/26596	http://dx.doi.org/10.7910/DVN/26596
Sub0765	Online cognitive and self-report batteries	Sub0765_list	GSP_list_140630.csv	Harvard Dataverse Network	10.7910/DVN/26597	http://dx.doi.org/10.7910/DVN/26597
Sub0766	Online cognitive and self-report batteries	Sub0766_list	GSP_list_140630.csv	Harvard Dataverse Network	10.7910/DVN/26598	http://dx.doi.org/10.7910/DVN/26598
Sub0767	Online cognitive and self-report batteries	Sub0767_list	GSP_list_140630.csv	Harvard Dataverse Network	10.7910/DVN/26599	http://dx.doi.org/10.7910/DVN/26599
Sub0768	Online cognitive and self-report batteries	Sub0768_list	GSP_list_140630.csv	Harvard Dataverse Network	10.7910/DVN/26600	http://dx.doi.org/10.7910/DVN/26600
Sub0769	Online cognitive and self-report batteries	Sub0769_list	GSP_list_140630.csv	Harvard Dataverse Network	10.7910/DVN/26601	http://dx.doi.org/10.7910/DVN/26601
Sub0770	Online cognitive and self-report batteries	Sub0770_list	GSP_list_140630.csv	Harvard Dataverse Network	10.7910/DVN/26602	http://dx.doi.org/10.7910/DVN/26602
Sub0771	Online cognitive and self-report batteries	Sub0771_list	GSP_list_140630.csv	Harvard Dataverse Network	10.7910/DVN/26603	http://dx.doi.org/10.7910/DVN/26603
Sub0772	Online cognitive and self-report batteries	Sub0772_list	GSP_list_140630.csv	Harvard Dataverse Network	10.7910/DVN/26604	http://dx.doi.org/10.7910/DVN/26604
Sub0773	Online cognitive and self-report batteries	Sub0773_list	GSP_list_140630.csv	Harvard Dataverse Network	10.7910/DVN/26605	http://dx.doi.org/10.7910/DVN/26605
Sub0774	Online cognitive and self-report batteries	Sub0774_list	GSP_list_140630.csv	Harvard Dataverse Network	10.7910/DVN/26606	http://dx.doi.org/10.7910/DVN/26606
Sub0775	Online cognitive and self-report batteries	Sub0775_list	GSP_list_140630.csv	Harvard Dataverse Network	10.7910/DVN/26607	http://dx.doi.org/10.7910/DVN/26607
Sub0776	Online cognitive and self-report batteries	Sub0776_list	GSP_list_140630.csv	Harvard Dataverse Network	10.7910/DVN/26608	http://dx.doi.org/10.7910/DVN/26608
Sub0777	Online cognitive and self-report batteries	Sub0777_list	GSP_list_140630.csv	Harvard Dataverse Network	10.7910/DVN/26609	http://dx.doi.org/10.7910/DVN/26609
Sub0778	Online cognitive and self-report batteries	Sub0778_list	GSP_list_140630.csv	Harvard Dataverse Network	10.7910/DVN/26610	http://dx.doi.org/10.7910/DVN/26610
Sub0779	Online cognitive and self-report batteries	Sub0779_list	GSP_list_140630.csv	Harvard Dataverse Network	10.7910/DVN/26611	http://dx.doi.org/10.7910/DVN/26611
Sub0780	Online cognitive and self-report batteries	Sub0780_list	GSP_list_140630.csv	Harvard Dataverse Network	10.7910/DVN/26612	http://dx.doi.org/10.7910/DVN/26612
Sub0781	Online cognitive and self-report batteries	Sub0781_list	GSP_list_140630.csv	Harvard Dataverse Network	10.7910/DVN/26613	http://dx.doi.org/10.7910/DVN/26613
Sub0782	Online cognitive and self-report batteries	Sub0782_list	GSP_list_140630.csv	Harvard Dataverse Network	10.7910/DVN/26614	http://dx.doi.org/10.7910/DVN/26614
Sub0783	Online cognitive and self-report batteries	Sub0783_list	GSP_list_140630.csv	Harvard Dataverse Network	10.7910/DVN/26615	http://dx.doi.org/10.7910/DVN/26615
Sub0784	Online cognitive and self-report batteries	Sub0784_list	GSP_list_140630.csv	Harvard Dataverse Network	10.7910/DVN/26616	http://dx.doi.org/10.7910/DVN/26616
Sub0785	Online cognitive and self-report batteries	Sub0785_list	GSP_list_140630.csv	Harvard Dataverse Network	10.7910/DVN/26617	http://dx.doi.org/10.7910/DVN/26617
Sub0786	Online cognitive and self-report batteries	Sub0786_list	GSP_list_140630.csv	Harvard Dataverse Network	10.7910/DVN/26618	http://dx.doi.org/10.7910/DVN/26618
Sub0787	Online cognitive and self-report batteries	Sub0787_list	GSP_list_140630.csv	Harvard Dataverse Network	10.7910/DVN/26619	http://dx.doi.org/10.7910/DVN/26619
Sub0788	Online cognitive and self-report batteries	Sub0788_list	GSP_list_140630.csv	Harvard Dataverse Network	10.7910/DVN/26620	http://dx.doi.org/10.7910/DVN/26620
Sub0789	Online cognitive and self-report batteries	Sub0789_list	GSP_list_140630.csv	Harvard Dataverse Network	10.7910/DVN/26621	http://dx.doi.org/10.7910/DVN/26621
Sub0790	Online cognitive and self-report batteries	Sub0790_list	GSP_list_140630.csv	Harvard Dataverse Network	10.7910/DVN/26622	http://dx.doi.org/10.7910/DVN/26622
Sub0791	Online cognitive and self-report batteries	Sub0791_list	GSP_list_140630.csv	Harvard Dataverse Network	10.7910/DVN/26623	http://dx.doi.org/10.7910/DVN/26623
Sub0792	Online cognitive and self-report batteries	Sub0792_list	GSP_list_140630.csv	Harvard Dataverse Network	10.7910/DVN/26624	http://dx.doi.org/10.7910/DVN/26624
Sub0793	Online cognitive and self-report batteries	Sub0793_list	GSP_list_140630.csv	Harvard Dataverse Network	10.7910/DVN/26625	http://dx.doi.org/10.7910/DVN/26625
Sub0794	Online cognitive and self-report batteries	Sub0794_list	GSP_list_140630.csv	Harvard Dataverse Network	10.7910/DVN/26626	http://dx.doi.org/10.7910/DVN/26626
Sub0795	Online cognitive and self-report batteries	Sub0795_list	GSP_list_140630.csv	Harvard Dataverse Network	10.7910/DVN/26627	http://dx.doi.org/10.7910/DVN/26627
Sub0796	Online cognitive and self-report batteries	Sub0796_list	GSP_list_140630.csv	Harvard Dataverse Network	10.7910/DVN/26628	http://dx.doi.org/10.7910/DVN/26628
Sub0797	Online cognitive and self-report batteries	Sub0797_list	GSP_list_140630.csv	Harvard Dataverse Network	10.7910/DVN/26629	http://dx.doi.org/10.7910/DVN/26629
Sub0798	Online cognitive and self-report batteries	Sub0798_list	GSP_list_140630.csv	Harvard Dataverse Network	10.7910/DVN/26630	http://dx.doi.org/10.7910/DVN/26630
Sub0799	Online cognitive and self-report batteries	Sub0799_list	GSP_list_140630.csv	Harvard Dataverse Network	10.7910/DVN/26631	http://dx.doi.org/10.7910/DVN/26631
Sub0800	Online cognitive and self-report batteries	Sub0800_list	GSP_list_140630.csv	Harvard Dataverse Network	10.7910/DVN/26632	http://dx.doi.org/10.7910/DVN/26632
Sub0801	Online cognitive and self-report batteries	Sub0801_list	GSP_list_140630.csv	Harvard Dataverse Network	10.7910/DVN/26633	http://dx.doi.org/10.7910/DVN/26633
Sub0802	Online cognitive and self-report batteries	Sub0802_list	GSP_list_140630.csv	Harvard Dataverse Network	10.7910/DVN/26634	http://dx.doi.org/10.7910/DVN/26634
Sub0803	Online cognitive and self-report batteries	Sub0803_list	GSP_list_140630.csv	Harvard Dataverse Network	10.7910/DVN/26635	http://dx.doi.org/10.7910/DVN/26635
Sub0804	Online cognitive and self-report batteries	Sub0804_list	GSP_list_140630.csv	Harvard Dataverse Network	10.7910/DVN/26636	http://dx.doi.org/10.7910/DVN/26636
Sub0805	Online cognitive and self-report batteries	Sub0805_list	GSP_list_140630.csv	Harvard Dataverse Network	10.7910/DVN/26637	http://dx.doi.org/10.7910/DVN/26637
Sub0806	Online cognitive and self-report batteries	Sub0806_list	GSP_list_140630.csv	Harvard Dataverse Network	10.7910/DVN/26638	http://dx.doi.org/10.7910/DVN/26638
Sub0807	Online cognitive and self-report batteries	Sub0807_list	GSP_list_140630.csv	Harvard Dataverse Network	10.7910/DVN/26639	http://dx.doi.org/10.7910/DVN/26639
Sub0808	Online cognitive and self-report batteries	Sub0808_list	GSP_list_140630.csv	Harvard Dataverse Network	10.7910/DVN/26640	http://dx.doi.org/10.7910/DVN/26640
Sub0809	Online cognitive and self-report batteries	Sub0809_list	GSP_list_140630.csv	Harvard Dataverse Network	10.7910/DVN/26641	http://dx.doi.org/10.7910/DVN/26641
Sub0810	Online cognitive and self-report batteries	Sub0810_list	GSP_list_140630.csv	Harvard Dataverse Network	10.7910/DVN/26642	http://dx.doi.org/10.7910/DVN/26642
Sub0811	Online cognitive and self-report batteries	Sub0811_list	GSP_list_140630.csv	Harvard Dataverse Network	10.7910/DVN/26643	http://dx.doi.org/10.7910/DVN/26643
Sub0812	Online cognitive and self-report batteries	Sub0812_list	GSP_list_140630.csv	Harvard Dataverse Network	10.7910/DVN/26644	http://dx.doi.org/10.7910/DVN/26644
Sub0813	Online cognitive and self-report batteries	Sub0813_list	GSP_list_140630.csv	Harvard Dataverse Network	10.7910/DVN/26645	http://dx.doi.org/10.7910/DVN/26645
Sub0814	Online cognitive and self-report batteries	Sub0814_list	GSP_list_140630.csv	Harvard Dataverse Network	10.7910/DVN/26646	http://dx.doi.org/10.7910/DVN/26646
Sub0815	Online cognitive and self-report batteries	Sub0815_list	GSP_list_140630.csv	Harvard Dataverse Network	10.7910/DVN/26647	http://dx.doi.org/10.7910/DVN/26647
Sub0816	Online cognitive and self-report batteries	Sub0816_list	GSP_list_140630.csv	Harvard Dataverse Network	10.7910/DVN/26648	http://dx.doi.org/10.7910/DVN/26648
Sub0817	Online cognitive and self-report batteries	Sub0817_list	GSP_list_140630.csv	Harvard Dataverse Network	10.7910/DVN/26649	http://dx.doi.org/10.7910/DVN/26649
Sub0818	Online cognitive and self-report batteries	Sub0818_list	GSP_list_140630.csv	Harvard Dataverse Network	10.7910/DVN/26650	http://dx.doi.org/10.7910/DVN/26650
Sub0819	Online cognitive and self-report batteries	Sub0819_list	GSP_list_140630.csv	Harvard Dataverse Network	10.7910/DVN/26651	http://dx.doi.org/10.7910/DVN/26651
Sub0820	Online cognitive and self-report batteries	Sub0820_list	GSP_list_140630.csv	Harvard Dataverse Network	10.7910/DVN/26652	http://dx.doi.org/10.7910/DVN/26652
Sub0821	Online cognitive and self-report batteries	Sub0821_list	GSP_list_140630.csv	Harvard Dataverse Network	10.7910/DVN/26653	http://dx.doi.org/10.7910/DVN/26653
Sub0822	Online cognitive and self-report batteries	Sub0822_list	GSP_list_140630.csv	Harvard Dataverse Network	10.7910/DVN/26654	http://dx.doi.org/10.7910/DVN/26654
Sub0823	Online cognitive and self-report batteries	Sub0823_list	GSP_list_140630.csv	Harvard Dataverse Network	10.7910/DVN/26655	http://dx.doi.org/10.7910/DVN/26655
Sub0824	Online cognitive and self-report batteries	Sub0824_list	GSP_list_140630.csv	Harvard Dataverse Network	10.7910/DVN/26656	http://dx.doi.org/10.7910/DVN/26656
Sub0825	Online cognitive and self-report batteries	Sub0825_list	GSP_list_140630.csv	Harvard Dataverse Network	10.7910/DVN/26657	http://dx.doi.org/10.7910/DVN/26657
Sub0826	Online cognitive and self-report batteries	Sub0826_list	GSP_list_140630.csv	Harvard Dataverse Network	10.7910/DVN/26658	http://dx.doi.org/10.7910/DVN/26658
Sub0827	Online cognitive and self-report batteries	Sub0827_list	GSP_list_140630.csv	Harvard Dataverse Network	10.7910/DVN/26659	http://dx.doi.org/10.7910/DVN/26659
Sub0828	Online cognitive and self-report batteries	Sub0828_list	GSP_list_140630.csv	Harvard Dataverse Network	10.7910/DVN/26660	http://dx.doi.org/10.7910/DVN/26660
Sub0829	Online cognitive and self-report batteries	Sub0829_list	GSP_list_140630.csv	Harvard Dataverse Network	10.7910/DVN/26661	http://dx.doi.org/10.7910/DVN/26661
Sub0830	Online cognitive and self-report batteries	Sub0830_list	GSP_list_140630.csv	Harvard Dataverse Network	10.7910/DVN/26662	http://dx.doi.org/10.7910/DVN/26662
Sub0831	Online cognitive and self-report batteries	Sub0831_list	GSP_list_140630.csv	Harvard Dataverse Network	10.7910/DVN/26663	http://dx.doi.org/10.7910/DVN/26663
Sub0832	Online cognitive and self-report batteries	Sub0832_list	GSP_list_140630.csv	Harvard Dataverse Network	10.7910/DVN/26664	http://dx.doi.org/10.7910/DVN/26664
Sub0833	Online cognitive and self-report batteries	Sub0833_list	GSP_list_140630.csv	Harvard Dataverse Network	10.7910/DVN/26665	http://dx.doi.org/10.7910/DVN/26665
Sub0834	Online cognitive and self-report batteries	Sub0834_list	GSP_list_140630.csv	Harvard Dataverse Network	10.7910/DVN/26666	http://dx.doi.org/10.7910/DVN/26666
Sub0835	Online cognitive and self-report batteries	Sub0835_list	GSP_list_140630.csv	Harvard Dataverse Network	10.7910/DVN/26667	http://dx.doi.org/10.7910/DVN/26667
Sub0836	Online cognitive and self-report batteries	Sub0836_list	GSP_list_140630.csv	Harvard Dataverse Network	10.7910/DVN/26668	http://dx.doi.org/10.7910/DVN/26668
Sub0837	Online cognitive and self-report batteries	Sub0837_list	GSP_list_140630.csv	Harvard Dataverse Network	10.7910/DVN/26669	http://dx.doi.org/10.7910/DVN/26669
Sub0838	Online cognitive and self-report batteries	Sub0838_list	GSP_list_140630.csv	Harvard Dataverse Network	10.7910/DVN/26670	http://dx.doi.org/10.7910/DVN/26670
Sub0839	Online cognitive and self-report batteries	Sub0839_list	GSP_list_140630.csv	Harvard Dataverse Network	10.7910/DVN/26671	http://dx.doi.org/10.7910/DVN/26671
Sub0840	Online cognitive and self-report batteries	Sub0840_list	GSP_list_140630.csv	Harvard Dataverse Network	10.7910/DVN/26672	http://dx.doi.org/10.7910/DVN/26672
Sub0841	Online cognitive and self-report batteries	Sub0841_list	GSP_list_140630.csv	Harvard Dataverse Network	10.7910/DVN/26673	http://dx.doi.org/10.7910/DVN/26673
Sub0842	Online cognitive and self-report batteries	Sub0842_list	GSP_list_140630.csv	Harvard Dataverse Network	10.7910/DVN/26674	http://dx.doi.org/10.7910/DVN/26674
Sub0843	Online cognitive and self-report batteries	Sub0843_list	GSP_list_140630.csv	Harvard Dataverse Network	10.7910/DVN/26675	http://dx.doi.org/10.7910/DVN/26675
Sub0844	Online cognitive and self-report batteries	Sub0844_list	GSP_list_140630.csv	Harvard Dataverse Network	10.7910/DVN/26676	http://dx.doi.org/10.7910/DVN/26676
Sub0845	Online cognitive and self-report batteries	Sub0845_list	GSP_list_140630.csv	Harvard Dataverse Network	10.7910/DVN/26677	http://dx.doi.org/10.7910/DVN/26677
Sub0846	Online cognitive and self-report batteries	Sub0846_list	GSP_list_140630.csv	Harvard Dataverse Network	10.7910/DVN/26678	http://dx.doi.org/10.7910/DVN/26678
Sub0847	Online cognitive and self-report batteries	Sub0847_list	GSP_list_140630.csv	Harvard Dataverse Network	10.7910/DVN/26679	http://dx.doi.org/10.7910/DVN/26679
Sub0848	Online cognitive and self-report batteries	Sub0848_list	GSP_list_140630.csv	Harvard Dataverse Network	10.7910/DVN/26680	http://dx.doi.org/10.7910/DVN/26680
Sub0849	Online cognitive and self-report batteries	Sub0849_list	GSP_list_140630.csv	Harvard Dataverse Network	10.7910/DVN/26681	http://dx.doi.org/10.7910/DVN/26681
Sub0850	Online cognitive and self-report batteries	Sub0850_list	GSP_list_140630.csv	Harvard Dataverse Network	10.7910/DVN/26682	http://dx.doi.org/10.7910/DVN/26682
Sub0851	Online cognitive and self-report batteries	Sub0851_list	GSP_list_140630.csv	Harvard Dataverse Network	10.7910/DVN/26683	http://dx.doi.org/10.7910/DVN/26683
Sub0852	Online cognitive and self-report batteries	Sub0852_list	GSP_list_140630.csv	Harvard Dataverse Network	10.7910/DVN/26684	http://dx.doi.org/10.7910/DVN/26684
Sub0853	Online cognitive and self-report batteries	Sub0853_list	GSP_list_140630.csv	Harvard Dataverse Network	10.7910/DVN/26685	http://dx.doi.org/10.7910/DVN/26685
Sub0854	Online cognitive and self-report batteries	Sub0854_list	GSP_list_140630.csv	Harvard Dataverse Network	10.7910/DVN/26686	http://dx.doi.org/10.7910/DVN/26686
Sub0855	Online cognitive and self-report batteries	Sub0855_list	GSP_list_140630.csv	Harvard Dataverse Network	10.7910/DVN/26687	http://dx.doi.org/10.7910/DVN/26687
Sub0856	Online cognitive and self-report batteries	Sub0856_list	GSP_list_140630.csv	Harvard Dataverse Network	10.7910/DVN/26688	http://dx.doi.org/10.7910/DVN/26688
Sub0857	Online cognitive and self-report batteries	Sub0857_list	GSP_list_140630.csv	Harvard Dataverse Network	10.7910/DVN/26689	http://dx.doi.org/10.7910/DVN/26689
Sub0858	Online cognitive and self-report batteries	Sub0858_list	GSP_list_140630.csv	Harvard Dataverse Network	10.7910/DVN/26690	http://dx.doi.org/10.7910/DVN/26690
Sub0859	Online cognitive and self-report batteries	Sub0859_list	GSP_list_140630.csv	Harvard Dataverse Network	10.7910/DVN/26691	http://dx.doi.org/10.7910/DVN/26691
Sub0860	Online cognitive and self-report batteries	Sub0860_list	GSP_list_140630.csv	Harvard Dataverse Network	10.7910/DVN/26692	http://dx.doi.org/10.7910/DVN/26692
Sub0861	Online cognitive and self-report batteries	Sub0861_list	GSP_list_140630.csv	Harvard Dataverse Network	10.7910/DVN/26693	http://dx.doi.org/10.7910/DVN/26693
Sub0862	Online cognitive and self-report batteries	Sub0862_list	GSP_list_140630.csv	Harvard Dataverse Network	10.7910/DVN/26694	http://dx.doi.org/10.7910/DVN/26694
Sub0863	Online cognitive and self-report batteries	Sub0863_list	GSP_list_140630.csv	Harvard Dataverse Network	10.7910/DVN/26695	http://dx.doi.org/10.7910/DVN/26695
Sub0864	Online cognitive and self-report batteries	Sub0864_list	GSP_list_140630.csv	Harvard Dataverse Network	10.7910/DVN/26696	http://dx.doi.org/10.7910/DVN/26696
Sub0865	Online cognitive and self-report batteries	Sub0865_list	GSP_list_140630.csv	Harvard Dataverse Network	10.7910/DVN/26697	http://dx.doi.org/10.7910/DVN/26697
Sub0866	Online cognitive and self-report batteries	Sub0866_list	GSP_list_140630.csv	Harvard Dataverse Network	10.7910/DVN/26698	http://dx.doi.org/10.7910/DVN/26698
Sub0867	Online cognitive and self-report batteries	Sub0867_list	GSP_list_140630.csv	Harvard Dataverse Network	10.7910/DVN/26699	http://dx.doi.org/10.7910/DVN/26699
Sub0868	Online cognitive and self-report batteries	Sub0868_list	GSP_list_140630.csv	Harvard Dataverse Network	10.7910/DVN/26700	http://dx.doi.org/10.7910/DVN/26700
Sub0869	Online cognitive and self-report batteries	Sub0869_list	GSP_list_140630.csv	Harvard Dataverse Network	10.7910/DVN/26701	http://dx.doi.org/10.7910/DVN/26701
Sub0870	Online cognitive and self-report batteries	Sub0870_list	GSP_list_140630.csv	Harvard Dataverse Network	10.7910/DVN/26702	http://dx.doi.org/10.7910/DVN/26702
Sub0871	Online cognitive and self-report batteries	Sub0871_list	GSP_list_140630.csv	Harvard Dataverse Network	10.7910/DVN/26703	http://dx.doi.org/10.7910/DVN/26703
Sub0872	Online cognitive and self-report batteries	Sub0872_list	GSP_list_140630.csv	Harvard Dataverse Network	10.7910/DVN/26704	http://dx.doi.org/10.7910/DVN/26704
Sub0873	Online cognitive and self-report batteries	Sub0873_list	GSP_list_140630.csv	Harvard Dataverse Network	10.7910/DVN/26705	http://dx.doi.org/10.7910/DVN/26705
Sub0874	Online cognitive and self-report batteries	Sub0874_list	GSP_list_140630.csv	Harvard Dataverse Network	10.7910/DVN/26706	http://dx.doi.org/10.7910/DVN/26706
Sub0875	Online cognitive and self-report batteries	Sub0875_list	GSP_list_140630.csv	Harvard Dataverse Network	10.7910/DVN/26707	http://dx.doi.org/10.7910/DVN/26707
Sub0876	Online cognitive and self-report batteries	Sub0876_list	GSP_list_140630.csv	Harvard Dataverse Network	10.7910/DVN/26708	http://dx.doi.org/10.7910/DVN/26708
Sub0877	Online cognitive and self-report batteries	Sub0877_list	GSP_list_140630.csv	Harvard Dataverse Network	10.7910/DVN/26709	http://dx.doi.org/10.7910/DVN/26709
Sub0878	Online cognitive and self-report batteries	Sub0878_list	GSP_list_140630.csv	Harvard Dataverse Network	10.7910/DVN/26710	http://dx.doi.org/10.7910/DVN/26710
Sub0879	Online cognitive and self-report batteries	Sub0879_list	GSP_list_140630.csv	Harvard Dataverse Network	10.7910/DVN/26711	http://dx.doi.org/10.7910/DVN/26711
Sub0880	Online cognitive and self-report batteries	Sub0880_list	GSP_list_140630.csv	Harvard Dataverse Network	10.7910/DVN/26712	http://dx.doi.org/10.7910/DVN/26712
Sub0881	Online cognitive and self-report batteries	Sub0881_list	GSP_list_140630.csv	Harvard Dataverse Network	10.7910/DVN/26713	http://dx.doi.org/10.7910/DVN/26713
Sub0882	Online cognitive and self-report batteries	Sub0882_list	GSP_list_140630.csv	Harvard Dataverse Network	10.7910/DVN/26714	http://dx.doi.org/10.7910/DVN/26714
Sub0883	Online cognitive and self-report batteries	Sub0883_list	GSP_list_140630.csv	Harvard Dataverse Network	10.7910/DVN/26715	http://dx.doi.org/10.7910/DVN/26715
Sub0884	Online cognitive and self-report batteries	Sub0884_list	GSP_list_140630.csv	Harvard Dataverse Network	10.7910/DVN/26716	http://dx.doi.org/10.7910/DVN/26716
Sub0885	Online cognitive and self-report batteries	Sub0885_list	GSP_list_140630.csv	Harvard Dataverse Network	10.7910/DVN/26717	http://dx.doi.org/10.7910/DVN/26717
Sub0886	Online cognitive and self-report batteries	Sub0886_list	GSP_list_140630.csv	Harvard Dataverse Network	10.7910/DVN/26718	http://dx.doi.org/10.7910/DVN/26718
Sub0887	Online cognitive and self-report batteries	Sub0887_list	GSP_list_140630.csv	Harvard Dataverse Network	10.7910/DVN/26719	http://dx.doi.org/10.7910/DVN/26719
Sub0888	Online cognitive and self-report batteries	Sub0888_list	GSP_list_140630.csv	Harvard Dataverse Network	10.7910/DVN/26720	http://dx.doi.org/10.7910/DVN/26720
Sub0889	Online cognitive and self-report batteries	Sub0889_list	GSP_list_140630.csv	Harvard Dataverse Network	10.7910/DVN/26721	http://dx.doi.org/10.7910/DVN/26721
Sub0890	Online cognitive and self-report batteries	Sub0890_list	GSP_list_140630.csv	Harvard Dataverse Network	10.7910/DVN/26722	http://dx.doi.org/10.7910/DVN/26722
Sub0891	Online cognitive and self-report batteries	Sub0891_list	GSP_list_140630.csv	Harvard Dataverse Network	10.7910/DVN/26723	http://dx.doi.org/10.7910/DVN/26723
Sub0892	Online cognitive and self-report batteries	Sub0892_list	GSP_list_140630.csv	Harvard Dataverse Network	10.7910/DVN/26724	http://dx.doi.org/10.7910/DVN/26724
Sub0893	Online cognitive and self-report batteries	Sub0893_list	GSP_list_140630.csv	Harvard Dataverse Network	10.7910/DVN/26725	http://dx.doi.org/10.7910/DVN/26725
Sub0894	Online cognitive and self-report batteries	Sub0894_list	GSP_list_140630.csv	Harvard Dataverse Network	10.7910/DVN/26726	http://dx.doi.org/10.7910/DVN/26726
Sub0895	Online cognitive and self-report batteries	Sub0895_list	GSP_list_140630.csv	Harvard Dataverse Network	10.7910/DVN/26727	http://dx.doi.org/10.7910/DVN/26727
Sub0896	Online cognitive and self-report batteries	Sub0896_list	GSP_list_140630.csv	Harvard Dataverse Network	10.7910/DVN/26728	http://dx.doi.org/10.7910/DVN/26728
Sub0897	Online cognitive and self-report batteries	Sub0897_list	GSP_list_140630.csv	Harvard Dataverse Network	10.7910/DVN/26729	http://dx.doi.org/10.7910/DVN/26729
Sub0898	Online cognitive and self-report batteries	Sub0898_list	GSP_list_140630.csv	Harvard Dataverse Network	10.7910/DVN/26730	http://dx.doi.org/10.7910/DVN/26730
Sub0899	Online cognitive and self-report batteries	Sub0899_list	GSP_list_140630.csv	Harvard Dataverse Network	10.7910/DVN/26731	http://dx.doi.org/10.7910/DVN/26731
Sub0900	Online cognitive and self-report batteries	Sub0900_list	GSP_list_140630.csv	Harvard Dataverse Network	10.7910/DVN/26732	http://dx.doi.org/10.7910/DVN/26732
Sub0901	Online cognitive and self-report batteries	Sub0901_list	GSP_list_140630.csv	Harvard Dataverse Network	10.7910/DVN/26733	http://dx.doi.org/10.7910/DVN/26733
Sub0902	Online cognitive and self-report batteries	Sub0902_list	GSP_list_140630.csv	Harvard Dataverse Network	10.7910/DVN/26734	http://dx.doi.org/10.7910/DVN/26734
Sub0903	Online cognitive and self-report batteries	Sub0903_list	GSP_list_140630.csv	Harvard Dataverse Network	10.7910/DVN/26735	http://dx.doi.org/10.7910/DVN/26735
Sub0904	Online cognitive and self-report batteries	Sub0904_list	GSP_list_140630.csv	Harvard Dataverse Network	10.7910/DVN/26736	http://dx.doi.org/10.7910/DVN/26736
Sub0905	Online cognitive and self-report batteries	Sub0905_list	GSP_list_140630.csv	Harvard Dataverse Network	10.7910/DVN/26737	http://dx.doi.org/10.7910/DVN/26737
Sub0906	Online cognitive and self-report batteries	Sub0906_list	GSP_list_140630.csv	Harvard Dataverse Network	10.7910/DVN/26738	http://dx.doi.org/10.7910/DVN/26738
Sub0907	Online cognitive and self-report batteries	Sub0907_list	GSP_list_140630.csv	Harvard Dataverse Network	10.7910/DVN/26739	http://dx.doi.org/10.7910/DVN/26739
Sub0908	Online cognitive and self-report batteries	Sub0908_list	GSP_list_140630.csv	Harvard Dataverse Network	10.7910/DVN/26740	http://dx.doi.org/10.7910/DVN/26740
Sub0909	Online cognitive and self-report batteries	Sub0909_list	GSP_list_140630.csv	Harvard Dataverse Network	10.7910/DVN/26741	http://dx.doi.org/10.7910/DVN/26741
Sub0910	Online cognitive and self-report batteries	Sub0910_list	GSP_list_140630.csv	Harvard Dataverse Network	10.7910/DVN/26742	http://dx.doi.org/10.7910/DVN/26742
Sub0911	Online cognitive and self-report batteries	Sub0911_list	GSP_list_140630.csv	Harvard Dataverse Network	10.7910/DVN/26743	http://dx.doi.org/10.7910/DVN/26743
Sub0912	Online cognitive and self-report batteries	Sub0912_list	GSP_list_140630.csv	Harvard Dataverse Network	10.7910/DVN/26744	http://dx.doi.org/10.7910/DVN/26744
Sub0913	Online cognitive and self-report batteries	Sub0913_list	GSP_list_140630.csv	Harvard Dataverse Network	10.7910/DVN/26745	http://dx.doi.org/10.7910/DVN/26745
Sub0914	Online cognitive and self-report batteries	Sub0914_list	GSP_list_140630.csv	Harvard Dataverse Network	10.7910/DVN/26746	http://dx.doi.org/10.7910/DVN/26746
Sub0915	Online cognitive and self-report batteries	Sub0915_list	GSP_list_140630.csv	Harvard Dataverse Network	10.7910/DVN/26747	http://dx.doi.org/10.7910/DVN/26747
Sub0916	Online cognitive and self-report batteries	Sub0916_list	GSP_list_140630.csv	Harvard Dataverse Network	10.7910/DVN/26748	http://dx.doi.org/10.7910/DVN/26748
Sub0917	Online cognitive and self-report batteries	Sub0917_list	GSP_list_140630.csv	Harvard Dataverse Network	10.7910/DVN/26749	http://dx.doi.org/10.7910/DVN/26749
Sub0918	Online cognitive and self-report batteries	Sub0918_list	GSP_list_140630.csv	Harvard Dataverse Network	10.7910/DVN/26750	http://dx.doi.org/10.7910/DVN/26750
Sub0919	Online cognitive and self-report batteries	Sub0919_list	GSP_list_140630.csv	Harvard Dataverse Network	10.7910/DVN/26751	http://dx.doi.org/10.7910/DVN/26751
Sub0920	Online cognitive and self-report batteries	Sub0920_list	GSP_list_140630.csv	Harvard Dataverse Network	10.7910/DVN/26752	http://dx.doi.org/10.7910/DVN/26752
Sub0921	Online cognitive and self-report batteries	Sub0921_list	GSP_list_140630.csv	Harvard Dataverse Network	10.7910/DVN/26753	http://dx.doi.org/10.7910/DVN/26753
Sub0922	Online cognitive and self-report batteries	Sub0922_list	GSP_list_140630.csv	Harvard Dataverse Network	10.7910/DVN/26754	http://dx.doi.org/10.7910/DVN/26754
Sub0923	Online cognitive and self-report batteries	Sub0923_list	GSP_list_140630.csv	Harvard Dataverse Network	10.7910/DVN/26755	http://dx.doi.org/10.7910/DVN/26755
Sub0924	Online cognitive and self-report batteries	Sub0924_list	GSP_list_140630.csv	Harvard Dataverse Network	10.7910/DVN/26756	http://dx.doi.org/10.7910/DVN/26756
Sub0925	Online cognitive and self-report batteries	Sub0925_list	GSP_list_140630.csv	Harvard Dataverse Network	10.7910/DVN/26757	http://dx.doi.org/10.7910/DVN/26757
Sub0926	Online cognitive and self-report batteries	Sub0926_list	GSP_list_140630.csv	Harvard Dataverse Network	10.7910/DVN/26758	http://dx.doi.org/10.7910/DVN/26758
Sub0927	Online cognitive and self-report batteries	Sub0927_list	GSP_list_140630.csv	Harvard Dataverse Network	10.7910/DVN/26759	http://dx.doi.org/10.7910/DVN/26759
Sub0928	Online cognitive and self-report batteries	Sub0928_list	GSP_list_140630.csv	Harvard Dataverse Network	10.7910/DVN/25833	http://dx.doi.org/10.7910/DVN/25833
Sub0929	Online cognitive and self-report batteries	Sub0929_list	GSP_list_140630.csv	Harvard Dataverse Network	10.7910/DVN/25833	http://dx.doi.org/10.7910/DVN/25833
Sub0930	Online cognitive and self-report batteries	Sub0930_list	GSP_list_140630.csv	Harvard Dataverse Network	10.7910/DVN/25833	http://dx.doi.org/10.7910/DVN/25833
Sub0931	Online cognitive and self-report batteries	Sub0931_list	GSP_list_140630.csv	Harvard Dataverse Network	10.7910/DVN/25833	http://dx.doi.org/10.7910/DVN/25833
Sub0932	Online cognitive and self-report batteries	Sub0932_list	GSP_list_140630.csv	Harvard Dataverse Network	10.7910/DVN/25833	http://dx.doi.org/10.7910/DVN/25833
Sub0933	Online cognitive and self-report batteries	Sub0933_list	GSP_list_140630.csv	Harvard Dataverse Network	10.7910/DVN/25833	http://dx.doi.org/10.7910/DVN/25833
Sub0934	Online cognitive and self-report batteries	Sub0934_list	GSP_list_140630.csv	Harvard Dataverse Network	10.7910/DVN/25833	http://dx.doi.org/10.7910/DVN/25833
Sub0935	Online cognitive and self-report batteries	Sub0935_list	GSP_list_140630.csv	Harvard Dataverse Network	10.7910/DVN/25833	http://dx.doi.org/10.7910/DVN/25833
Sub0936	Online cognitive and self-report batteries	Sub0936_list	GSP_list_140630.csv	Harvard Dataverse Network	10.7910/DVN/25833	http://dx.doi.org/10.7910/DVN/25833
Sub0937	Online cognitive and self-report batteries	Sub0937_list	GSP_list_140630.csv	Harvard Dataverse Network	10.7910/DVN/25833	http://dx.doi.org/10.7910/DVN/25833
Sub0938	Online cognitive and self-report batteries	Sub0938_list	GSP_list_140630.csv	Harvard Dataverse Network	10.7910/DVN/25833	http://dx.doi.org/10.7910/DVN/25833
Sub0939	Online cognitive and self-report batteries	Sub0939_list	GSP_list_140630.csv	Harvard Dataverse Network	10.7910/DVN/25833	http://dx.doi.org/10.7910/DVN/25833
Sub0940	Online cognitive and self-report batteries	Sub0940_list	GSP_list_140630.csv	Harvard Dataverse Network	10.7910/DVN/25833	http://dx.doi.org/10.7910/DVN/25833
Sub0941	Online cognitive and self-report batteries	Sub0941_list	GSP_list_140630.csv	Harvard Dataverse Network	10.7910/DVN/25833	http://dx.doi.org/10.7910/DVN/25833
Sub0942	Online cognitive and self-report batteries	Sub0942_list	GSP_list_140630.csv	Harvard Dataverse Network	10.7910/DVN/25833	http://dx.doi.org/10.7910/DVN/25833
Sub0943	Online cognitive and self-report batteries	Sub0943_list	GSP_list_140630.csv	Harvard Dataverse Network	10.7910/DVN/25833	http://dx.doi.org/10.7910/DVN/25833
Sub0944	Online cognitive and self-report batteries	Sub0944_list	GSP_list_140630.csv	Harvard Dataverse Network	10.7910/DVN/25833	http://dx.doi.org/10.7910/DVN/25833
Sub0945	Online cognitive and self-report batteries	Sub0945_list	GSP_list_140630.csv	Harvard Dataverse Network	10.7910/DVN/25833	http://dx.doi.org/10.7910/DVN/25833
Sub0946	Online cognitive and self-report batteries	Sub0946_list	GSP_list_140630.csv	Harvard Dataverse Network	10.7910/DVN/25833	http://dx.doi.org/10.7910/DVN/25833
Sub0947	Online cognitive and self-report batteries	Sub0947_list	GSP_list_140630.csv	Harvard Dataverse Network	10.7910/DVN/25833	http://dx.doi.org/10.7910/DVN/25833
Sub0948	Online cognitive and self-report batteries	Sub0948_list	GSP_list_140630.csv	Harvard Dataverse Network	10.7910/DVN/25833	http://dx.doi.org/10.7910/DVN/25833
Sub0949	Online cognitive and self-report batteries	Sub0949_list	GSP_list_140630.csv	Harvard Dataverse Network	10.7910/DVN/25833	http://dx.doi.org/10.7910/DVN/25833
Sub0950	Online cognitive and self-report batteries	Sub0950_list	GSP_list_140630.csv	Harvard Dataverse Network	10.7910/DVN/25833	http://dx.doi.org/10.7910/DVN/25833
Sub0951	Online cognitive and self-report batteries	Sub0951_list	GSP_list_140630.csv	Harvard Dataverse Network	10.7910/DVN/25833	http://dx.doi.org/10.7910/DVN/25833
Sub0952	Online cognitive and self-report batteries	Sub0952_list	GSP_list_140630.csv	Harvard Dataverse Network	10.7910/DVN/25833	http://dx.doi.org/10.7910/DVN/25833
Sub0953	Online cognitive and self-report batteries	Sub0953_list	GSP_list_140630.csv	Harvard Dataverse Network	10.7910/DVN/25833	http://dx.doi.org/10.7910/DVN/25833
Sub0954	Online cognitive and self-report batteries	Sub0954_list	GSP_list_140630.csv	Harvard Dataverse Network	10.7910/DVN/25833	http://dx.doi.org/10.7910/DVN/25833
Sub0955	Online cognitive and self-report batteries	Sub0955_list	GSP_list_140630.csv	Harvard Dataverse Network	10.7910/DVN/25833	http://dx.doi.org/10.7910/DVN/25833
Sub0956	Online cognitive and self-report batteries	Sub0956_list	GSP_list_140630.csv	Harvard Dataverse Network	10.7910/DVN/25833	http://dx.doi.org/10.7910/DVN/25833
Sub0957	Online cognitive and self-report batteries	Sub0957_list	GSP_list_140630.csv	Harvard Dataverse Network	10.7910/DVN/25833	http://dx.doi.org/10.7910/DVN/25833
Sub0958	Online cognitive and self-report batteries	Sub0958_list	GSP_list_140630.csv	Harvard Dataverse Network	10.7910/DVN/25833	http://dx.doi.org/10.7910/DVN/25833
Sub0959	Online cognitive and self-report batteries	Sub0959_list	GSP_list_140630.csv	Harvard Dataverse Network	10.7910/DVN/25833	http://dx.doi.org/10.7910/DVN/25833
Sub0960	Online cognitive and self-report batteries	Sub0960_list	GSP_list_140630.csv	Harvard Dataverse Network	10.7910/DVN/25833	http://dx.doi.org/10.7910/DVN/25833
Sub0961	Online cognitive and self-report batteries	Sub0961_list	GSP_list_140630.csv	Harvard Dataverse Network	10.7910/DVN/25833	http://dx.doi.org/10.7910/DVN/25833
Sub0962	Online cognitive and self-report batteries	Sub0962_list	GSP_list_140630.csv	Harvard Dataverse Network	10.7910/DVN/25833	http://dx.doi.org/10.7910/DVN/25833
Sub0963	Online cognitive and self-report batteries	Sub0963_list	GSP_list_140630.csv	Harvard Dataverse Network	10.7910/DVN/25833	http://dx.doi.org/10.7910/DVN/25833
Sub0964	Online cognitive and self-report batteries	Sub0964_list	GSP_list_140630.csv	Harvard Dataverse Network	10.7910/DVN/25833	http://dx.doi.org/10.7910/DVN/25833
Sub0965	Online cognitive and self-report batteries	Sub0965_list	GSP_list_140630.csv	Harvard Dataverse Network	10.7910/DVN/25833	http://dx.doi.org/10.7910/DVN/25833
Sub0966	Online cognitive and self-report batteries	Sub0966_list	GSP_list_140630.csv	Harvard Dataverse Network	10.7910/DVN/25833	http://dx.doi.org/10.7910/DVN/25833
Sub0967	Online cognitive and self-report batteries	Sub0967_list	GSP_list_140630.csv	Harvard Dataverse Network	10.7910/DVN/25833	http://dx.doi.org/10.7910/DVN/25833
Sub0968	Online cognitive and self-report batteries	Sub0968_list	GSP_list_140630.csv	Harvard Dataverse Network	10.7910/DVN/25833	http://dx.doi.org/10.7910/DVN/25833
Sub0969	Online cognitive and self-report batteries	Sub0969_list	GSP_list_140630.csv	Harvard Dataverse Network	10.7910/DVN/25833	http://dx.doi.org/10.7910/DVN/25833
Sub0970	Online cognitive and self-report batteries	Sub0970_list	GSP_list_140630.csv	Harvard Dataverse Network	10.7910/DVN/25833	http://dx.doi.org/10.7910/DVN/25833
Sub0971	Online cognitive and self-report batteries	Sub0971_list	GSP_list_140630.csv	Harvard Dataverse Network	10.7910/DVN/25833	http://dx.doi.org/10.7910/DVN/25833
Sub0972	Online cognitive and self-report batteries	Sub0972_list	GSP_list_140630.csv	Harvard Dataverse Network	10.7910/DVN/25833	http://dx.doi.org/10.7910/DVN/25833
Sub0973	Online cognitive and self-report batteries	Sub0973_list	GSP_list_140630.csv	Harvard Dataverse Network	10.7910/DVN/25833	http://dx.doi.org/10.7910/DVN/25833
Sub0974	Online cognitive and self-report batteries	Sub0974_list	GSP_list_140630.csv	Harvard Dataverse Network	10.7910/DVN/25833	http://dx.doi.org/10.7910/DVN/25833
Sub0975	Online cognitive and self-report batteries	Sub0975_list	GSP_list_140630.csv	Harvard Dataverse Network	10.7910/DVN/25833	http://dx.doi.org/10.7910/DVN/25833
Sub0976	Online cognitive and self-report batteries	Sub0976_list	GSP_list_140630.csv	Harvard Dataverse Network	10.7910/DVN/25833	http://dx.doi.org/10.7910/DVN/25833
Sub0977	Online cognitive and self-report batteries	Sub0977_list	GSP_list_140630.csv	Harvard Dataverse Network	10.7910/DVN/25833	http://dx.doi.org/10.7910/DVN/25833
Sub0978	Online cognitive and self-report batteries	Sub0978_list	GSP_list_140630.csv	Harvard Dataverse Network	10.7910/DVN/25833	http://dx.doi.org/10.7910/DVN/25833
Sub0979	Online cognitive and self-report batteries	Sub0979_list	GSP_list_140630.csv	Harvard Dataverse Network	10.7910/DVN/25833	http://dx.doi.org/10.7910/DVN/25833
Sub0980	Online cognitive and self-report batteries	Sub0980_list	GSP_list_140630.csv	Harvard Dataverse Network	10.7910/DVN/25833	http://dx.doi.org/10.7910/DVN/25833
Sub0981	Online cognitive and self-report batteries	Sub0981_list	GSP_list_140630.csv	Harvard Dataverse Network	10.7910/DVN/25833	http://dx.doi.org/10.7910/DVN/25833
Sub0982	Online cognitive and self-report batteries	Sub0982_list	GSP_list_140630.csv	Harvard Dataverse Network	10.7910/DVN/25833	http://dx.doi.org/10.7910/DVN/25833
Sub0983	Online cognitive and self-report batteries	Sub0983_list	GSP_list_140630.csv	Harvard Dataverse Network	10.7910/DVN/25833	http://dx.doi.org/10.7910/DVN/25833
Sub0984	Online cognitive and self-report batteries	Sub0984_list	GSP_list_140630.csv	Harvard Dataverse Network	10.7910/DVN/25833	http://dx.doi.org/10.7910/DVN/25833
Sub0985	Online cognitive and self-report batteries	Sub0985_list	GSP_list_140630.csv	Harvard Dataverse Network	10.7910/DVN/25833	http://dx.doi.org/10.7910/DVN/25833
Sub0986	Online cognitive and self-report batteries	Sub0986_list	GSP_list_140630.csv	Harvard Dataverse Network	10.7910/DVN/25833	http://dx.doi.org/10.7910/DVN/25833
Sub0987	Online cognitive and self-report batteries	Sub0987_list	GSP_list_140630.csv	Harvard Dataverse Network	10.7910/DVN/25833	http://dx.doi.org/10.7910/DVN/25833
Sub0988	Online cognitive and self-report batteries	Sub0988_list	GSP_list_140630.csv	Harvard Dataverse Network	10.7910/DVN/25833	http://dx.doi.org/10.7910/DVN/25833
Sub0989	Online cognitive and self-report batteries	Sub0989_list	GSP_list_140630.csv	Harvard Dataverse Network	10.7910/DVN/25833	http://dx.doi.org/10.7910/DVN/25833
Sub0990	Online cognitive and self-report batteries	Sub0990_list	GSP_list_140630.csv	Harvard Dataverse Network	10.7910/DVN/25833	http://dx.doi.org/10.7910/DVN/25833
Sub0991	Online cognitive and self-report batteries	Sub0991_list	GSP_list_140630.csv	Harvard Dataverse Network	10.7910/DVN/25833	http://dx.doi.org/10.7910/DVN/25833
Sub0992	Online cognitive and self-report batteries	Sub0992_list	GSP_list_140630.csv	Harvard Dataverse Network	10.7910/DVN/25833	http://dx.doi.org/10.7910/DVN/25833
Sub0993	Online cognitive and self-report batteries	Sub0993_list	GSP_list_140630.csv	Harvard Dataverse Network	10.7910/DVN/25833	http://dx.doi.org/10.7910/DVN/25833
Sub0994	Online cognitive and self-report batteries	Sub0994_list	GSP_list_140630.csv	Harvard Dataverse Network	10.7910/DVN/25833	http://dx.doi.org/10.7910/DVN/25833
Sub0995	Online cognitive and self-report batteries	Sub0995_list	GSP_list_140630.csv	Harvard Dataverse Network	10.7910/DVN/25833	http://dx.doi.org/10.7910/DVN/25833
Sub0996	Online cognitive and self-report batteries	Sub0996_list	GSP_list_140630.csv	Harvard Dataverse Network	10.7910/DVN/25833	http://dx.doi.org/10.7910/DVN/25833
Sub0997	Online cognitive and self-report batteries	Sub0997_list	GSP_list_140630.csv	Harvard Dataverse Network	10.7910/DVN/25833	http://dx.doi.org/10.7910/DVN/25833
Sub0998	Online cognitive and self-report batteries	Sub0998_list	GSP_list_140630.csv	Harvard Dataverse Network	10.7910/DVN/25833	http://dx.doi.org/10.7910/DVN/25833
Sub0999	Online cognitive and self-report batteries	Sub0999_list	GSP_list_140630.csv	Harvard Dataverse Network	10.7910/DVN/25833	http://dx.doi.org/10.7910/DVN/25833
Sub1000	Online cognitive and self-report batteries	Sub1000_list	GSP_list_140630.csv	Harvard Dataverse Network	10.7910/DVN/25833	http://dx.doi.org/10.7910/DVN/25833
Sub1001	Online cognitive and self-report batteries	Sub1001_list	GSP_list_140630.csv	Harvard Dataverse Network	10.7910/DVN/25833	http://dx.doi.org/10.7910/DVN/25833
Sub1002	Online cognitive and self-report batteries	Sub1002_list	GSP_list_140630.csv	Harvard Dataverse Network	10.7910/DVN/25833	http://dx.doi.org/10.7910/DVN/25833
Sub1003	Online cognitive and self-report batteries	Sub1003_list	GSP_list_140630.csv	Harvard Dataverse Network	10.7910/DVN/25833	http://dx.doi.org/10.7910/DVN/25833
Sub1004	Online cognitive and self-report batteries	Sub1004_list	GSP_list_140630.csv	Harvard Dataverse Network	10.7910/DVN/25833	http://dx.doi.org/10.7910/DVN/25833
Sub1005	Online cognitive and self-report batteries	Sub1005_list	GSP_list_140630.csv	Harvard Dataverse Network	10.7910/DVN/25833	http://dx.doi.org/10.7910/DVN/25833
Sub1006	Online cognitive and self-report batteries	Sub1006_list	GSP_list_140630.csv	Harvard Dataverse Network	10.7910/DVN/25833	http://dx.doi.org/10.7910/DVN/25833
Sub1007	Online cognitive and self-report batteries	Sub1007_list	GSP_list_140630.csv	Harvard Dataverse Network	10.7910/DVN/25833	http://dx.doi.org/10.7910/DVN/25833
Sub1008	Online cognitive and self-report batteries	Sub1008_list	GSP_list_140630.csv	Harvard Dataverse Network	10.7910/DVN/25833	http://dx.doi.org/10.7910/DVN/25833
Sub1009	Online cognitive and self-report batteries	Sub1009_list	GSP_list_140630.csv	Harvard Dataverse Network	10.7910/DVN/25833	http://dx.doi.org/10.7910/DVN/25833
Sub1010	Online cognitive and self-report batteries	Sub1010_list	GSP_list_140630.csv	Harvard Dataverse Network	10.7910/DVN/25833	http://dx.doi.org/10.7910/DVN/25833
Sub1011	Online cognitive and self-report batteries	Sub1011_list	GSP_list_140630.csv	Harvard Dataverse Network	10.7910/DVN/25833	http://dx.doi.org/10.7910/DVN/25833
Sub1012	Online cognitive and self-report batteries	Sub1012_list	GSP_list_140630.csv	Harvard Dataverse Network	10.7910/DVN/25833	http://dx.doi.org/10.7910/DVN/25833
Sub1013	Online cognitive and self-report batteries	Sub1013_list	GSP_list_140630.csv	Harvard Dataverse Network	10.7910/DVN/25833	http://dx.doi.org/10.7910/DVN/25833
Sub1014	Online cognitive and self-report batteries	Sub1014_list	GSP_list_140630.csv	Harvard Dataverse Network	10.7910/DVN/25833	http://dx.doi.org/10.7910/DVN/25833
Sub1015	Online cognitive and self-report batteries	Sub1015_list	GSP_list_140630.csv	Harvard Dataverse Network	10.7910/DVN/25833	http://dx.doi.org/10.7910/DVN/25833
Sub1016	Online cognitive and self-report batteries	Sub1016_list	GSP_list_140630.csv	Harvard Dataverse Network	10.7910/DVN/25833	http://dx.doi.org/10.7910/DVN/25833
Sub1017	Online cognitive and self-report batteries	Sub1017_list	GSP_list_140630.csv	Harvard Dataverse Network	10.7910/DVN/25833	http://dx.doi.org/10.7910/DVN/25833
Sub1018	Online cognitive and self-report batteries	Sub1018_list	GSP_list_140630.csv	Harvard Dataverse Network	10.7910/DVN/25833	http://dx.doi.org/10.7910/DVN/25833
Sub1019	Online cognitive and self-report batteries	Sub1019_list	GSP_list_140630.csv	Harvard Dataverse Network	10.7910/DVN/25833	http://dx.doi.org/10.7910/DVN/25833
Sub1020	Online cognitive and self-report batteries	Sub1020_list	GSP_list_140630.csv	Harvard Dataverse Network	10.7910/DVN/25833	http://dx.doi.org/10.7910/DVN/25833
Sub1021	Online cognitive and self-report batteries	Sub1021_list	GSP_list_140630.csv	Harvard Dataverse Network	10.7910/DVN/25833	http://dx.doi.org/10.7910/DVN/25833
Sub1022	Online cognitive and self-report batteries	Sub1022_list	GSP_list_140630.csv	Harvard Dataverse Network	10.7910/DVN/25833	http://dx.doi.org/10.7910/DVN/25833
Sub1023	Online cognitive and self-report batteries	Sub1023_list	GSP_list_140630.csv	Harvard Dataverse Network	10.7910/DVN/25833	http://dx.doi.org/10.7910/DVN/25833
Sub1024	Online cognitive and self-report batteries	Sub1024_list	GSP_list_140630.csv	Harvard Dataverse Network	10.7910/DVN/25833	http://dx.doi.org/10.7910/DVN/25833
Sub1025	Online cognitive and self-report batteries	Sub1025_list	GSP_list_140630.csv	Harvard Dataverse Network	10.7910/DVN/25833	http://dx.doi.org/10.7910/DVN/25833
Sub1026	Online cognitive and self-report batteries	Sub1026_list	GSP_list_140630.csv	Harvard Dataverse Network	10.7910/DVN/25833	http://dx.doi.org/10.7910/DVN/25833
Sub1027	Online cognitive and self-report batteries	Sub1027_list	GSP_list_140630.csv	Harvard Dataverse Network	10.7910/DVN/25833	http://dx.doi.org/10.7910/DVN/25833
Sub1028	Online cognitive and self-report batteries	Sub1028_list	GSP_list_140630.csv	Harvard Dataverse Network	10.7910/DVN/25833	http://dx.doi.org/10.7910/DVN/25833
Sub1029	Online cognitive and self-report batteries	Sub1029_list	GSP_list_140630.csv	Harvard Dataverse Network	10.7910/DVN/25833	http://dx.doi.org/10.7910/DVN/25833
Sub1030	Online cognitive and self-report batteries	Sub1030_list	GSP_list_140630.csv	Harvard Dataverse Network	10.7910/DVN/25833	http://dx.doi.org/10.7910/DVN/25833
Sub1031	Online cognitive and self-report batteries	Sub1031_list	GSP_list_140630.csv	Harvard Dataverse Network	10.7910/DVN/25833	http://dx.doi.org/10.7910/DVN/25833
Sub1032	Online cognitive and self-report batteries	Sub1032_list	GSP_list_140630.csv	Harvard Dataverse Network	10.7910/DVN/25833	http://dx.doi.org/10.7910/DVN/25833
Sub1033	Online cognitive and self-report batteries	Sub1033_list	GSP_list_140630.csv	Harvard Dataverse Network	10.7910/DVN/25833	http://dx.doi.org/10.7910/DVN/25833
Sub1034	Online cognitive and self-report batteries	Sub1034_list	GSP_list_140630.csv	Harvard Dataverse Network	10.7910/DVN/25833	http://dx.doi.org/10.7910/DVN/25833
Sub1035	Online cognitive and self-report batteries	Sub1035_list	GSP_list_140630.csv	Harvard Dataverse Network	10.7910/DVN/25833	http://dx.doi.org/10.7910/DVN/25833
Sub1036	Online cognitive and self-report batteries	Sub1036_list	GSP_list_140630.csv	Harvard Dataverse Network	10.7910/DVN/25833	http://dx.doi.org/10.7910/DVN/25833
Sub1037	Online cognitive and self-report batteries	Sub1037_list	GSP_list_140630.csv	Harvard Dataverse Network	10.7910/DVN/25833	http://dx.doi.org/10.7910/DVN/25833
Sub1038	Online cognitive and self-report batteries	Sub1038_list	GSP_list_140630.csv	Harvard Dataverse Network	10.7910/DVN/25833	http://dx.doi.org/10.7910/DVN/25833
Sub1039	Online cognitive and self-report batteries	Sub1039_list	GSP_list_140630.csv	Harvard Dataverse Network	10.7910/DVN/25833	http://dx.doi.org/10.7910/DVN/25833
Sub1040	Online cognitive and self-report batteries	Sub1040_list	GSP_list_140630.csv	Harvard Dataverse Network	10.7910/DVN/25833	http://dx.doi.org/10.7910/DVN/25833
Sub1041	Online cognitive and self-report batteries	Sub1041_list	GSP_list_140630.csv	Harvard Dataverse Network	10.7910/DVN/25833	http://dx.doi.org/10.7910/DVN/25833
Sub1042	Online cognitive and self-report batteries	Sub1042_list	GSP_list_140630.csv	Harvard Dataverse Network	10.7910/DVN/25833	http://dx.doi.org/10.7910/DVN/25833
Sub1043	Online cognitive and self-report batteries	Sub1043_list	GSP_list_140630.csv	Harvard Dataverse Network	10.7910/DVN/25833	http://dx.doi.org/10.7910/DVN/25833
Sub1044	Online cognitive and self-report batteries	Sub1044_list	GSP_list_140630.csv	Harvard Dataverse Network	10.7910/DVN/25833	http://dx.doi.org/10.7910/DVN/25833
Sub1045	Online cognitive and self-report batteries	Sub1045_list	GSP_list_140630.csv	Harvard Dataverse Network	10.7910/DVN/25833	http://dx.doi.org/10.7910/DVN/25833
Sub1046	Online cognitive and self-report batteries	Sub1046_list	GSP_list_140630.csv	Harvard Dataverse Network	10.7910/DVN/25833	http://dx.doi.org/10.7910/DVN/25833
Sub1047	Online cognitive and self-report batteries	Sub1047_list	GSP_list_140630.csv	Harvard Dataverse Network	10.7910/DVN/25833	http://dx.doi.org/10.7910/DVN/25833
Sub1048	Online cognitive and self-report batteries	Sub1048_list	GSP_list_140630.csv	Harvard Dataverse Network	10.7910/DVN/25833	http://dx.doi.org/10.7910/DVN/25833
Sub1049	Online cognitive and self-report batteries	Sub1049_list	GSP_list_140630.csv	Harvard Dataverse Network	10.7910/DVN/25833	http://dx.doi.org/10.7910/DVN/25833
Sub1050	Online cognitive and self-report batteries	Sub1050_list	GSP_list_140630.csv	Harvard Dataverse Network	10.7910/DVN/25833	http://dx.doi.org/10.7910/DVN/25833
Sub1051	Online cognitive and self-report batteries	Sub1051_list	GSP_list_140630.csv	Harvard Dataverse Network	10.7910/DVN/25833	http://dx.doi.org/10.7910/DVN/25833
Sub1052	Online cognitive and self-report batteries	Sub1052_list	GSP_list_140630.csv	Harvard Dataverse Network	10.7910/DVN/25833	http://dx.doi.org/10.7910/DVN/25833
Sub1053	Online cognitive and self-report batteries	Sub1053_list	GSP_list_140630.csv	Harvard Dataverse Network	10.7910/DVN/25833	http://dx.doi.org/10.7910/DVN/25833
Sub1054	Online cognitive and self-report batteries	Sub1054_list	GSP_list_140630.csv	Harvard Dataverse Network	10.7910/DVN/25833	http://dx.doi.org/10.7910/DVN/25833
Sub1055	Online cognitive and self-report batteries	Sub1055_list	GSP_list_140630.csv	Harvard Dataverse Network	10.7910/DVN/25833	http://dx.doi.org/10.7910/DVN/25833
Sub1056	Online cognitive and self-report batteries	Sub1056_list	GSP_list_140630.csv	Harvard Dataverse Network	10.7910/DVN/25833	http://dx.doi.org/10.7910/DVN/25833
Sub1057	Online cognitive and self-report batteries	Sub1057_list	GSP_list_140630.csv	Harvard Dataverse Network	10.7910/DVN/25833	http://dx.doi.org/10.7910/DVN/25833
Sub1058	Online cognitive and self-report batteries	Sub1058_list	GSP_list_140630.csv	Harvard Dataverse Network	10.7910/DVN/25833	http://dx.doi.org/10.7910/DVN/25833
Sub1059	Online cognitive and self-report batteries	Sub1059_list	GSP_list_140630.csv	Harvard Dataverse Network	10.7910/DVN/25833	http://dx.doi.org/10.7910/DVN/25833
Sub1060	Online cognitive and self-report batteries	Sub1060_list	GSP_list_140630.csv	Harvard Dataverse Network	10.7910/DVN/25833	http://dx.doi.org/10.7910/DVN/25833
Sub1061	Online cognitive and self-report batteries	Sub1061_list	GSP_list_140630.csv	Harvard Dataverse Network	10.7910/DVN/25833	http://dx.doi.org/10.7910/DVN/25833
Sub1062	Online cognitive and self-report batteries	Sub1062_list	GSP_list_140630.csv	Harvard Dataverse Network	10.7910/DVN/25833	http://dx.doi.org/10.7910/DVN/25833
Sub1063	Online cognitive and self-report batteries	Sub1063_list	GSP_list_140630.csv	Harvard Dataverse Network	10.7910/DVN/25833	http://dx.doi.org/10.7910/DVN/25833
Sub1064	Online cognitive and self-report batteries	Sub1064_list	GSP_list_140630.csv	Harvard Dataverse Network	10.7910/DVN/25833	http://dx.doi.org/10.7910/DVN/25833
Sub1065	Online cognitive and self-report batteries	Sub1065_list	GSP_list_140630.csv	Harvard Dataverse Network	10.7910/DVN/25833	http://dx.doi.org/10.7910/DVN/25833
Sub1066	Online cognitive and self-report batteries	Sub1066_list	GSP_list_140630.csv	Harvard Dataverse Network	10.7910/DVN/25833	http://dx.doi.org/10.7910/DVN/25833
Sub1067	Online cognitive and self-report batteries	Sub1067_list	GSP_list_140630.csv	Harvard Dataverse Network	10.7910/DVN/25833	http://dx.doi.org/10.7910/DVN/25833
Sub1068	Online cognitive and self-report batteries	Sub1068_list	GSP_list_140630.csv	Harvard Dataverse Network	10.7910/DVN/25833	http://dx.doi.org/10.7910/DVN/25833
Sub1069	Online cognitive and self-report batteries	Sub1069_list	GSP_list_140630.csv	Harvard Dataverse Network	10.7910/DVN/25833	http://dx.doi.org/10.7910/DVN/25833
Sub1070	Online cognitive and self-report batteries	Sub1070_list	GSP_list_140630.csv	Harvard Dataverse Network	10.7910/DVN/25833	http://dx.doi.org/10.7910/DVN/25833
Sub1071	Online cognitive and self-report batteries	Sub1071_list	GSP_list_140630.csv	Harvard Dataverse Network	10.7910/DVN/25833	http://dx.doi.org/10.7910/DVN/25833
Sub1072	Online cognitive and self-report batteries	Sub1072_list	GSP_list_140630.csv	Harvard Dataverse Network	10.7910/DVN/25833	http://dx.doi.org/10.7910/DVN/25833
Sub1073	Online cognitive and self-report batteries	Sub1073_list	GSP_list_140630.csv	Harvard Dataverse Network	10.7910/DVN/25833	http://dx.doi.org/10.7910/DVN/25833
Sub1074	Online cognitive and self-report batteries	Sub1074_list	GSP_list_140630.csv	Harvard Dataverse Network	10.7910/DVN/25833	http://dx.doi.org/10.7910/DVN/25833
Sub1075	Online cognitive and self-report batteries	Sub1075_list	GSP_list_140630.csv	Harvard Dataverse Network	10.7910/DVN/25833	http://dx.doi.org/10.7910/DVN/25833
Sub1076	Online cognitive and self-report batteries	Sub1076_list	GSP_list_140630.csv	Harvard Dataverse Network	10.7910/DVN/25833	http://dx.doi.org/10.7910/DVN/25833
Sub1077	Online cognitive and self-report batteries	Sub1077_list	GSP_list_140630.csv	Harvard Dataverse Network	10.7910/DVN/25833	http://dx.doi.org/10.7910/DVN/25833
Sub1078	Online cognitive and self-report batteries	Sub1078_list	GSP_list_140630.csv	Harvard Dataverse Network	10.7910/DVN/25833	http://dx.doi.org/10.7910/DVN/25833
Sub1079	Online cognitive and self-report batteries	Sub1079_list	GSP_list_140630.csv	Harvard Dataverse Network	10.7910/DVN/25833	http://dx.doi.org/10.7910/DVN/25833
Sub1080	Online cognitive and self-report batteries	Sub1080_list	GSP_list_140630.csv	Harvard Dataverse Network	10.7910/DVN/25833	http://dx.doi.org/10.7910/DVN/25833
Sub1081	Online cognitive and self-report batteries	Sub1081_list	GSP_list_140630.csv	Harvard Dataverse Network	10.7910/DVN/25833	http://dx.doi.org/10.7910/DVN/25833
Sub1082	Online cognitive and self-report batteries	Sub1082_list	GSP_list_140630.csv	Harvard Dataverse Network	10.7910/DVN/25833	http://dx.doi.org/10.7910/DVN/25833
Sub1083	Online cognitive and self-report batteries	Sub1083_list	GSP_list_140630.csv	Harvard Dataverse Network	10.7910/DVN/25833	http://dx.doi.org/10.7910/DVN/25833
Sub1084	Online cognitive and self-report batteries	Sub1084_list	GSP_list_140630.csv	Harvard Dataverse Network	10.7910/DVN/25833	http://dx.doi.org/10.7910/DVN/25833
Sub1085	Online cognitive and self-report batteries	Sub1085_list	GSP_list_140630.csv	Harvard Dataverse Network	10.7910/DVN/25833	http://dx.doi.org/10.7910/DVN/25833
Sub1086	Online cognitive and self-report batteries	Sub1086_list	GSP_list_140630.csv	Harvard Dataverse Network	10.7910/DVN/25833	http://dx.doi.org/10.7910/DVN/25833
Sub1087	Online cognitive and self-report batteries	Sub1087_list	GSP_list_140630.csv	Harvard Dataverse Network	10.7910/DVN/25833	http://dx.doi.org/10.7910/DVN/25833
Sub1088	Online cognitive and self-report batteries	Sub1088_list	GSP_list_140630.csv	Harvard Dataverse Network	10.7910/DVN/25833	http://dx.doi.org/10.7910/DVN/25833
Sub1089	Online cognitive and self-report batteries	Sub1089_list	GSP_list_140630.csv	Harvard Dataverse Network	10.7910/DVN/25833	http://dx.doi.org/10.7910/DVN/25833
Sub1090	Online cognitive and self-report batteries	Sub1090_list	GSP_list_140630.csv	Harvard Dataverse Network	10.7910/DVN/25833	http://dx.doi.org/10.7910/DVN/25833
Sub1091	Online cognitive and self-report batteries	Sub1091_list	GSP_list_140630.csv	Harvard Dataverse Network	10.7910/DVN/25833	http://dx.doi.org/10.7910/DVN/25833
Sub1092	Online cognitive and self-report batteries	Sub1092_list	GSP_list_140630.csv	Harvard Dataverse Network	10.7910/DVN/25833	http://dx.doi.org/10.7910/DVN/25833
Sub1093	Online cognitive and self-report batteries	Sub1093_list	GSP_list_140630.csv	Harvard Dataverse Network	10.7910/DVN/25833	http://dx.doi.org/10.7910/DVN/25833
Sub1094	Online cognitive and self-report batteries	Sub1094_list	GSP_list_140630.csv	Harvard Dataverse Network	10.7910/DVN/25833	http://dx.doi.org/10.7910/DVN/25833
Sub1095	Online cognitive and self-report batteries	Sub1095_list	GSP_list_140630.csv	Harvard Dataverse Network	10.7910/DVN/25833	http://dx.doi.org/10.7910/DVN/25833
Sub1096	Online cognitive and self-report batteries	Sub1096_list	GSP_list_140630.csv	Harvard Dataverse Network	10.7910/DVN/25833	http://dx.doi.org/10.7910/DVN/25833
Sub1097	Online cognitive and self-report batteries	Sub1097_list	GSP_list_140630.csv	Harvard Dataverse Network	10.7910/DVN/25833	http://dx.doi.org/10.7910/DVN/25833
Sub1098	Online cognitive and self-report batteries	Sub1098_list	GSP_list_140630.csv	Harvard Dataverse Network	10.7910/DVN/25833	http://dx.doi.org/10.7910/DVN/25833
Sub1099	Online cognitive and self-report batteries	Sub1099_list	GSP_list_140630.csv	Harvard Dataverse Network	10.7910/DVN/25833	http://dx.doi.org/10.7910/DVN/25833
Sub1100	Online cognitive and self-report batteries	Sub1100_list	GSP_list_140630.csv	Harvard Dataverse Network	10.7910/DVN/25833	http://dx.doi.org/10.7910/DVN/25833
Sub1101	Online cognitive and self-report batteries	Sub1101_list	GSP_list_140630.csv	Harvard Dataverse Network	10.7910/DVN/25833	http://dx.doi.org/10.7910/DVN/25833
Sub1102	Online cognitive and self-report batteries	Sub1102_list	GSP_list_140630.csv	Harvard Dataverse Network	10.7910/DVN/25833	http://dx.doi.org/10.7910/DVN/25833
Sub1103	Online cognitive and self-report batteries	Sub1103_list	GSP_list_140630.csv	Harvard Dataverse Network	10.7910/DVN/25833	http://dx.doi.org/10.7910/DVN/25833
Sub1104	Online cognitive and self-report batteries	Sub1104_list	GSP_list_140630.csv	Harvard Dataverse Network	10.7910/DVN/25833	http://dx.doi.org/10.7910/DVN/25833
Sub1105	Online cognitive and self-report batteries	Sub1105_list	GSP_list_140630.csv	Harvard Dataverse Network	10.7910/DVN/25833	http://dx.doi.org/10.7910/DVN/25833
Sub1106	Online cognitive and self-report batteries	Sub1106_list	GSP_list_140630.csv	Harvard Dataverse Network	10.7910/DVN/25833	http://dx.doi.org/10.7910/DVN/25833
Sub1107	Online cognitive and self-report batteries	Sub1107_list	GSP_list_140630.csv	Harvard Dataverse Network	10.7910/DVN/25833	http://dx.doi.org/10.7910/DVN/25833
Sub1108	Online cognitive and self-report batteries	Sub1108_list	GSP_list_140630.csv	Harvard Dataverse Network	10.7910/DVN/25833	http://dx.doi.org/10.7910/DVN/25833
Sub1109	Online cognitive and self-report batteries	Sub1109_list	GSP_list_140630.csv	Harvard Dataverse Network	10.7910/DVN/25833	http://dx.doi.org/10.7910/DVN/25833
Sub1110	Online cognitive and self-report batteries	Sub1110_list	GSP_list_140630.csv	Harvard Dataverse Network	10.7910/DVN/25833	http://dx.doi.org/10.7910/DVN/25833
Sub1111	Online cognitive and self-report batteries	Sub1111_list	GSP_list_140630.csv	Harvard Dataverse Network	10.7910/DVN/25833	http://dx.doi.org/10.7910/DVN/25833
Sub1112	Online cognitive and self-report batteries	Sub1112_list	GSP_list_140630.csv	Harvard Dataverse Network	10.7910/DVN/25833	http://dx.doi.org/10.7910/DVN/25833
Sub1113	Online cognitive and self-report batteries	Sub1113_list	GSP_list_140630.csv	Harvard Dataverse Network	10.7910/DVN/25833	http://dx.doi.org/10.7910/DVN/25833
Sub1114	Online cognitive and self-report batteries	Sub1114_list	GSP_list_140630.csv	Harvard Dataverse Network	10.7910/DVN/25833	http://dx.doi.org/10.7910/DVN/25833
Sub1115	Online cognitive and self-report batteries	Sub1115_list	GSP_list_140630.csv	Harvard Dataverse Network	10.7910/DVN/25833	http://dx.doi.org/10.7910/DVN/25833
Sub1116	Online cognitive and self-report batteries	Sub1116_list	GSP_list_140630.csv	Harvard Dataverse Network	10.7910/DVN/25833	http://dx.doi.org/10.7910/DVN/25833
Sub1117	Online cognitive and self-report batteries	Sub1117_list	GSP_list_140630.csv	Harvard Dataverse Network	10.7910/DVN/25833	http://dx.doi.org/10.7910/DVN/25833
Sub1118	Online cognitive and self-report batteries	Sub1118_list	GSP_list_140630.csv	Harvard Dataverse Network	10.7910/DVN/25833	http://dx.doi.org/10.7910/DVN/25833
Sub1119	Online cognitive and self-report batteries	Sub1119_list	GSP_list_140630.csv	Harvard Dataverse Network	10.7910/DVN/25833	http://dx.doi.org/10.7910/DVN/25833
Sub1120	Online cognitive and self-report batteries	Sub1120_list	GSP_list_140630.csv	Harvard Dataverse Network	10.7910/DVN/25833	http://dx.doi.org/10.7910/DVN/25833
Sub1121	Online cognitive and self-report batteries	Sub1121_list	GSP_list_140630.csv	Harvard Dataverse Network	10.7910/DVN/25833	http://dx.doi.org/10.7910/DVN/25833
Sub1122	Online cognitive and self-report batteries	Sub1122_list	GSP_list_140630.csv	Harvard Dataverse Network	10.7910/DVN/25833	http://dx.doi.org/10.7910/DVN/25833
Sub1123	Online cognitive and self-report batteries	Sub1123_list	GSP_list_140630.csv	Harvard Dataverse Network	10.7910/DVN/25833	http://dx.doi.org/10.7910/DVN/25833
Sub1124	Online cognitive and self-report batteries	Sub1124_list	GSP_list_140630.csv	Harvard Dataverse Network	10.7910/DVN/25833	http://dx.doi.org/10.7910/DVN/25833
Sub1125	Online cognitive and self-report batteries	Sub1125_list	GSP_list_140630.csv	Harvard Dataverse Network	10.7910/DVN/25833	http://dx.doi.org/10.7910/DVN/25833
Sub1126	Online cognitive and self-report batteries	Sub1126_list	GSP_list_140630.csv	Harvard Dataverse Network	10.7910/DVN/25833	http://dx.doi.org/10.7910/DVN/25833
Sub1127	Online cognitive and self-report batteries	Sub1127_list	GSP_list_140630.csv	Harvard Dataverse Network	10.7910/DVN/25833	http://dx.doi.org/10.7910/DVN/25833
Sub1128	Online cognitive and self-report batteries	Sub1128_list	GSP_list_140630.csv	Harvard Dataverse Network	10.7910/DVN/25833	http://dx.doi.org/10.7910/DVN/25833
Sub1129	Online cognitive and self-report batteries	Sub1129_list	GSP_list_140630.csv	Harvard Dataverse Network	10.7910/DVN/25833	http://dx.doi.org/10.7910/DVN/25833
Sub1130	Online cognitive and self-report batteries	Sub1130_list	GSP_list_140630.csv	Harvard Dataverse Network	10.7910/DVN/25833	http://dx.doi.org/10.7910/DVN/25833
Sub1131	Online cognitive and self-report batteries	Sub1131_list	GSP_list_140630.csv	Harvard Dataverse Network	10.7910/DVN/25833	http://dx.doi.org/10.7910/DVN/25833
Sub1132	Online cognitive and self-report batteries	Sub1132_list	GSP_list_140630.csv	Harvard Dataverse Network	10.7910/DVN/25833	http://dx.doi.org/10.7910/DVN/25833
Sub1133	Online cognitive and self-report batteries	Sub1133_list	GSP_list_140630.csv	Harvard Dataverse Network	10.7910/DVN/25833	http://dx.doi.org/10.7910/DVN/25833
Sub1134	Online cognitive and self-report batteries	Sub1134_list	GSP_list_140630.csv	Harvard Dataverse Network	10.7910/DVN/25833	http://dx.doi.org/10.7910/DVN/25833
Sub1135	Online cognitive and self-report batteries	Sub1135_list	GSP_list_140630.csv	Harvard Dataverse Network	10.7910/DVN/25833	http://dx.doi.org/10.7910/DVN/25833
Sub1136	Online cognitive and self-report batteries	Sub1136_list	GSP_list_140630.csv	Harvard Dataverse Network	10.7910/DVN/25833	http://dx.doi.org/10.7910/DVN/25833
Sub1137	Online cognitive and self-report batteries	Sub1137_list	GSP_list_140630.csv	Harvard Dataverse Network	10.7910/DVN/25833	http://dx.doi.org/10.7910/DVN/25833
Sub1138	Online cognitive and self-report batteries	Sub1138_list	GSP_list_140630.csv	Harvard Dataverse Network	10.7910/DVN/25833	http://dx.doi.org/10.7910/DVN/25833
Sub1139	Online cognitive and self-report batteries	Sub1139_list	GSP_list_140630.csv	Harvard Dataverse Network	10.7910/DVN/25833	http://dx.doi.org/10.7910/DVN/25833
Sub1140	Online cognitive and self-report batteries	Sub1140_list	GSP_list_140630.csv	Harvard Dataverse Network	10.7910/DVN/25833	http://dx.doi.org/10.7910/DVN/25833
Sub1141	Online cognitive and self-report batteries	Sub1141_list	GSP_list_140630.csv	Harvard Dataverse Network	10.7910/DVN/25833	http://dx.doi.org/10.7910/DVN/25833
Sub1142	Online cognitive and self-report batteries	Sub1142_list	GSP_list_140630.csv	Harvard Dataverse Network	10.7910/DVN/25833	http://dx.doi.org/10.7910/DVN/25833
Sub1143	Online cognitive and self-report batteries	Sub1143_list	GSP_list_140630.csv	Harvard Dataverse Network	10.7910/DVN/25833	http://dx.doi.org/10.7910/DVN/25833
Sub1144	Online cognitive and self-report batteries	Sub1144_list	GSP_list_140630.csv	Harvard Dataverse Network	10.7910/DVN/25833	http://dx.doi.org/10.7910/DVN/25833
Sub1145	Online cognitive and self-report batteries	Sub1145_list	GSP_list_140630.csv	Harvard Dataverse Network	10.7910/DVN/25833	http://dx.doi.org/10.7910/DVN/25833
Sub1146	Online cognitive and self-report batteries	Sub1146_list	GSP_list_140630.csv	Harvard Dataverse Network	10.7910/DVN/25833	http://dx.doi.org/10.7910/DVN/25833
Sub1147	Online cognitive and self-report batteries	Sub1147_list	GSP_list_140630.csv	Harvard Dataverse Network	10.7910/DVN/25833	http://dx.doi.org/10.7910/DVN/25833
Sub1148	Online cognitive and self-report batteries	Sub1148_list	GSP_list_140630.csv	Harvard Dataverse Network	10.7910/DVN/25833	http://dx.doi.org/10.7910/DVN/25833
Sub1149	Online cognitive and self-report batteries	Sub1149_list	GSP_list_140630.csv	Harvard Dataverse Network	10.7910/DVN/25833	http://dx.doi.org/10.7910/DVN/25833
Sub1150	Online cognitive and self-report batteries	Sub1150_list	GSP_list_140630.csv	Harvard Dataverse Network	10.7910/DVN/25833	http://dx.doi.org/10.7910/DVN/25833
Sub1151	Online cognitive and self-report batteries	Sub1151_list	GSP_list_140630.csv	Harvard Dataverse Network	10.7910/DVN/25833	http://dx.doi.org/10.7910/DVN/25833
Sub1152	Online cognitive and self-report batteries	Sub1152_list	GSP_list_140630.csv	Harvard Dataverse Network	10.7910/DVN/25833	http://dx.doi.org/10.7910/DVN/25833
Sub1153	Online cognitive and self-report batteries	Sub1153_list	GSP_list_140630.csv	Harvard Dataverse Network	10.7910/DVN/25833	http://dx.doi.org/10.7910/DVN/25833
Sub1154	Online cognitive and self-report batteries	Sub1154_list	GSP_list_140630.csv	Harvard Dataverse Network	10.7910/DVN/25833	http://dx.doi.org/10.7910/DVN/25833
Sub1155	Online cognitive and self-report batteries	Sub1155_list	GSP_list_140630.csv	Harvard Dataverse Network	10.7910/DVN/25833	http://dx.doi.org/10.7910/DVN/25833
Sub1156	Online cognitive and self-report batteries	Sub1156_list	GSP_list_140630.csv	Harvard Dataverse Network	10.7910/DVN/25833	http://dx.doi.org/10.7910/DVN/25833
Sub1157	Online cognitive and self-report batteries	Sub1157_list	GSP_list_140630.csv	Harvard Dataverse Network	10.7910/DVN/25833	http://dx.doi.org/10.7910/DVN/25833
Sub1158	Online cognitive and self-report batteries	Sub1158_list	GSP_list_140630.csv	Harvard Dataverse Network	10.7910/DVN/25833	http://dx.doi.org/10.7910/DVN/25833
Sub1159	Online cognitive and self-report batteries	Sub1159_list	GSP_list_140630.csv	Harvard Dataverse Network	10.7910/DVN/25833	http://dx.doi.org/10.7910/DVN/25833
Sub1160	Online cognitive and self-report batteries	Sub1160_list	GSP_list_140630.csv	Harvard Dataverse Network	10.7910/DVN/25833	http://dx.doi.org/10.7910/DVN/25833
Sub1161	Online cognitive and self-report batteries	Sub1161_list	GSP_list_140630.csv	Harvard Dataverse Network	10.7910/DVN/25833	http://dx.doi.org/10.7910/DVN/25833
Sub1162	Online cognitive and self-report batteries	Sub1162_list	GSP_list_140630.csv	Harvard Dataverse Network	10.7910/DVN/25833	http://dx.doi.org/10.7910/DVN/25833
Sub1163	Online cognitive and self-report batteries	Sub1163_list	GSP_list_140630.csv	Harvard Dataverse Network	10.7910/DVN/25833	http://dx.doi.org/10.7910/DVN/25833
Sub1164	Online cognitive and self-report batteries	Sub1164_list	GSP_list_140630.csv	Harvard Dataverse Network	10.7910/DVN/25833	http://dx.doi.org/10.7910/DVN/25833
Sub1165	Online cognitive and self-report batteries	Sub1165_list	GSP_list_140630.csv	Harvard Dataverse Network	10.7910/DVN/25833	http://dx.doi.org/10.7910/DVN/25833
Sub1166	Online cognitive and self-report batteries	Sub1166_list	GSP_list_140630.csv	Harvard Dataverse Network	10.7910/DVN/25833	http://dx.doi.org/10.7910/DVN/25833
Sub1167	Online cognitive and self-report batteries	Sub1167_list	GSP_list_140630.csv	Harvard Dataverse Network	10.7910/DVN/25833	http://dx.doi.org/10.7910/DVN/25833
Sub1168	Online cognitive and self-report batteries	Sub1168_list	GSP_list_140630.csv	Harvard Dataverse Network	10.7910/DVN/25833	http://dx.doi.org/10.7910/DVN/25833
Sub1169	Online cognitive and self-report batteries	Sub1169_list	GSP_list_140630.csv	Harvard Dataverse Network	10.7910/DVN/25833	http://dx.doi.org/10.7910/DVN/25833
Sub1170	Online cognitive and self-report batteries	Sub1170_list	GSP_list_140630.csv	Harvard Dataverse Network	10.7910/DVN/25833	http://dx.doi.org/10.7910/DVN/25833
Sub1171	Online cognitive and self-report batteries	Sub1171_list	GSP_list_140630.csv	Harvard Dataverse Network	10.7910/DVN/25833	http://dx.doi.org/10.7910/DVN/25833
Sub1172	Online cognitive and self-report batteries	Sub1172_list	GSP_list_140630.csv	Harvard Dataverse Network	10.7910/DVN/25833	http://dx.doi.org/10.7910/DVN/25833
Sub1173	Online cognitive and self-report batteries	Sub1173_list	GSP_list_140630.csv	Harvard Dataverse Network	10.7910/DVN/25833	http://dx.doi.org/10.7910/DVN/25833
Sub1174	Online cognitive and self-report batteries	Sub1174_list	GSP_list_140630.csv	Harvard Dataverse Network	10.7910/DVN/25833	http://dx.doi.org/10.7910/DVN/25833
Sub1175	Online cognitive and self-report batteries	Sub1175_list	GSP_list_140630.csv	Harvard Dataverse Network	10.7910/DVN/25833	http://dx.doi.org/10.7910/DVN/25833
Sub1176	Online cognitive and self-report batteries	Sub1176_list	GSP_list_140630.csv	Harvard Dataverse Network	10.7910/DVN/25833	http://dx.doi.org/10.7910/DVN/25833
Sub1177	Online cognitive and self-report batteries	Sub1177_list	GSP_list_140630.csv	Harvard Dataverse Network	10.7910/DVN/25833	http://dx.doi.org/10.7910/DVN/25833
Sub1178	Online cognitive and self-report batteries	Sub1178_list	GSP_list_140630.csv	Harvard Dataverse Network	10.7910/DVN/25833	http://dx.doi.org/10.7910/DVN/25833
Sub1179	Online cognitive and self-report batteries	Sub1179_list	GSP_list_140630.csv	Harvard Dataverse Network	10.7910/DVN/25833	http://dx.doi.org/10.7910/DVN/25833
Sub1180	Online cognitive and self-report batteries	Sub1180_list	GSP_list_140630.csv	Harvard Dataverse Network	10.7910/DVN/25833	http://dx.doi.org/10.7910/DVN/25833
Sub1181	Online cognitive and self-report batteries	Sub1181_list	GSP_list_140630.csv	Harvard Dataverse Network	10.7910/DVN/25833	http://dx.doi.org/10.7910/DVN/25833
Sub1182	Online cognitive and self-report batteries	Sub1182_list	GSP_list_140630.csv	Harvard Dataverse Network	10.7910/DVN/25833	http://dx.doi.org/10.7910/DVN/25833
Sub1183	Online cognitive and self-report batteries	Sub1183_list	GSP_list_140630.csv	Harvard Dataverse Network	10.7910/DVN/25833	http://dx.doi.org/10.7910/DVN/25833
Sub1184	Online cognitive and self-report batteries	Sub1184_list	GSP_list_140630.csv	Harvard Dataverse Network	10.7910/DVN/25833	http://dx.doi.org/10.7910/DVN/25833
Sub1185	Online cognitive and self-report batteries	Sub1185_list	GSP_list_140630.csv	Harvard Dataverse Network	10.7910/DVN/25833	http://dx.doi.org/10.7910/DVN/25833
Sub1186	Online cognitive and self-report batteries	Sub1186_list	GSP_list_140630.csv	Harvard Dataverse Network	10.7910/DVN/25833	http://dx.doi.org/10.7910/DVN/25833
Sub1187	Online cognitive and self-report batteries	Sub1187_list	GSP_list_140630.csv	Harvard Dataverse Network	10.7910/DVN/25833	http://dx.doi.org/10.7910/DVN/25833
Sub1188	Online cognitive and self-report batteries	Sub1188_list	GSP_list_140630.csv	Harvard Dataverse Network	10.7910/DVN/25833	http://dx.doi.org/10.7910/DVN/25833
Sub1189	Online cognitive and self-report batteries	Sub1189_list	GSP_list_140630.csv	Harvard Dataverse Network	10.7910/DVN/25833	http://dx.doi.org/10.7910/DVN/25833
Sub1190	Online cognitive and self-report batteries	Sub1190_list	GSP_list_140630.csv	Harvard Dataverse Network	10.7910/DVN/25833	http://dx.doi.org/10.7910/DVN/25833
Sub1191	Online cognitive and self-report batteries	Sub1191_list	GSP_list_140630.csv	Harvard Dataverse Network	10.7910/DVN/25833	http://dx.doi.org/10.7910/DVN/25833
Sub1192	Online cognitive and self-report batteries	Sub1192_list	GSP_list_140630.csv	Harvard Dataverse Network	10.7910/DVN/25833	http://dx.doi.org/10.7910/DVN/25833
Sub1193	Online cognitive and self-report batteries	Sub1193_list	GSP_list_140630.csv	Harvard Dataverse Network	10.7910/DVN/25833	http://dx.doi.org/10.7910/DVN/25833
Sub1194	Online cognitive and self-report batteries	Sub1194_list	GSP_list_140630.csv	Harvard Dataverse Network	10.7910/DVN/25833	http://dx.doi.org/10.7910/DVN/25833
Sub1195	Online cognitive and self-report batteries	Sub1195_list	GSP_list_140630.csv	Harvard Dataverse Network	10.7910/DVN/25833	http://dx.doi.org/10.7910/DVN/25833
Sub1196	Online cognitive and self-report batteries	Sub1196_list	GSP_list_140630.csv	Harvard Dataverse Network	10.7910/DVN/25833	http://dx.doi.org/10.7910/DVN/25833
Sub1197	Online cognitive and self-report batteries	Sub1197_list	GSP_list_140630.csv	Harvard Dataverse Network	10.7910/DVN/25833	http://dx.doi.org/10.7910/DVN/25833
Sub1198	Online cognitive and self-report batteries	Sub1198_list	GSP_list_140630.csv	Harvard Dataverse Network	10.7910/DVN/25833	http://dx.doi.org/10.7910/DVN/25833
Sub1199	Online cognitive and self-report batteries	Sub1199_list	GSP_list_140630.csv	Harvard Dataverse Network	10.7910/DVN/25833	http://dx.doi.org/10.7910/DVN/25833
Sub1200	Online cognitive and self-report batteries	Sub1200_list	GSP_list_140630.csv	Harvard Dataverse Network	10.7910/DVN/25833	http://dx.doi.org/10.7910/DVN/25833
Sub1201	Online cognitive and self-report batteries	Sub1201_list	GSP_list_140630.csv	Harvard Dataverse Network	10.7910/DVN/25833	http://dx.doi.org/10.7910/DVN/25833
Sub1202	Online cognitive and self-report batteries	Sub1202_list	GSP_list_140630.csv	Harvard Dataverse Network	10.7910/DVN/25833	http://dx.doi.org/10.7910/DVN/25833
Sub1203	Online cognitive and self-report batteries	Sub1203_list	GSP_list_140630.csv	Harvard Dataverse Network	10.7910/DVN/25833	http://dx.doi.org/10.7910/DVN/25833
Sub1204	Online cognitive and self-report batteries	Sub1204_list	GSP_list_140630.csv	Harvard Dataverse Network	10.7910/DVN/25833	http://dx.doi.org/10.7910/DVN/25833
Sub1205	Online cognitive and self-report batteries	Sub1205_list	GSP_list_140630.csv	Harvard Dataverse Network	10.7910/DVN/25833	http://dx.doi.org/10.7910/DVN/25833
Sub1206	Online cognitive and self-report batteries	Sub1206_list	GSP_list_140630.csv	Harvard Dataverse Network	10.7910/DVN/25833	http://dx.doi.org/10.7910/DVN/25833
Sub1207	Online cognitive and self-report batteries	Sub1207_list	GSP_list_140630.csv	Harvard Dataverse Network	10.7910/DVN/25833	http://dx.doi.org/10.7910/DVN/25833
Sub1208	Online cognitive and self-report batteries	Sub1208_list	GSP_list_140630.csv	Harvard Dataverse Network	10.7910/DVN/25833	http://dx.doi.org/10.7910/DVN/25833
Sub1209	Online cognitive and self-report batteries	Sub1209_list	GSP_list_140630.csv	Harvard Dataverse Network	10.7910/DVN/25833	http://dx.doi.org/10.7910/DVN/25833
Sub1210	Online cognitive and self-report batteries	Sub1210_list	GSP_list_140630.csv	Harvard Dataverse Network	10.7910/DVN/25833	http://dx.doi.org/10.7910/DVN/25833
Sub1211	Online cognitive and self-report batteries	Sub1211_list	GSP_list_140630.csv	Harvard Dataverse Network	10.7910/DVN/25833	http://dx.doi.org/10.7910/DVN/25833
Sub1212	Online cognitive and self-report batteries	Sub1212_list	GSP_list_140630.csv	Harvard Dataverse Network	10.7910/DVN/25833	http://dx.doi.org/10.7910/DVN/25833
Sub1213	Online cognitive and self-report batteries	Sub1213_list	GSP_list_140630.csv	Harvard Dataverse Network	10.7910/DVN/25833	http://dx.doi.org/10.7910/DVN/25833
Sub1214	Online cognitive and self-report batteries	Sub1214_list	GSP_list_140630.csv	Harvard Dataverse Network	10.7910/DVN/25833	http://dx.doi.org/10.7910/DVN/25833
Sub1215	Online cognitive and self-report batteries	Sub1215_list	GSP_list_140630.csv	Harvard Dataverse Network	10.7910/DVN/25833	http://dx.doi.org/10.7910/DVN/25833
Sub1216	Online cognitive and self-report batteries	Sub1216_list	GSP_list_140630.csv	Harvard Dataverse Network	10.7910/DVN/25833	http://dx.doi.org/10.7910/DVN/25833
Sub1217	Online cognitive and self-report batteries	Sub1217_list	GSP_list_140630.csv	Harvard Dataverse Network	10.7910/DVN/25833	http://dx.doi.org/10.7910/DVN/25833
Sub1218	Online cognitive and self-report batteries	Sub1218_list	GSP_list_140630.csv	Harvard Dataverse Network	10.7910/DVN/25833	http://dx.doi.org/10.7910/DVN/25833
Sub1219	Online cognitive and self-report batteries	Sub1219_list	GSP_list_140630.csv	Harvard Dataverse Network	10.7910/DVN/25833	http://dx.doi.org/10.7910/DVN/25833
Sub1220	Online cognitive and self-report batteries	Sub1220_list	GSP_list_140630.csv	Harvard Dataverse Network	10.7910/DVN/25833	http://dx.doi.org/10.7910/DVN/25833
Sub1221	Online cognitive and self-report batteries	Sub1221_list	GSP_list_140630.csv	Harvard Dataverse Network	10.7910/DVN/25833	http://dx.doi.org/10.7910/DVN/25833
Sub1222	Online cognitive and self-report batteries	Sub1222_list	GSP_list_140630.csv	Harvard Dataverse Network	10.7910/DVN/25833	http://dx.doi.org/10.7910/DVN/25833
Sub1223	Online cognitive and self-report batteries	Sub1223_list	GSP_list_140630.csv	Harvard Dataverse Network	10.7910/DVN/25833	http://dx.doi.org/10.7910/DVN/25833
Sub1224	Online cognitive and self-report batteries	Sub1224_list	GSP_list_140630.csv	Harvard Dataverse Network	10.7910/DVN/25833	http://dx.doi.org/10.7910/DVN/25833
Sub1225	Online cognitive and self-report batteries	Sub1225_list	GSP_list_140630.csv	Harvard Dataverse Network	10.7910/DVN/25833	http://dx.doi.org/10.7910/DVN/25833
Sub1226	Online cognitive and self-report batteries	Sub1226_list	GSP_list_140630.csv	Harvard Dataverse Network	10.7910/DVN/25833	http://dx.doi.org/10.7910/DVN/25833
Sub1227	Online cognitive and self-report batteries	Sub1227_list	GSP_list_140630.csv	Harvard Dataverse Network	10.7910/DVN/25833	http://dx.doi.org/10.7910/DVN/25833
Sub1228	Online cognitive and self-report batteries	Sub1228_list	GSP_list_140630.csv	Harvard Dataverse Network	10.7910/DVN/25833	http://dx.doi.org/10.7910/DVN/25833
Sub1229	Online cognitive and self-report batteries	Sub1229_list	GSP_list_140630.csv	Harvard Dataverse Network	10.7910/DVN/25833	http://dx.doi.org/10.7910/DVN/25833
Sub1230	Online cognitive and self-report batteries	Sub1230_list	GSP_list_140630.csv	Harvard Dataverse Network	10.7910/DVN/25833	http://dx.doi.org/10.7910/DVN/25833
Sub1231	Online cognitive and self-report batteries	Sub1231_list	GSP_list_140630.csv	Harvard Dataverse Network	10.7910/DVN/25833	http://dx.doi.org/10.7910/DVN/25833
Sub1232	Online cognitive and self-report batteries	Sub1232_list	GSP_list_140630.csv	Harvard Dataverse Network	10.7910/DVN/25833	http://dx.doi.org/10.7910/DVN/25833
Sub1233	Online cognitive and self-report batteries	Sub1233_list	GSP_list_140630.csv	Harvard Dataverse Network	10.7910/DVN/25833	http://dx.doi.org/10.7910/DVN/25833
Sub1234	Online cognitive and self-report batteries	Sub1234_list	GSP_list_140630.csv	Harvard Dataverse Network	10.7910/DVN/25833	http://dx.doi.org/10.7910/DVN/25833
Sub1235	Online cognitive and self-report batteries	Sub1235_list	GSP_list_140630.csv	Harvard Dataverse Network	10.7910/DVN/25833	http://dx.doi.org/10.7910/DVN/25833
Sub1236	Online cognitive and self-report batteries	Sub1236_list	GSP_list_140630.csv	Harvard Dataverse Network	10.7910/DVN/25833	http://dx.doi.org/10.7910/DVN/25833
Sub1237	Online cognitive and self-report batteries	Sub1237_list	GSP_list_140630.csv	Harvard Dataverse Network	10.7910/DVN/25833	http://dx.doi.org/10.7910/DVN/25833
Sub1238	Online cognitive and self-report batteries	Sub1238_list	GSP_list_140630.csv	Harvard Dataverse Network	10.7910/DVN/25833	http://dx.doi.org/10.7910/DVN/25833
Sub1239	Online cognitive and self-report batteries	Sub1239_list	GSP_list_140630.csv	Harvard Dataverse Network	10.7910/DVN/25833	http://dx.doi.org/10.7910/DVN/25833
Sub1240	Online cognitive and self-report batteries	Sub1240_list	GSP_list_140630.csv	Harvard Dataverse Network	10.7910/DVN/25833	http://dx.doi.org/10.7910/DVN/25833
Sub1241	Online cognitive and self-report batteries	Sub1241_list	GSP_list_140630.csv	Harvard Dataverse Network	10.7910/DVN/25833	http://dx.doi.org/10.7910/DVN/25833
Sub1242	Online cognitive and self-report batteries	Sub1242_list	GSP_list_140630.csv	Harvard Dataverse Network	10.7910/DVN/25833	http://dx.doi.org/10.7910/DVN/25833
Sub1243	Online cognitive and self-report batteries	Sub1243_list	GSP_list_140630.csv	Harvard Dataverse Network	10.7910/DVN/25833	http://dx.doi.org/10.7910/DVN/25833
Sub1244	Online cognitive and self-report batteries	Sub1244_list	GSP_list_140630.csv	Harvard Dataverse Network	10.7910/DVN/25833	http://dx.doi.org/10.7910/DVN/25833
Sub1245	Online cognitive and self-report batteries	Sub1245_list	GSP_list_140630.csv	Harvard Dataverse Network	10.7910/DVN/25833	http://dx.doi.org/10.7910/DVN/25833
Sub1246	Online cognitive and self-report batteries	Sub1246_list	GSP_list_140630.csv	Harvard Dataverse Network	10.7910/DVN/25833	http://dx.doi.org/10.7910/DVN/25833
Sub1247	Online cognitive and self-report batteries	Sub1247_list	GSP_list_140630.csv	Harvard Dataverse Network	10.7910/DVN/25833	http://dx.doi.org/10.7910/DVN/25833
Sub1248	Online cognitive and self-report batteries	Sub1248_list	GSP_list_140630.csv	Harvard Dataverse Network	10.7910/DVN/25833	http://dx.doi.org/10.7910/DVN/25833
Sub1249	Online cognitive and self-report batteries	Sub1249_list	GSP_list_140630.csv	Harvard Dataverse Network	10.7910/DVN/25833	http://dx.doi.org/10.7910/DVN/25833
Sub1250	Online cognitive and self-report batteries	Sub1250_list	GSP_list_140630.csv	Harvard Dataverse Network	10.7910/DVN/25833	http://dx.doi.org/10.7910/DVN/25833
Sub1251	Online cognitive and self-report batteries	Sub1251_list	GSP_list_140630.csv	Harvard Dataverse Network	10.7910/DVN/25833	http://dx.doi.org/10.7910/DVN/25833
Sub1252	Online cognitive and self-report batteries	Sub1252_list	GSP_list_140630.csv	Harvard Dataverse Network	10.7910/DVN/25833	http://dx.doi.org/10.7910/DVN/25833
Sub1253	Online cognitive and self-report batteries	Sub1253_list	GSP_list_140630.csv	Harvard Dataverse Network	10.7910/DVN/25833	http://dx.doi.org/10.7910/DVN/25833
Sub1254	Online cognitive and self-report batteries	Sub1254_list	GSP_list_140630.csv	Harvard Dataverse Network	10.7910/DVN/25833	http://dx.doi.org/10.7910/DVN/25833
Sub1255	Online cognitive and self-report batteries	Sub1255_list	GSP_list_140630.csv	Harvard Dataverse Network	10.7910/DVN/25833	http://dx.doi.org/10.7910/DVN/25833
Sub1256	Online cognitive and self-report batteries	Sub1256_list	GSP_list_140630.csv	Harvard Dataverse Network	10.7910/DVN/25833	http://dx.doi.org/10.7910/DVN/25833
Sub1257	Online cognitive and self-report batteries	Sub1257_list	GSP_list_140630.csv	Harvard Dataverse Network	10.7910/DVN/25833	http://dx.doi.org/10.7910/DVN/25833
Sub1258	Online cognitive and self-report batteries	Sub1258_list	GSP_list_140630.csv	Harvard Dataverse Network	10.7910/DVN/25833	http://dx.doi.org/10.7910/DVN/25833
Sub1259	Online cognitive and self-report batteries	Sub1259_list	GSP_list_140630.csv	Harvard Dataverse Network	10.7910/DVN/25833	http://dx.doi.org/10.7910/DVN/25833
Sub1260	Online cognitive and self-report batteries	Sub1260_list	GSP_list_140630.csv	Harvard Dataverse Network	10.7910/DVN/25833	http://dx.doi.org/10.7910/DVN/25833
Sub1261	Online cognitive and self-report batteries	Sub1261_list	GSP_list_140630.csv	Harvard Dataverse Network	10.7910/DVN/25833	http://dx.doi.org/10.7910/DVN/25833
Sub1262	Online cognitive and self-report batteries	Sub1262_list	GSP_list_140630.csv	Harvard Dataverse Network	10.7910/DVN/25833	http://dx.doi.org/10.7910/DVN/25833
Sub1263	Online cognitive and self-report batteries	Sub1263_list	GSP_list_140630.csv	Harvard Dataverse Network	10.7910/DVN/25833	http://dx.doi.org/10.7910/DVN/25833
Sub1264	Online cognitive and self-report batteries	Sub1264_list	GSP_list_140630.csv	Harvard Dataverse Network	10.7910/DVN/25833	http://dx.doi.org/10.7910/DVN/25833
Sub1265	Online cognitive and self-report batteries	Sub1265_list	GSP_list_140630.csv	Harvard Dataverse Network	10.7910/DVN/25833	http://dx.doi.org/10.7910/DVN/25833
Sub1266	Online cognitive and self-report batteries	Sub1266_list	GSP_list_140630.csv	Harvard Dataverse Network	10.7910/DVN/25833	http://dx.doi.org/10.7910/DVN/25833
Sub1267	Online cognitive and self-report batteries	Sub1267_list	GSP_list_140630.csv	Harvard Dataverse Network	10.7910/DVN/25833	http://dx.doi.org/10.7910/DVN/25833
Sub1268	Online cognitive and self-report batteries	Sub1268_list	GSP_list_140630.csv	Harvard Dataverse Network	10.7910/DVN/25833	http://dx.doi.org/10.7910/DVN/25833
Sub1269	Online cognitive and self-report batteries	Sub1269_list	GSP_list_140630.csv	Harvard Dataverse Network	10.7910/DVN/25833	http://dx.doi.org/10.7910/DVN/25833
Sub1270	Online cognitive and self-report batteries	Sub1270_list	GSP_list_140630.csv	Harvard Dataverse Network	10.7910/DVN/25833	http://dx.doi.org/10.7910/DVN/25833
Sub1271	Online cognitive and self-report batteries	Sub1271_list	GSP_list_140630.csv	Harvard Dataverse Network	10.7910/DVN/25833	http://dx.doi.org/10.7910/DVN/25833
Sub1272	Online cognitive and self-report batteries	Sub1272_list	GSP_list_140630.csv	Harvard Dataverse Network	10.7910/DVN/25833	http://dx.doi.org/10.7910/DVN/25833
Sub1273	Online cognitive and self-report batteries	Sub1273_list	GSP_list_140630.csv	Harvard Dataverse Network	10.7910/DVN/25833	http://dx.doi.org/10.7910/DVN/25833
Sub1274	Online cognitive and self-report batteries	Sub1274_list	GSP_list_140630.csv	Harvard Dataverse Network	10.7910/DVN/25833	http://dx.doi.org/10.7910/DVN/25833
Sub1275	Online cognitive and self-report batteries	Sub1275_list	GSP_list_140630.csv	Harvard Dataverse Network	10.7910/DVN/25833	http://dx.doi.org/10.7910/DVN/25833
Sub1276	Online cognitive and self-report batteries	Sub1276_list	GSP_list_140630.csv	Harvard Dataverse Network	10.7910/DVN/25833	http://dx.doi.org/10.7910/DVN/25833
Sub1277	Online cognitive and self-report batteries	Sub1277_list	GSP_list_140630.csv	Harvard Dataverse Network	10.7910/DVN/25833	http://dx.doi.org/10.7910/DVN/25833
Sub1278	Online cognitive and self-report batteries	Sub1278_list	GSP_list_140630.csv	Harvard Dataverse Network	10.7910/DVN/25833	http://dx.doi.org/10.7910/DVN/25833
Sub1279	Online cognitive and self-report batteries	Sub1279_list	GSP_list_140630.csv	Harvard Dataverse Network	10.7910/DVN/25833	http://dx.doi.org/10.7910/DVN/25833
Sub1280	Online cognitive and self-report batteries	Sub1280_list	GSP_list_140630.csv	Harvard Dataverse Network	10.7910/DVN/25833	http://dx.doi.org/10.7910/DVN/25833
Sub1281	Online cognitive and self-report batteries	Sub1281_list	GSP_list_140630.csv	Harvard Dataverse Network	10.7910/DVN/25833	http://dx.doi.org/10.7910/DVN/25833
Sub1282	Online cognitive and self-report batteries	Sub1282_list	GSP_list_140630.csv	Harvard Dataverse Network	10.7910/DVN/25833	http://dx.doi.org/10.7910/DVN/25833
Sub1283	Online cognitive and self-report batteries	Sub1283_list	GSP_list_140630.csv	Harvard Dataverse Network	10.7910/DVN/25833	http://dx.doi.org/10.7910/DVN/25833
Sub1284	Online cognitive and self-report batteries	Sub1284_list	GSP_list_140630.csv	Harvard Dataverse Network	10.7910/DVN/25833	http://dx.doi.org/10.7910/DVN/25833
Sub1285	Online cognitive and self-report batteries	Sub1285_list	GSP_list_140630.csv	Harvard Dataverse Network	10.7910/DVN/25833	http://dx.doi.org/10.7910/DVN/25833
Sub1286	Online cognitive and self-report batteries	Sub1286_list	GSP_list_140630.csv	Harvard Dataverse Network	10.7910/DVN/25833	http://dx.doi.org/10.7910/DVN/25833
Sub1287	Online cognitive and self-report batteries	Sub1287_list	GSP_list_140630.csv	Harvard Dataverse Network	10.7910/DVN/25833	http://dx.doi.org/10.7910/DVN/25833
Sub1288	Online cognitive and self-report batteries	Sub1288_list	GSP_list_140630.csv	Harvard Dataverse Network	10.7910/DVN/25833	http://dx.doi.org/10.7910/DVN/25833
Sub1289	Online cognitive and self-report batteries	Sub1289_list	GSP_list_140630.csv	Harvard Dataverse Network	10.7910/DVN/25833	http://dx.doi.org/10.7910/DVN/25833
Sub1290	Online cognitive and self-report batteries	Sub1290_list	GSP_list_140630.csv	Harvard Dataverse Network	10.7910/DVN/25833	http://dx.doi.org/10.7910/DVN/25833
Sub1291	Online cognitive and self-report batteries	Sub1291_list	GSP_list_140630.csv	Harvard Dataverse Network	10.7910/DVN/25833	http://dx.doi.org/10.7910/DVN/25833
Sub1292	Online cognitive and self-report batteries	Sub1292_list	GSP_list_140630.csv	Harvard Dataverse Network	10.7910/DVN/25833	http://dx.doi.org/10.7910/DVN/25833
Sub1293	Online cognitive and self-report batteries	Sub1293_list	GSP_list_140630.csv	Harvard Dataverse Network	10.7910/DVN/25833	http://dx.doi.org/10.7910/DVN/25833
Sub1294	Online cognitive and self-report batteries	Sub1294_list	GSP_list_140630.csv	Harvard Dataverse Network	10.7910/DVN/25833	http://dx.doi.org/10.7910/DVN/25833
Sub1295	Online cognitive and self-report batteries	Sub1295_list	GSP_list_140630.csv	Harvard Dataverse Network	10.7910/DVN/25833	http://dx.doi.org/10.7910/DVN/25833
Sub1296	Online cognitive and self-report batteries	Sub1296_list	GSP_list_140630.csv	Harvard Dataverse Network	10.7910/DVN/25833	http://dx.doi.org/10.7910/DVN/25833
Sub1297	Online cognitive and self-report batteries	Sub1297_list	GSP_list_140630.csv	Harvard Dataverse Network	10.7910/DVN/25833	http://dx.doi.org/10.7910/DVN/25833
Sub1298	Online cognitive and self-report batteries	Sub1298_list	GSP_list_140630.csv	Harvard Dataverse Network	10.7910/DVN/25833	http://dx.doi.org/10.7910/DVN/25833
Sub1299	Online cognitive and self-report batteries	Sub1299_list	GSP_list_140630.csv	Harvard Dataverse Network	10.7910/DVN/25833	http://dx.doi.org/10.7910/DVN/25833
Sub1300	Online cognitive and self-report batteries	Sub1300_list	GSP_list_140630.csv	Harvard Dataverse Network	10.7910/DVN/25833	http://dx.doi.org/10.7910/DVN/25833
Sub1301	Online cognitive and self-report batteries	Sub1301_list	GSP_list_140630.csv	Harvard Dataverse Network	10.7910/DVN/25833	http://dx.doi.org/10.7910/DVN/25833
Sub1302	Online cognitive and self-report batteries	Sub1302_list	GSP_list_140630.csv	Harvard Dataverse Network	10.7910/DVN/25833	http://dx.doi.org/10.7910/DVN/25833
Sub1303	Online cognitive and self-report batteries	Sub1303_list	GSP_list_140630.csv	Harvard Dataverse Network	10.7910/DVN/25833	http://dx.doi.org/10.7910/DVN/25833
Sub1304	Online cognitive and self-report batteries	Sub1304_list	GSP_list_140630.csv	Harvard Dataverse Network	10.7910/DVN/25833	http://dx.doi.org/10.7910/DVN/25833
Sub1305	Online cognitive and self-report batteries	Sub1305_list	GSP_list_140630.csv	Harvard Dataverse Network	10.7910/DVN/25833	http://dx.doi.org/10.7910/DVN/25833
Sub1306	Online cognitive and self-report batteries	Sub1306_list	GSP_list_140630.csv	Harvard Dataverse Network	10.7910/DVN/25833	http://dx.doi.org/10.7910/DVN/25833
Sub1307	Online cognitive and self-report batteries	Sub1307_list	GSP_list_140630.csv	Harvard Dataverse Network	10.7910/DVN/25833	http://dx.doi.org/10.7910/DVN/25833
Sub1308	Online cognitive and self-report batteries	Sub1308_list	GSP_list_140630.csv	Harvard Dataverse Network	10.7910/DVN/25833	http://dx.doi.org/10.7910/DVN/25833
Sub1309	Online cognitive and self-report batteries	Sub1309_list	GSP_list_140630.csv	Harvard Dataverse Network	10.7910/DVN/25833	http://dx.doi.org/10.7910/DVN/25833
Sub1310	Online cognitive and self-report batteries	Sub1310_list	GSP_list_140630.csv	Harvard Dataverse Network	10.7910/DVN/25833	http://dx.doi.org/10.7910/DVN/25833
Sub1311	Online cognitive and self-report batteries	Sub1311_list	GSP_list_140630.csv	Harvard Dataverse Network	10.7910/DVN/25833	http://dx.doi.org/10.7910/DVN/25833
Sub1312	Online cognitive and self-report batteries	Sub1312_list	GSP_list_140630.csv	Harvard Dataverse Network	10.7910/DVN/25833	http://dx.doi.org/10.7910/DVN/25833
Sub1313	Online cognitive and self-report batteries	Sub1313_list	GSP_list_140630.csv	Harvard Dataverse Network	10.7910/DVN/25833	http://dx.doi.org/10.7910/DVN/25833
Sub1314	Online cognitive and self-report batteries	Sub1314_list	GSP_list_140630.csv	Harvard Dataverse Network	10.7910/DVN/25833	http://dx.doi.org/10.7910/DVN/25833
Sub1315	Online cognitive and self-report batteries	Sub1315_list	GSP_list_140630.csv	Harvard Dataverse Network	10.7910/DVN/25833	http://dx.doi.org/10.7910/DVN/25833
Sub1316	Online cognitive and self-report batteries	Sub1316_list	GSP_list_140630.csv	Harvard Dataverse Network	10.7910/DVN/25833	http://dx.doi.org/10.7910/DVN/25833
Sub1317	Online cognitive and self-report batteries	Sub1317_list	GSP_list_140630.csv	Harvard Dataverse Network	10.7910/DVN/25833	http://dx.doi.org/10.7910/DVN/25833
Sub1318	Online cognitive and self-report batteries	Sub1318_list	GSP_list_140630.csv	Harvard Dataverse Network	10.7910/DVN/25833	http://dx.doi.org/10.7910/DVN/25833
Sub1319	Online cognitive and self-report batteries	Sub1319_list	GSP_list_140630.csv	Harvard Dataverse Network	10.7910/DVN/25833	http://dx.doi.org/10.7910/DVN/25833
Sub1320	Online cognitive and self-report batteries	Sub1320_list	GSP_list_140630.csv	Harvard Dataverse Network	10.7910/DVN/25833	http://dx.doi.org/10.7910/DVN/25833
Sub1321	Online cognitive and self-report batteries	Sub1321_list	GSP_list_140630.csv	Harvard Dataverse Network	10.7910/DVN/25833	http://dx.doi.org/10.7910/DVN/25833
Sub1322	Online cognitive and self-report batteries	Sub1322_list	GSP_list_140630.csv	Harvard Dataverse Network	10.7910/DVN/25833	http://dx.doi.org/10.7910/DVN/25833
Sub1323	Online cognitive and self-report batteries	Sub1323_list	GSP_list_140630.csv	Harvard Dataverse Network	10.7910/DVN/25833	http://dx.doi.org/10.7910/DVN/25833
Sub1324	Online cognitive and self-report batteries	Sub1324_list	GSP_list_140630.csv	Harvard Dataverse Network	10.7910/DVN/25833	http://dx.doi.org/10.7910/DVN/25833
Sub1325	Online cognitive and self-report batteries	Sub1325_list	GSP_list_140630.csv	Harvard Dataverse Network	10.7910/DVN/25833	http://dx.doi.org/10.7910/DVN/25833
Sub1326	Online cognitive and self-report batteries	Sub1326_list	GSP_list_140630.csv	Harvard Dataverse Network	10.7910/DVN/25833	http://dx.doi.org/10.7910/DVN/25833
Sub1327	Online cognitive and self-report batteries	Sub1327_list	GSP_list_140630.csv	Harvard Dataverse Network	10.7910/DVN/25833	http://dx.doi.org/10.7910/DVN/25833
Sub1328	Online cognitive and self-report batteries	Sub1328_list	GSP_list_140630.csv	Harvard Dataverse Network	10.7910/DVN/25833	http://dx.doi.org/10.7910/DVN/25833
Sub1329	Online cognitive and self-report batteries	Sub1329_list	GSP_list_140630.csv	Harvard Dataverse Network	10.7910/DVN/25833	http://dx.doi.org/10.7910/DVN/25833
Sub1330	Online cognitive and self-report batteries	Sub1330_list	GSP_list_140630.csv	Harvard Dataverse Network	10.7910/DVN/25833	http://dx.doi.org/10.7910/DVN/25833
Sub1331	Online cognitive and self-report batteries	Sub1331_list	GSP_list_140630.csv	Harvard Dataverse Network	10.7910/DVN/25833	http://dx.doi.org/10.7910/DVN/25833
Sub1332	Online cognitive and self-report batteries	Sub1332_list	GSP_list_140630.csv	Harvard Dataverse Network	10.7910/DVN/25833	http://dx.doi.org/10.7910/DVN/25833
Sub1333	Online cognitive and self-report batteries	Sub1333_list	GSP_list_140630.csv	Harvard Dataverse Network	10.7910/DVN/25833	http://dx.doi.org/10.7910/DVN/25833
Sub1334	Online cognitive and self-report batteries	Sub1334_list	GSP_list_140630.csv	Harvard Dataverse Network	10.7910/DVN/25833	http://dx.doi.org/10.7910/DVN/25833
Sub1335	Online cognitive and self-report batteries	Sub1335_list	GSP_list_140630.csv	Harvard Dataverse Network	10.7910/DVN/25833	http://dx.doi.org/10.7910/DVN/25833
Sub1336	Online cognitive and self-report batteries	Sub1336_list	GSP_list_140630.csv	Harvard Dataverse Network	10.7910/DVN/25833	http://dx.doi.org/10.7910/DVN/25833
Sub1337	Online cognitive and self-report batteries	Sub1337_list	GSP_list_140630.csv	Harvard Dataverse Network	10.7910/DVN/25833	http://dx.doi.org/10.7910/DVN/25833
Sub1338	Online cognitive and self-report batteries	Sub1338_list	GSP_list_140630.csv	Harvard Dataverse Network	10.7910/DVN/25833	http://dx.doi.org/10.7910/DVN/25833
Sub1339	Online cognitive and self-report batteries	Sub1339_list	GSP_list_140630.csv	Harvard Dataverse Network	10.7910/DVN/25833	http://dx.doi.org/10.7910/DVN/25833
Sub1340	Online cognitive and self-report batteries	Sub1340_list	GSP_list_140630.csv	Harvard Dataverse Network	10.7910/DVN/25833	http://dx.doi.org/10.7910/DVN/25833
Sub1341	Online cognitive and self-report batteries	Sub1341_list	GSP_list_140630.csv	Harvard Dataverse Network	10.7910/DVN/25833	http://dx.doi.org/10.7910/DVN/25833
Sub1342	Online cognitive and self-report batteries	Sub1342_list	GSP_list_140630.csv	Harvard Dataverse Network	10.7910/DVN/25833	http://dx.doi.org/10.7910/DVN/25833
Sub1343	Online cognitive and self-report batteries	Sub1343_list	GSP_list_140630.csv	Harvard Dataverse Network	10.7910/DVN/25833	http://dx.doi.org/10.7910/DVN/25833
Sub1344	Online cognitive and self-report batteries	Sub1344_list	GSP_list_140630.csv	Harvard Dataverse Network	10.7910/DVN/25833	http://dx.doi.org/10.7910/DVN/25833
Sub1345	Online cognitive and self-report batteries	Sub1345_list	GSP_list_140630.csv	Harvard Dataverse Network	10.7910/DVN/25833	http://dx.doi.org/10.7910/DVN/25833
Sub1346	Online cognitive and self-report batteries	Sub1346_list	GSP_list_140630.csv	Harvard Dataverse Network	10.7910/DVN/25833	http://dx.doi.org/10.7910/DVN/25833
Sub1347	Online cognitive and self-report batteries	Sub1347_list	GSP_list_140630.csv	Harvard Dataverse Network	10.7910/DVN/25833	http://dx.doi.org/10.7910/DVN/25833
Sub1348	Online cognitive and self-report batteries	Sub1348_list	GSP_list_140630.csv	Harvard Dataverse Network	10.7910/DVN/25833	http://dx.doi.org/10.7910/DVN/25833
Sub1349	Online cognitive and self-report batteries	Sub1349_list	GSP_list_140630.csv	Harvard Dataverse Network	10.7910/DVN/25833	http://dx.doi.org/10.7910/DVN/25833
Sub1350	Online cognitive and self-report batteries	Sub1350_list	GSP_list_140630.csv	Harvard Dataverse Network	10.7910/DVN/25833	http://dx.doi.org/10.7910/DVN/25833
Sub1351	Online cognitive and self-report batteries	Sub1351_list	GSP_list_140630.csv	Harvard Dataverse Network	10.7910/DVN/25833	http://dx.doi.org/10.7910/DVN/25833
Sub1352	Online cognitive and self-report batteries	Sub1352_list	GSP_list_140630.csv	Harvard Dataverse Network	10.7910/DVN/25833	http://dx.doi.org/10.7910/DVN/25833
Sub1353	Online cognitive and self-report batteries	Sub1353_list	GSP_list_140630.csv	Harvard Dataverse Network	10.7910/DVN/25833	http://dx.doi.org/10.7910/DVN/25833
Sub1354	Online cognitive and self-report batteries	Sub1354_list	GSP_list_140630.csv	Harvard Dataverse Network	10.7910/DVN/25833	http://dx.doi.org/10.7910/DVN/25833
Sub1355	Online cognitive and self-report batteries	Sub1355_list	GSP_list_140630.csv	Harvard Dataverse Network	10.7910/DVN/25833	http://dx.doi.org/10.7910/DVN/25833
Sub1356	Online cognitive and self-report batteries	Sub1356_list	GSP_list_140630.csv	Harvard Dataverse Network	10.7910/DVN/25833	http://dx.doi.org/10.7910/DVN/25833
Sub1357	Online cognitive and self-report batteries	Sub1357_list	GSP_list_140630.csv	Harvard Dataverse Network	10.7910/DVN/25833	http://dx.doi.org/10.7910/DVN/25833
Sub1358	Online cognitive and self-report batteries	Sub1358_list	GSP_list_140630.csv	Harvard Dataverse Network	10.7910/DVN/25833	http://dx.doi.org/10.7910/DVN/25833
Sub1359	Online cognitive and self-report batteries	Sub1359_list	GSP_list_140630.csv	Harvard Dataverse Network	10.7910/DVN/25833	http://dx.doi.org/10.7910/DVN/25833
Sub1360	Online cognitive and self-report batteries	Sub1360_list	GSP_list_140630.csv	Harvard Dataverse Network	10.7910/DVN/25833	http://dx.doi.org/10.7910/DVN/25833
Sub1361	Online cognitive and self-report batteries	Sub1361_list	GSP_list_140630.csv	Harvard Dataverse Network	10.7910/DVN/25833	http://dx.doi.org/10.7910/DVN/25833
Sub1362	Online cognitive and self-report batteries	Sub1362_list	GSP_list_140630.csv	Harvard Dataverse Network	10.7910/DVN/25833	http://dx.doi.org/10.7910/DVN/25833
Sub1363	Online cognitive and self-report batteries	Sub1363_list	GSP_list_140630.csv	Harvard Dataverse Network	10.7910/DVN/25833	http://dx.doi.org/10.7910/DVN/25833
Sub1364	Online cognitive and self-report batteries	Sub1364_list	GSP_list_140630.csv	Harvard Dataverse Network	10.7910/DVN/25833	http://dx.doi.org/10.7910/DVN/25833
Sub1365	Online cognitive and self-report batteries	Sub1365_list	GSP_list_140630.csv	Harvard Dataverse Network	10.7910/DVN/25833	http://dx.doi.org/10.7910/DVN/25833
Sub1366	Online cognitive and self-report batteries	Sub1366_list	GSP_list_140630.csv	Harvard Dataverse Network	10.7910/DVN/25833	http://dx.doi.org/10.7910/DVN/25833
Sub1367	Online cognitive and self-report batteries	Sub1367_list	GSP_list_140630.csv	Harvard Dataverse Network	10.7910/DVN/25833	http://dx.doi.org/10.7910/DVN/25833
Sub1368	Online cognitive and self-report batteries	Sub1368_list	GSP_list_140630.csv	Harvard Dataverse Network	10.7910/DVN/25833	http://dx.doi.org/10.7910/DVN/25833
Sub1369	Online cognitive and self-report batteries	Sub1369_list	GSP_list_140630.csv	Harvard Dataverse Network	10.7910/DVN/25833	http://dx.doi.org/10.7910/DVN/25833
Sub1370	Online cognitive and self-report batteries	Sub1370_list	GSP_list_140630.csv	Harvard Dataverse Network	10.7910/DVN/25833	http://dx.doi.org/10.7910/DVN/25833
Sub1371	Online cognitive and self-report batteries	Sub1371_list	GSP_list_140630.csv	Harvard Dataverse Network	10.7910/DVN/25833	http://dx.doi.org/10.7910/DVN/25833
Sub1372	Online cognitive and self-report batteries	Sub1372_list	GSP_list_140630.csv	Harvard Dataverse Network	10.7910/DVN/25833	http://dx.doi.org/10.7910/DVN/25833
Sub1373	Online cognitive and self-report batteries	Sub1373_list	GSP_list_140630.csv	Harvard Dataverse Network	10.7910/DVN/25833	http://dx.doi.org/10.7910/DVN/25833
Sub1374	Online cognitive and self-report batteries	Sub1374_list	GSP_list_140630.csv	Harvard Dataverse Network	10.7910/DVN/25833	http://dx.doi.org/10.7910/DVN/25833
Sub1375	Online cognitive and self-report batteries	Sub1375_list	GSP_list_140630.csv	Harvard Dataverse Network	10.7910/DVN/25833	http://dx.doi.org/10.7910/DVN/25833
Sub1376	Online cognitive and self-report batteries	Sub1376_list	GSP_list_140630.csv	Harvard Dataverse Network	10.7910/DVN/25833	http://dx.doi.org/10.7910/DVN/25833
Sub1377	Online cognitive and self-report batteries	Sub1377_list	GSP_list_140630.csv	Harvard Dataverse Network	10.7910/DVN/25833	http://dx.doi.org/10.7910/DVN/25833
Sub1378	Online cognitive and self-report batteries	Sub1378_list	GSP_list_140630.csv	Harvard Dataverse Network	10.7910/DVN/25833	http://dx.doi.org/10.7910/DVN/25833
Sub1379	Online cognitive and self-report batteries	Sub1379_list	GSP_list_140630.csv	Harvard Dataverse Network	10.7910/DVN/25833	http://dx.doi.org/10.7910/DVN/25833
Sub1380	Online cognitive and self-report batteries	Sub1380_list	GSP_list_140630.csv	Harvard Dataverse Network	10.7910/DVN/25833	http://dx.doi.org/10.7910/DVN/25833
Sub1381	Online cognitive and self-report batteries	Sub1381_list	GSP_list_140630.csv	Harvard Dataverse Network	10.7910/DVN/25833	http://dx.doi.org/10.7910/DVN/25833
Sub1382	Online cognitive and self-report batteries	Sub1382_list	GSP_list_140630.csv	Harvard Dataverse Network	10.7910/DVN/25833	http://dx.doi.org/10.7910/DVN/25833
Sub1383	Online cognitive and self-report batteries	Sub1383_list	GSP_list_140630.csv	Harvard Dataverse Network	10.7910/DVN/25833	http://dx.doi.org/10.7910/DVN/25833
Sub1384	Online cognitive and self-report batteries	Sub1384_list	GSP_list_140630.csv	Harvard Dataverse Network	10.7910/DVN/25833	http://dx.doi.org/10.7910/DVN/25833
Sub1385	Online cognitive and self-report batteries	Sub1385_list	GSP_list_140630.csv	Harvard Dataverse Network	10.7910/DVN/25833	http://dx.doi.org/10.7910/DVN/25833
Sub1386	Online cognitive and self-report batteries	Sub1386_list	GSP_list_140630.csv	Harvard Dataverse Network	10.7910/DVN/25833	http://dx.doi.org/10.7910/DVN/25833
Sub1387	Online cognitive and self-report batteries	Sub1387_list	GSP_list_140630.csv	Harvard Dataverse Network	10.7910/DVN/25833	http://dx.doi.org/10.7910/DVN/25833
Sub1388	Online cognitive and self-report batteries	Sub1388_list	GSP_list_140630.csv	Harvard Dataverse Network	10.7910/DVN/25833	http://dx.doi.org/10.7910/DVN/25833
Sub1389	Online cognitive and self-report batteries	Sub1389_list	GSP_list_140630.csv	Harvard Dataverse Network	10.7910/DVN/25833	http://dx.doi.org/10.7910/DVN/25833
Sub1390	Online cognitive and self-report batteries	Sub1390_list	GSP_list_140630.csv	Harvard Dataverse Network	10.7910/DVN/25833	http://dx.doi.org/10.7910/DVN/25833
Sub1391	Online cognitive and self-report batteries	Sub1391_list	GSP_list_140630.csv	Harvard Dataverse Network	10.7910/DVN/25833	http://dx.doi.org/10.7910/DVN/25833
Sub1392	Online cognitive and self-report batteries	Sub1392_list	GSP_list_140630.csv	Harvard Dataverse Network	10.7910/DVN/25833	http://dx.doi.org/10.7910/DVN/25833
Sub1393	Online cognitive and self-report batteries	Sub1393_list	GSP_list_140630.csv	Harvard Dataverse Network	10.7910/DVN/25833	http://dx.doi.org/10.7910/DVN/25833
Sub1394	Online cognitive and self-report batteries	Sub1394_list	GSP_list_140630.csv	Harvard Dataverse Network	10.7910/DVN/25833	http://dx.doi.org/10.7910/DVN/25833
Sub1395	Online cognitive and self-report batteries	Sub1395_list	GSP_list_140630.csv	Harvard Dataverse Network	10.7910/DVN/25833	http://dx.doi.org/10.7910/DVN/25833
Sub1396	Online cognitive and self-report batteries	Sub1396_list	GSP_list_140630.csv	Harvard Dataverse Network	10.7910/DVN/25833	http://dx.doi.org/10.7910/DVN/25833
Sub1397	Online cognitive and self-report batteries	Sub1397_list	GSP_list_140630.csv	Harvard Dataverse Network	10.7910/DVN/25833	http://dx.doi.org/10.7910/DVN/25833
Sub1398	Online cognitive and self-report batteries	Sub1398_list	GSP_list_140630.csv	Harvard Dataverse Network	10.7910/DVN/25833	http://dx.doi.org/10.7910/DVN/25833
Sub1399	Online cognitive and self-report batteries	Sub1399_list	GSP_list_140630.csv	Harvard Dataverse Network	10.7910/DVN/25833	http://dx.doi.org/10.7910/DVN/25833
Sub1400	Online cognitive and self-report batteries	Sub1400_list	GSP_list_140630.csv	Harvard Dataverse Network	10.7910/DVN/25833	http://dx.doi.org/10.7910/DVN/25833
Sub1401	Online cognitive and self-report batteries	Sub1401_list	GSP_list_140630.csv	Harvard Dataverse Network	10.7910/DVN/25833	http://dx.doi.org/10.7910/DVN/25833
Sub1402	Online cognitive and self-report batteries	Sub1402_list	GSP_list_140630.csv	Harvard Dataverse Network	10.7910/DVN/25833	http://dx.doi.org/10.7910/DVN/25833
Sub1403	Online cognitive and self-report batteries	Sub1403_list	GSP_list_140630.csv	Harvard Dataverse Network	10.7910/DVN/25833	http://dx.doi.org/10.7910/DVN/25833
Sub1404	Online cognitive and self-report batteries	Sub1404_list	GSP_list_140630.csv	Harvard Dataverse Network	10.7910/DVN/25833	http://dx.doi.org/10.7910/DVN/25833
Sub1405	Online cognitive and self-report batteries	Sub1405_list	GSP_list_140630.csv	Harvard Dataverse Network	10.7910/DVN/25833	http://dx.doi.org/10.7910/DVN/25833
Sub1406	Online cognitive and self-report batteries	Sub1406_list	GSP_list_140630.csv	Harvard Dataverse Network	10.7910/DVN/25833	http://dx.doi.org/10.7910/DVN/25833
Sub1407	Online cognitive and self-report batteries	Sub1407_list	GSP_list_140630.csv	Harvard Dataverse Network	10.7910/DVN/25833	http://dx.doi.org/10.7910/DVN/25833
Sub1408	Online cognitive and self-report batteries	Sub1408_list	GSP_list_140630.csv	Harvard Dataverse Network	10.7910/DVN/25833	http://dx.doi.org/10.7910/DVN/25833
Sub1409	Online cognitive and self-report batteries	Sub1409_list	GSP_list_140630.csv	Harvard Dataverse Network	10.7910/DVN/25833	http://dx.doi.org/10.7910/DVN/25833
Sub1410	Online cognitive and self-report batteries	Sub1410_list	GSP_list_140630.csv	Harvard Dataverse Network	10.7910/DVN/25833	http://dx.doi.org/10.7910/DVN/25833
Sub1411	Online cognitive and self-report batteries	Sub1411_list	GSP_list_140630.csv	Harvard Dataverse Network	10.7910/DVN/25833	http://dx.doi.org/10.7910/DVN/25833
Sub1412	Online cognitive and self-report batteries	Sub1412_list	GSP_list_140630.csv	Harvard Dataverse Network	10.7910/DVN/25833	http://dx.doi.org/10.7910/DVN/25833
Sub1413	Online cognitive and self-report batteries	Sub1413_list	GSP_list_140630.csv	Harvard Dataverse Network	10.7910/DVN/25833	http://dx.doi.org/10.7910/DVN/25833
Sub1414	Online cognitive and self-report batteries	Sub1414_list	GSP_list_140630.csv	Harvard Dataverse Network	10.7910/DVN/25833	http://dx.doi.org/10.7910/DVN/25833
Sub1415	Online cognitive and self-report batteries	Sub1415_list	GSP_list_140630.csv	Harvard Dataverse Network	10.7910/DVN/25833	http://dx.doi.org/10.7910/DVN/25833
Sub1416	Online cognitive and self-report batteries	Sub1416_list	GSP_list_140630.csv	Harvard Dataverse Network	10.7910/DVN/25833	http://dx.doi.org/10.7910/DVN/25833
Sub1417	Online cognitive and self-report batteries	Sub1417_list	GSP_list_140630.csv	Harvard Dataverse Network	10.7910/DVN/25833	http://dx.doi.org/10.7910/DVN/25833
Sub1418	Online cognitive and self-report batteries	Sub1418_list	GSP_list_140630.csv	Harvard Dataverse Network	10.7910/DVN/25833	http://dx.doi.org/10.7910/DVN/25833
Sub1419	Online cognitive and self-report batteries	Sub1419_list	GSP_list_140630.csv	Harvard Dataverse Network	10.7910/DVN/25833	http://dx.doi.org/10.7910/DVN/25833
Sub1420	Online cognitive and self-report batteries	Sub1420_list	GSP_list_140630.csv	Harvard Dataverse Network	10.7910/DVN/25833	http://dx.doi.org/10.7910/DVN/25833
Sub1421	Online cognitive and self-report batteries	Sub1421_list	GSP_list_140630.csv	Harvard Dataverse Network	10.7910/DVN/25833	http://dx.doi.org/10.7910/DVN/25833
Sub1422	Online cognitive and self-report batteries	Sub1422_list	GSP_list_140630.csv	Harvard Dataverse Network	10.7910/DVN/25833	http://dx.doi.org/10.7910/DVN/25833
Sub1423	Online cognitive and self-report batteries	Sub1423_list	GSP_list_140630.csv	Harvard Dataverse Network	10.7910/DVN/25833	http://dx.doi.org/10.7910/DVN/25833
Sub1424	Online cognitive and self-report batteries	Sub1424_list	GSP_list_140630.csv	Harvard Dataverse Network	10.7910/DVN/25833	http://dx.doi.org/10.7910/DVN/25833
Sub1425	Online cognitive and self-report batteries	Sub1425_list	GSP_list_140630.csv	Harvard Dataverse Network	10.7910/DVN/25833	http://dx.doi.org/10.7910/DVN/25833
Sub1426	Online cognitive and self-report batteries	Sub1426_list	GSP_list_140630.csv	Harvard Dataverse Network	10.7910/DVN/25833	http://dx.doi.org/10.7910/DVN/25833
Sub1427	Online cognitive and self-report batteries	Sub1427_list	GSP_list_140630.csv	Harvard Dataverse Network	10.7910/DVN/25833	http://dx.doi.org/10.7910/DVN/25833
Sub1428	Online cognitive and self-report batteries	Sub1428_list	GSP_list_140630.csv	Harvard Dataverse Network	10.7910/DVN/25833	http://dx.doi.org/10.7910/DVN/25833
Sub1429	Online cognitive and self-report batteries	Sub1429_list	GSP_list_140630.csv	Harvard Dataverse Network	10.7910/DVN/25833	http://dx.doi.org/10.7910/DVN/25833
Sub1430	Online cognitive and self-report batteries	Sub1430_list	GSP_list_140630.csv	Harvard Dataverse Network	10.7910/DVN/25833	http://dx.doi.org/10.7910/DVN/25833
Sub1431	Online cognitive and self-report batteries	Sub1431_list	GSP_list_140630.csv	Harvard Dataverse Network	10.7910/DVN/25833	http://dx.doi.org/10.7910/DVN/25833
Sub1432	Online cognitive and self-report batteries	Sub1432_list	GSP_list_140630.csv	Harvard Dataverse Network	10.7910/DVN/25833	http://dx.doi.org/10.7910/DVN/25833
Sub1433	Online cognitive and self-report batteries	Sub1433_list	GSP_list_140630.csv	Harvard Dataverse Network	10.7910/DVN/25833	http://dx.doi.org/10.7910/DVN/25833
Sub1434	Online cognitive and self-report batteries	Sub1434_list	GSP_list_140630.csv	Harvard Dataverse Network	10.7910/DVN/25833	http://dx.doi.org/10.7910/DVN/25833
Sub1435	Online cognitive and self-report batteries	Sub1435_list	GSP_list_140630.csv	Harvard Dataverse Network	10.7910/DVN/25833	http://dx.doi.org/10.7910/DVN/25833
Sub1436	Online cognitive and self-report batteries	Sub1436_list	GSP_list_140630.csv	Harvard Dataverse Network	10.7910/DVN/25833	http://dx.doi.org/10.7910/DVN/25833
Sub1437	Online cognitive and self-report batteries	Sub1437_list	GSP_list_140630.csv	Harvard Dataverse Network	10.7910/DVN/25833	http://dx.doi.org/10.7910/DVN/25833
Sub1438	Online cognitive and self-report batteries	Sub1438_list	GSP_list_140630.csv	Harvard Dataverse Network	10.7910/DVN/25833	http://dx.doi.org/10.7910/DVN/25833
Sub1439	Online cognitive and self-report batteries	Sub1439_list	GSP_list_140630.csv	Harvard Dataverse Network	10.7910/DVN/25833	http://dx.doi.org/10.7910/DVN/25833
Sub1440	Online cognitive and self-report batteries	Sub1440_list	GSP_list_140630.csv	Harvard Dataverse Network	10.7910/DVN/25833	http://dx.doi.org/10.7910/DVN/25833
Sub1441	Online cognitive and self-report batteries	Sub1441_list	GSP_list_140630.csv	Harvard Dataverse Network	10.7910/DVN/25833	http://dx.doi.org/10.7910/DVN/25833
Sub1442	Online cognitive and self-report batteries	Sub1442_list	GSP_list_140630.csv	Harvard Dataverse Network	10.7910/DVN/25833	http://dx.doi.org/10.7910/DVN/25833
Sub1443	Online cognitive and self-report batteries	Sub1443_list	GSP_list_140630.csv	Harvard Dataverse Network	10.7910/DVN/25833	http://dx.doi.org/10.7910/DVN/25833
Sub1444	Online cognitive and self-report batteries	Sub1444_list	GSP_list_140630.csv	Harvard Dataverse Network	10.7910/DVN/25833	http://dx.doi.org/10.7910/DVN/25833
Sub1445	Online cognitive and self-report batteries	Sub1445_list	GSP_list_140630.csv	Harvard Dataverse Network	10.7910/DVN/25833	http://dx.doi.org/10.7910/DVN/25833
Sub1446	Online cognitive and self-report batteries	Sub1446_list	GSP_list_140630.csv	Harvard Dataverse Network	10.7910/DVN/25833	http://dx.doi.org/10.7910/DVN/25833
Sub1447	Online cognitive and self-report batteries	Sub1447_list	GSP_list_140630.csv	Harvard Dataverse Network	10.7910/DVN/25833	http://dx.doi.org/10.7910/DVN/25833
Sub1448	Online cognitive and self-report batteries	Sub1448_list	GSP_list_140630.csv	Harvard Dataverse Network	10.7910/DVN/25833	http://dx.doi.org/10.7910/DVN/25833
Sub1449	Online cognitive and self-report batteries	Sub1449_list	GSP_list_140630.csv	Harvard Dataverse Network	10.7910/DVN/25833	http://dx.doi.org/10.7910/DVN/25833
Sub1450	Online cognitive and self-report batteries	Sub1450_list	GSP_list_140630.csv	Harvard Dataverse Network	10.7910/DVN/25833	http://dx.doi.org/10.7910/DVN/25833
Sub1451	Online cognitive and self-report batteries	Sub1451_list	GSP_list_140630.csv	Harvard Dataverse Network	10.7910/DVN/25833	http://dx.doi.org/10.7910/DVN/25833
Sub1452	Online cognitive and self-report batteries	Sub1452_list	GSP_list_140630.csv	Harvard Dataverse Network	10.7910/DVN/25833	http://dx.doi.org/10.7910/DVN/25833
Sub1453	Online cognitive and self-report batteries	Sub1453_list	GSP_list_140630.csv	Harvard Dataverse Network	10.7910/DVN/25833	http://dx.doi.org/10.7910/DVN/25833
Sub1454	Online cognitive and self-report batteries	Sub1454_list	GSP_list_140630.csv	Harvard Dataverse Network	10.7910/DVN/25833	http://dx.doi.org/10.7910/DVN/25833
Sub1455	Online cognitive and self-report batteries	Sub1455_list	GSP_list_140630.csv	Harvard Dataverse Network	10.7910/DVN/25833	http://dx.doi.org/10.7910/DVN/25833
Sub1456	Online cognitive and self-report batteries	Sub1456_list	GSP_list_140630.csv	Harvard Dataverse Network	10.7910/DVN/25833	http://dx.doi.org/10.7910/DVN/25833
Sub1457	Online cognitive and self-report batteries	Sub1457_list	GSP_list_140630.csv	Harvard Dataverse Network	10.7910/DVN/25833	http://dx.doi.org/10.7910/DVN/25833
Sub1458	Online cognitive and self-report batteries	Sub1458_list	GSP_list_140630.csv	Harvard Dataverse Network	10.7910/DVN/25833	http://dx.doi.org/10.7910/DVN/25833
Sub1459	Online cognitive and self-report batteries	Sub1459_list	GSP_list_140630.csv	Harvard Dataverse Network	10.7910/DVN/25833	http://dx.doi.org/10.7910/DVN/25833
Sub1460	Online cognitive and self-report batteries	Sub1460_list	GSP_list_140630.csv	Harvard Dataverse Network	10.7910/DVN/25833	http://dx.doi.org/10.7910/DVN/25833
Sub1461	Online cognitive and self-report batteries	Sub1461_list	GSP_list_140630.csv	Harvard Dataverse Network	10.7910/DVN/25833	http://dx.doi.org/10.7910/DVN/25833
Sub1462	Online cognitive and self-report batteries	Sub1462_list	GSP_list_140630.csv	Harvard Dataverse Network	10.7910/DVN/25833	http://dx.doi.org/10.7910/DVN/25833
Sub1463	Online cognitive and self-report batteries	Sub1463_list	GSP_list_140630.csv	Harvard Dataverse Network	10.7910/DVN/25833	http://dx.doi.org/10.7910/DVN/25833
Sub1464	Online cognitive and self-report batteries	Sub1464_list	GSP_list_140630.csv	Harvard Dataverse Network	10.7910/DVN/25833	http://dx.doi.org/10.7910/DVN/25833
Sub1465	Online cognitive and self-report batteries	Sub1465_list	GSP_list_140630.csv	Harvard Dataverse Network	10.7910/DVN/25833	http://dx.doi.org/10.7910/DVN/25833
Sub1466	Online cognitive and self-report batteries	Sub1466_list	GSP_list_140630.csv	Harvard Dataverse Network	10.7910/DVN/25833	http://dx.doi.org/10.7910/DVN/25833
Sub1467	Online cognitive and self-report batteries	Sub1467_list	GSP_list_140630.csv	Harvard Dataverse Network	10.7910/DVN/25833	http://dx.doi.org/10.7910/DVN/25833
Sub1468	Online cognitive and self-report batteries	Sub1468_list	GSP_list_140630.csv	Harvard Dataverse Network	10.7910/DVN/25833	http://dx.doi.org/10.7910/DVN/25833
Sub1469	Online cognitive and self-report batteries	Sub1469_list	GSP_list_140630.csv	Harvard Dataverse Network	10.7910/DVN/25833	http://dx.doi.org/10.7910/DVN/25833
Sub1470	Online cognitive and self-report batteries	Sub1470_list	GSP_list_140630.csv	Harvard Dataverse Network	10.7910/DVN/25833	http://dx.doi.org/10.7910/DVN/25833
Sub1471	Online cognitive and self-report batteries	Sub1471_list	GSP_list_140630.csv	Harvard Dataverse Network	10.7910/DVN/25833	http://dx.doi.org/10.7910/DVN/25833
Sub1472	Online cognitive and self-report batteries	Sub1472_list	GSP_list_140630.csv	Harvard Dataverse Network	10.7910/DVN/25833	http://dx.doi.org/10.7910/DVN/25833
Sub1473	Online cognitive and self-report batteries	Sub1473_list	GSP_list_140630.csv	Harvard Dataverse Network	10.7910/DVN/25833	http://dx.doi.org/10.7910/DVN/25833
Sub1474	Online cognitive and self-report batteries	Sub1474_list	GSP_list_140630.csv	Harvard Dataverse Network	10.7910/DVN/25833	http://dx.doi.org/10.7910/DVN/25833
Sub1475	Online cognitive and self-report batteries	Sub1475_list	GSP_list_140630.csv	Harvard Dataverse Network	10.7910/DVN/25833	http://dx.doi.org/10.7910/DVN/25833
Sub1476	Online cognitive and self-report batteries	Sub1476_list	GSP_list_140630.csv	Harvard Dataverse Network	10.7910/DVN/25833	http://dx.doi.org/10.7910/DVN/25833
Sub1477	Online cognitive and self-report batteries	Sub1477_list	GSP_list_140630.csv	Harvard Dataverse Network	10.7910/DVN/25833	http://dx.doi.org/10.7910/DVN/25833
Sub1478	Online cognitive and self-report batteries	Sub1478_list	GSP_list_140630.csv	Harvard Dataverse Network	10.7910/DVN/25833	http://dx.doi.org/10.7910/DVN/25833
Sub1479	Online cognitive and self-report batteries	Sub1479_list	GSP_list_140630.csv	Harvard Dataverse Network	10.7910/DVN/25833	http://dx.doi.org/10.7910/DVN/25833
Sub1480	Online cognitive and self-report batteries	Sub1480_list	GSP_list_140630.csv	Harvard Dataverse Network	10.7910/DVN/25833	http://dx.doi.org/10.7910/DVN/25833
Sub1481	Online cognitive and self-report batteries	Sub1481_list	GSP_list_140630.csv	Harvard Dataverse Network	10.7910/DVN/25833	http://dx.doi.org/10.7910/DVN/25833
Sub1482	Online cognitive and self-report batteries	Sub1482_list	GSP_list_140630.csv	Harvard Dataverse Network	10.7910/DVN/25833	http://dx.doi.org/10.7910/DVN/25833
Sub1483	Online cognitive and self-report batteries	Sub1483_list	GSP_list_140630.csv	Harvard Dataverse Network	10.7910/DVN/25833	http://dx.doi.org/10.7910/DVN/25833
Sub1484	Online cognitive and self-report batteries	Sub1484_list	GSP_list_140630.csv	Harvard Dataverse Network	10.7910/DVN/25833	http://dx.doi.org/10.7910/DVN/25833
Sub1485	Online cognitive and self-report batteries	Sub1485_list	GSP_list_140630.csv	Harvard Dataverse Network	10.7910/DVN/25833	http://dx.doi.org/10.7910/DVN/25833
Sub1486	Online cognitive and self-report batteries	Sub1486_list	GSP_list_140630.csv	Harvard Dataverse Network	10.7910/DVN/25833	http://dx.doi.org/10.7910/DVN/25833
Sub1487	Online cognitive and self-report batteries	Sub1487_list	GSP_list_140630.csv	Harvard Dataverse Network	10.7910/DVN/25833	http://dx.doi.org/10.7910/DVN/25833
Sub1488	Online cognitive and self-report batteries	Sub1488_list	GSP_list_140630.csv	Harvard Dataverse Network	10.7910/DVN/25833	http://dx.doi.org/10.7910/DVN/25833
Sub1489	Online cognitive and self-report batteries	Sub1489_list	GSP_list_140630.csv	Harvard Dataverse Network	10.7910/DVN/25833	http://dx.doi.org/10.7910/DVN/25833
Sub1490	Online cognitive and self-report batteries	Sub1490_list	GSP_list_140630.csv	Harvard Dataverse Network	10.7910/DVN/25833	http://dx.doi.org/10.7910/DVN/25833
Sub1491	Online cognitive and self-report batteries	Sub1491_list	GSP_list_140630.csv	Harvard Dataverse Network	10.7910/DVN/25833	http://dx.doi.org/10.7910/DVN/25833
Sub1492	Online cognitive and self-report batteries	Sub1492_list	GSP_list_140630.csv	Harvard Dataverse Network	10.7910/DVN/25833	http://dx.doi.org/10.7910/DVN/25833
Sub1493	Online cognitive and self-report batteries	Sub1493_list	GSP_list_140630.csv	Harvard Dataverse Network	10.7910/DVN/25833	http://dx.doi.org/10.7910/DVN/25833
Sub1494	Online cognitive and self-report batteries	Sub1494_list	GSP_list_140630.csv	Harvard Dataverse Network	10.7910/DVN/25833	http://dx.doi.org/10.7910/DVN/25833
Sub1495	Online cognitive and self-report batteries	Sub1495_list	GSP_list_140630.csv	Harvard Dataverse Network	10.7910/DVN/25833	http://dx.doi.org/10.7910/DVN/25833
Sub1496	Online cognitive and self-report batteries	Sub1496_list	GSP_list_140630.csv	Harvard Dataverse Network	10.7910/DVN/25833	http://dx.doi.org/10.7910/DVN/25833
Sub1497	Online cognitive and self-report batteries	Sub1497_list	GSP_list_140630.csv	Harvard Dataverse Network	10.7910/DVN/25833	http://dx.doi.org/10.7910/DVN/25833
Sub1498	Online cognitive and self-report batteries	Sub1498_list	GSP_list_140630.csv	Harvard Dataverse Network	10.7910/DVN/25833	http://dx.doi.org/10.7910/DVN/25833
Sub1499	Online cognitive and self-report batteries	Sub1499_list	GSP_list_140630.csv	Harvard Dataverse Network	10.7910/DVN/25833	http://dx.doi.org/10.7910/DVN/25833
Sub1500	Online cognitive and self-report batteries	Sub1500_list	GSP_list_140630.csv	Harvard Dataverse Network	10.7910/DVN/25833	http://dx.doi.org/10.7910/DVN/25833
Sub1501	Online cognitive and self-report batteries	Sub1501_list	GSP_list_140630.csv	Harvard Dataverse Network	10.7910/DVN/25833	http://dx.doi.org/10.7910/DVN/25833
Sub1502	Online cognitive and self-report batteries	Sub1502_list	GSP_list_140630.csv	Harvard Dataverse Network	10.7910/DVN/25833	http://dx.doi.org/10.7910/DVN/25833
Sub1503	Online cognitive and self-report batteries	Sub1503_list	GSP_list_140630.csv	Harvard Dataverse Network	10.7910/DVN/25833	http://dx.doi.org/10.7910/DVN/25833
Sub1504	Online cognitive and self-report batteries	Sub1504_list	GSP_list_140630.csv	Harvard Dataverse Network	10.7910/DVN/25833	http://dx.doi.org/10.7910/DVN/25833
Sub1505	Online cognitive and self-report batteries	Sub1505_list	GSP_list_140630.csv	Harvard Dataverse Network	10.7910/DVN/25833	http://dx.doi.org/10.7910/DVN/25833
Sub1506	Online cognitive and self-report batteries	Sub1506_list	GSP_list_140630.csv	Harvard Dataverse Network	10.7910/DVN/25833	http://dx.doi.org/10.7910/DVN/25833
Sub1507	Online cognitive and self-report batteries	Sub1507_list	GSP_list_140630.csv	Harvard Dataverse Network	10.7910/DVN/25833	http://dx.doi.org/10.7910/DVN/25833
Sub1508	Online cognitive and self-report batteries	Sub1508_list	GSP_list_140630.csv	Harvard Dataverse Network	10.7910/DVN/25833	http://dx.doi.org/10.7910/DVN/25833
Sub1509	Online cognitive and self-report batteries	Sub1509_list	GSP_list_140630.csv	Harvard Dataverse Network	10.7910/DVN/25833	http://dx.doi.org/10.7910/DVN/25833
Sub1510	Online cognitive and self-report batteries	Sub1510_list	GSP_list_140630.csv	Harvard Dataverse Network	10.7910/DVN/25833	http://dx.doi.org/10.7910/DVN/25833
Sub1511	Online cognitive and self-report batteries	Sub1511_list	GSP_list_140630.csv	Harvard Dataverse Network	10.7910/DVN/25833	http://dx.doi.org/10.7910/DVN/25833
Sub1512	Online cognitive and self-report batteries	Sub1512_list	GSP_list_140630.csv	Harvard Dataverse Network	10.7910/DVN/25833	http://dx.doi.org/10.7910/DVN/25833
Sub1513	Online cognitive and self-report batteries	Sub1513_list	GSP_list_140630.csv	Harvard Dataverse Network	10.7910/DVN/25833	http://dx.doi.org/10.7910/DVN/25833
Sub1514	Online cognitive and self-report batteries	Sub1514_list	GSP_list_140630.csv	Harvard Dataverse Network	10.7910/DVN/25833	http://dx.doi.org/10.7910/DVN/25833
Sub1515	Online cognitive and self-report batteries	Sub1515_list	GSP_list_140630.csv	Harvard Dataverse Network	10.7910/DVN/25833	http://dx.doi.org/10.7910/DVN/25833
Sub1516	Online cognitive and self-report batteries	Sub1516_list	GSP_list_140630.csv	Harvard Dataverse Network	10.7910/DVN/25833	http://dx.doi.org/10.7910/DVN/25833
Sub1517	Online cognitive and self-report batteries	Sub1517_list	GSP_list_140630.csv	Harvard Dataverse Network	10.7910/DVN/25833	http://dx.doi.org/10.7910/DVN/25833
Sub1518	Online cognitive and self-report batteries	Sub1518_list	GSP_list_140630.csv	Harvard Dataverse Network	10.7910/DVN/25833	http://dx.doi.org/10.7910/DVN/25833
Sub1519	Online cognitive and self-report batteries	Sub1519_list	GSP_list_140630.csv	Harvard Dataverse Network	10.7910/DVN/25833	http://dx.doi.org/10.7910/DVN/25833
Sub1520	Online cognitive and self-report batteries	Sub1520_list	GSP_list_140630.csv	Harvard Dataverse Network	10.7910/DVN/25833	http://dx.doi.org/10.7910/DVN/25833
Sub1521	Online cognitive and self-report batteries	Sub1521_list	GSP_list_140630.csv	Harvard Dataverse Network	10.7910/DVN/25833	http://dx.doi.org/10.7910/DVN/25833
Sub1522	Online cognitive and self-report batteries	Sub1522_list	GSP_list_140630.csv	Harvard Dataverse Network	10.7910/DVN/25833	http://dx.doi.org/10.7910/DVN/25833
Sub1523	Online cognitive and self-report batteries	Sub1523_list	GSP_list_140630.csv	Harvard Dataverse Network	10.7910/DVN/25833	http://dx.doi.org/10.7910/DVN/25833
Sub1524	Online cognitive and self-report batteries	Sub1524_list	GSP_list_140630.csv	Harvard Dataverse Network	10.7910/DVN/25833	http://dx.doi.org/10.7910/DVN/25833
Sub1525	Online cognitive and self-report batteries	Sub1525_list	GSP_list_140630.csv	Harvard Dataverse Network	10.7910/DVN/25833	http://dx.doi.org/10.7910/DVN/25833
Sub1526	Online cognitive and self-report batteries	Sub1526_list	GSP_list_140630.csv	Harvard Dataverse Network	10.7910/DVN/25833	http://dx.doi.org/10.7910/DVN/25833
Sub1527	Online cognitive and self-report batteries	Sub1527_list	GSP_list_140630.csv	Harvard Dataverse Network	10.7910/DVN/25833	http://dx.doi.org/10.7910/DVN/25833
Sub1528	Online cognitive and self-report batteries	Sub1528_list	GSP_list_140630.csv	Harvard Dataverse Network	10.7910/DVN/25833	http://dx.doi.org/10.7910/DVN/25833
Sub1529	Online cognitive and self-report batteries	Sub1529_list	GSP_list_140630.csv	Harvard Dataverse Network	10.7910/DVN/25833	http://dx.doi.org/10.7910/DVN/25833
Sub1530	Online cognitive and self-report batteries	Sub1530_list	GSP_list_140630.csv	Harvard Dataverse Network	10.7910/DVN/25833	http://dx.doi.org/10.7910/DVN/25833
Sub1531	Online cognitive and self-report batteries	Sub1531_list	GSP_list_140630.csv	Harvard Dataverse Network	10.7910/DVN/25833	http://dx.doi.org/10.7910/DVN/25833
Sub1532	Online cognitive and self-report batteries	Sub1532_list	GSP_list_140630.csv	Harvard Dataverse Network	10.7910/DVN/25833	http://dx.doi.org/10.7910/DVN/25833
Sub1533	Online cognitive and self-report batteries	Sub1533_list	GSP_list_140630.csv	Harvard Dataverse Network	10.7910/DVN/25833	http://dx.doi.org/10.7910/DVN/25833
Sub1534	Online cognitive and self-report batteries	Sub1534_list	GSP_list_140630.csv	Harvard Dataverse Network	10.7910/DVN/25833	http://dx.doi.org/10.7910/DVN/25833
Sub1535	Online cognitive and self-report batteries	Sub1535_list	GSP_list_140630.csv	Harvard Dataverse Network	10.7910/DVN/25833	http://dx.doi.org/10.7910/DVN/25833
Sub1536	Online cognitive and self-report batteries	Sub1536_list	GSP_list_140630.csv	Harvard Dataverse Network	10.7910/DVN/25833	http://dx.doi.org/10.7910/DVN/25833
Sub1537	Online cognitive and self-report batteries	Sub1537_list	GSP_list_140630.csv	Harvard Dataverse Network	10.7910/DVN/25833	http://dx.doi.org/10.7910/DVN/25833
Sub1538	Online cognitive and self-report batteries	Sub1538_list	GSP_list_140630.csv	Harvard Dataverse Network	10.7910/DVN/25833	http://dx.doi.org/10.7910/DVN/25833
Sub1539	Online cognitive and self-report batteries	Sub1539_list	GSP_list_140630.csv	Harvard Dataverse Network	10.7910/DVN/25833	http://dx.doi.org/10.7910/DVN/25833
Sub1540	Online cognitive and self-report batteries	Sub1540_list	GSP_list_140630.csv	Harvard Dataverse Network	10.7910/DVN/25833	http://dx.doi.org/10.7910/DVN/25833
Sub1541	Online cognitive and self-report batteries	Sub1541_list	GSP_list_140630.csv	Harvard Dataverse Network	10.7910/DVN/25833	http://dx.doi.org/10.7910/DVN/25833
Sub1542	Online cognitive and self-report batteries	Sub1542_list	GSP_list_140630.csv	Harvard Dataverse Network	10.7910/DVN/25833	http://dx.doi.org/10.7910/DVN/25833
Sub1543	Online cognitive and self-report batteries	Sub1543_list	GSP_list_140630.csv	Harvard Dataverse Network	10.7910/DVN/25833	http://dx.doi.org/10.7910/DVN/25833
Sub1544	Online cognitive and self-report batteries	Sub1544_list	GSP_list_140630.csv	Harvard Dataverse Network	10.7910/DVN/25833	http://dx.doi.org/10.7910/DVN/25833
Sub1545	Online cognitive and self-report batteries	Sub1545_list	GSP_list_140630.csv	Harvard Dataverse Network	10.7910/DVN/25833	http://dx.doi.org/10.7910/DVN/25833
Sub1546	Online cognitive and self-report batteries	Sub1546_list	GSP_list_140630.csv	Harvard Dataverse Network	10.7910/DVN/25833	http://dx.doi.org/10.7910/DVN/25833
Sub1547	Online cognitive and self-report batteries	Sub1547_list	GSP_list_140630.csv	Harvard Dataverse Network	10.7910/DVN/25833	http://dx.doi.org/10.7910/DVN/25833
Sub1548	Online cognitive and self-report batteries	Sub1548_list	GSP_list_140630.csv	Harvard Dataverse Network	10.7910/DVN/25833	http://dx.doi.org/10.7910/DVN/25833
Sub1549	Online cognitive and self-report batteries	Sub1549_list	GSP_list_140630.csv	Harvard Dataverse Network	10.7910/DVN/25833	http://dx.doi.org/10.7910/DVN/25833
Sub1550	Online cognitive and self-report batteries	Sub1550_list	GSP_list_140630.csv	Harvard Dataverse Network	10.7910/DVN/25833	http://dx.doi.org/10.7910/DVN/25833
Sub1551	Online cognitive and self-report batteries	Sub1551_list	GSP_list_140630.csv	Harvard Dataverse Network	10.7910/DVN/25833	http://dx.doi.org/10.7910/DVN/25833
Sub1552	Online cognitive and self-report batteries	Sub1552_list	GSP_list_140630.csv	Harvard Dataverse Network	10.7910/DVN/25833	http://dx.doi.org/10.7910/DVN/25833
Sub1553	Online cognitive and self-report batteries	Sub1553_list	GSP_list_140630.csv	Harvard Dataverse Network	10.7910/DVN/25833	http://dx.doi.org/10.7910/DVN/25833
Sub1554	Online cognitive and self-report batteries	Sub1554_list	GSP_list_140630.csv	Harvard Dataverse Network	10.7910/DVN/25833	http://dx.doi.org/10.7910/DVN/25833
Sub1555	Online cognitive and self-report batteries	Sub1555_list	GSP_list_140630.csv	Harvard Dataverse Network	10.7910/DVN/25833	http://dx.doi.org/10.7910/DVN/25833
Sub1556	Online cognitive and self-report batteries	Sub1556_list	GSP_list_140630.csv	Harvard Dataverse Network	10.7910/DVN/25833	http://dx.doi.org/10.7910/DVN/25833
Sub1557	Online cognitive and self-report batteries	Sub1557_list	GSP_list_140630.csv	Harvard Dataverse Network	10.7910/DVN/25833	http://dx.doi.org/10.7910/DVN/25833
Sub1558	Online cognitive and self-report batteries	Sub1558_list	GSP_list_140630.csv	Harvard Dataverse Network	10.7910/DVN/25833	http://dx.doi.org/10.7910/DVN/25833
Sub1559	Online cognitive and self-report batteries	Sub1559_list	GSP_list_140630.csv	Harvard Dataverse Network	10.7910/DVN/25833	http://dx.doi.org/10.7910/DVN/25833
Sub1560	Online cognitive and self-report batteries	Sub1560_list	GSP_list_140630.csv	Harvard Dataverse Network	10.7910/DVN/25833	http://dx.doi.org/10.7910/DVN/25833
Sub1561	Online cognitive and self-report batteries	Sub1561_list	GSP_list_140630.csv	Harvard Dataverse Network	10.7910/DVN/25833	http://dx.doi.org/10.7910/DVN/25833
Sub1562	Online cognitive and self-report batteries	Sub1562_list	GSP_list_140630.csv	Harvard Dataverse Network	10.7910/DVN/25833	http://dx.doi.org/10.7910/DVN/25833
Sub1563	Online cognitive and self-report batteries	Sub1563_list	GSP_list_140630.csv	Harvard Dataverse Network	10.7910/DVN/25833	http://dx.doi.org/10.7910/DVN/25833
Sub1564	Online cognitive and self-report batteries	Sub1564_list	GSP_list_140630.csv	Harvard Dataverse Network	10.7910/DVN/25833	http://dx.doi.org/10.7910/DVN/25833
Sub1565	Online cognitive and self-report batteries	Sub1565_list	GSP_list_140630.csv	Harvard Dataverse Network	10.7910/DVN/25833	http://dx.doi.org/10.7910/DVN/25833
Sub1566	Online cognitive and self-report batteries	Sub1566_list	GSP_list_140630.csv	Harvard Dataverse Network	10.7910/DVN/25833	http://dx.doi.org/10.7910/DVN/25833
Sub1567	Online cognitive and self-report batteries	Sub1567_list	GSP_list_140630.csv	Harvard Dataverse Network	10.7910/DVN/25833	http://dx.doi.org/10.7910/DVN/25833
Sub1568	Online cognitive and self-report batteries	Sub1568_list	GSP_list_140630.csv	Harvard Dataverse Network	10.7910/DVN/25833	http://dx.doi.org/10.7910/DVN/25833
Sub1569	Online cognitive and self-report batteries	Sub1569_list	GSP_list_140630.csv	Harvard Dataverse Network	10.7910/DVN/25833	http://dx.doi.org/10.7910/DVN/25833
Sub1570	Online cognitive and self-report batteries	Sub1570_list	GSP_list_140630.csv	Harvard Dataverse Network	10.7910/DVN/25833	http://dx.doi.org/10.7910/DVN/25833
Sub0043	Online cognitive and self-report batteries	Sub0043_retest	GSP_retest_140630.csv	Harvard Dataverse Network	10.7910/DVN/25833	http://dx.doi.org/10.7910/DVN/25833
Sub0088	Online cognitive and self-report batteries	Sub0088_retest	GSP_retest_140630.csv	Harvard Dataverse Network	10.7910/DVN/25833	http://dx.doi.org/10.7910/DVN/25833
Sub0089	Online cognitive and self-report batteries	Sub0089_retest	GSP_retest_140630.csv	Harvard Dataverse Network	10.7910/DVN/25833	http://dx.doi.org/10.7910/DVN/25833
Sub0092	Online cognitive and self-report batteries	Sub0092_retest	GSP_retest_140630.csv	Harvard Dataverse Network	10.7910/DVN/25833	http://dx.doi.org/10.7910/DVN/25833
Sub0095	Online cognitive and self-report batteries	Sub0095_retest	GSP_retest_140630.csv	Harvard Dataverse Network	10.7910/DVN/25833	http://dx.doi.org/10.7910/DVN/25833
Sub0119	Online cognitive and self-report batteries	Sub0119_retest	GSP_retest_140630.csv	Harvard Dataverse Network	10.7910/DVN/25833	http://dx.doi.org/10.7910/DVN/25833
Sub0160	Online cognitive and self-report batteries	Sub0160_retest	GSP_retest_140630.csv	Harvard Dataverse Network	10.7910/DVN/25833	http://dx.doi.org/10.7910/DVN/25833
Sub0161	Online cognitive and self-report batteries	Sub0161_retest	GSP_retest_140630.csv	Harvard Dataverse Network	10.7910/DVN/25833	http://dx.doi.org/10.7910/DVN/25833
Sub0175	Online cognitive and self-report batteries	Sub0175_retest	GSP_retest_140630.csv	Harvard Dataverse Network	10.7910/DVN/25833	http://dx.doi.org/10.7910/DVN/25833
Sub0201	Online cognitive and self-report batteries	Sub0201_retest	GSP_retest_140630.csv	Harvard Dataverse Network	10.7910/DVN/25833	http://dx.doi.org/10.7910/DVN/25833
Sub0238	Online cognitive and self-report batteries	Sub0238_retest	GSP_retest_140630.csv	Harvard Dataverse Network	10.7910/DVN/25833	http://dx.doi.org/10.7910/DVN/25833
Sub0261	Online cognitive and self-report batteries	Sub0261_retest	GSP_retest_140630.csv	Harvard Dataverse Network	10.7910/DVN/25833	http://dx.doi.org/10.7910/DVN/25833
Sub0269	Online cognitive and self-report batteries	Sub0269_retest	GSP_retest_140630.csv	Harvard Dataverse Network	10.7910/DVN/25833	http://dx.doi.org/10.7910/DVN/25833
Sub0270	Online cognitive and self-report batteries	Sub0270_retest	GSP_retest_140630.csv	Harvard Dataverse Network	10.7910/DVN/25833	http://dx.doi.org/10.7910/DVN/25833
Sub0275	Online cognitive and self-report batteries	Sub0275_retest	GSP_retest_140630.csv	Harvard Dataverse Network	10.7910/DVN/25833	http://dx.doi.org/10.7910/DVN/25833
Sub0338	Online cognitive and self-report batteries	Sub0338_retest	GSP_retest_140630.csv	Harvard Dataverse Network	10.7910/DVN/25833	http://dx.doi.org/10.7910/DVN/25833
Sub0360	Online cognitive and self-report batteries	Sub0360_retest	GSP_retest_140630.csv	Harvard Dataverse Network	10.7910/DVN/25833	http://dx.doi.org/10.7910/DVN/25833
Sub0387	Online cognitive and self-report batteries	Sub0387_retest	GSP_retest_140630.csv	Harvard Dataverse Network	10.7910/DVN/25833	http://dx.doi.org/10.7910/DVN/25833
Sub0389	Online cognitive and self-report batteries	Sub0389_retest	GSP_retest_140630.csv	Harvard Dataverse Network	10.7910/DVN/25833	http://dx.doi.org/10.7910/DVN/25833
Sub0464	Online cognitive and self-report batteries	Sub0464_retest	GSP_retest_140630.csv	Harvard Dataverse Network	10.7910/DVN/25833	http://dx.doi.org/10.7910/DVN/25833
Sub0495	Online cognitive and self-report batteries	Sub0495_retest	GSP_retest_140630.csv	Harvard Dataverse Network	10.7910/DVN/25833	http://dx.doi.org/10.7910/DVN/25833
Sub0507	Online cognitive and self-report batteries	Sub0507_retest	GSP_retest_140630.csv	Harvard Dataverse Network	10.7910/DVN/25833	http://dx.doi.org/10.7910/DVN/25833
Sub0519	Online cognitive and self-report batteries	Sub0519_retest	GSP_retest_140630.csv	Harvard Dataverse Network	10.7910/DVN/25833	http://dx.doi.org/10.7910/DVN/25833
Sub0542	Online cognitive and self-report batteries	Sub0542_retest	GSP_retest_140630.csv	Harvard Dataverse Network	10.7910/DVN/25833	http://dx.doi.org/10.7910/DVN/25833
Sub0582	Online cognitive and self-report batteries	Sub0582_retest	GSP_retest_140630.csv	Harvard Dataverse Network	10.7910/DVN/25833	http://dx.doi.org/10.7910/DVN/25833
Sub0608	Online cognitive and self-report batteries	Sub0608_retest	GSP_retest_140630.csv	Harvard Dataverse Network	10.7910/DVN/25833	http://dx.doi.org/10.7910/DVN/25833
Sub0648	Online cognitive and self-report batteries	Sub0648_retest	GSP_retest_140630.csv	Harvard Dataverse Network	10.7910/DVN/25833	http://dx.doi.org/10.7910/DVN/25833
Sub0656	Online cognitive and self-report batteries	Sub0656_retest	GSP_retest_140630.csv	Harvard Dataverse Network	10.7910/DVN/25833	http://dx.doi.org/10.7910/DVN/25833
Sub0665	Online cognitive and self-report batteries	Sub0665_retest	GSP_retest_140630.csv	Harvard Dataverse Network	10.7910/DVN/25833	http://dx.doi.org/10.7910/DVN/25833
Sub0679	Online cognitive and self-report batteries	Sub0679_retest	GSP_retest_140630.csv	Harvard Dataverse Network	10.7910/DVN/25833	http://dx.doi.org/10.7910/DVN/25833
Sub0750	Online cognitive and self-report batteries	Sub0750_retest	GSP_retest_140630.csv	Harvard Dataverse Network	10.7910/DVN/25833	http://dx.doi.org/10.7910/DVN/25833
Sub0789	Online cognitive and self-report batteries	Sub0789_retest	GSP_retest_140630.csv	Harvard Dataverse Network	10.7910/DVN/25833	http://dx.doi.org/10.7910/DVN/25833
Sub0799	Online cognitive and self-report batteries	Sub0799_retest	GSP_retest_140630.csv	Harvard Dataverse Network	10.7910/DVN/25833	http://dx.doi.org/10.7910/DVN/25833
Sub0811	Online cognitive and self-report batteries	Sub0811_retest	GSP_retest_140630.csv	Harvard Dataverse Network	10.7910/DVN/25833	http://dx.doi.org/10.7910/DVN/25833
Sub0824	Online cognitive and self-report batteries	Sub0824_retest	GSP_retest_140630.csv	Harvard Dataverse Network	10.7910/DVN/25833	http://dx.doi.org/10.7910/DVN/25833
Sub0849	Online cognitive and self-report batteries	Sub0849_retest	GSP_retest_140630.csv	Harvard Dataverse Network	10.7910/DVN/25833	http://dx.doi.org/10.7910/DVN/25833
Sub0882	Online cognitive and self-report batteries	Sub0882_retest	GSP_retest_140630.csv	Harvard Dataverse Network	10.7910/DVN/25833	http://dx.doi.org/10.7910/DVN/25833
Sub0904	Online cognitive and self-report batteries	Sub0904_retest	GSP_retest_140630.csv	Harvard Dataverse Network	10.7910/DVN/25833	http://dx.doi.org/10.7910/DVN/25833
Sub0942	Online cognitive and self-report batteries	Sub0942_retest	GSP_retest_140630.csv	Harvard Dataverse Network	10.7910/DVN/25833	http://dx.doi.org/10.7910/DVN/25833
Sub0946	Online cognitive and self-report batteries	Sub0946_retest	GSP_retest_140630.csv	Harvard Dataverse Network	10.7910/DVN/25833	http://dx.doi.org/10.7910/DVN/25833
Sub0947	Online cognitive and self-report batteries	Sub0947_retest	GSP_retest_140630.csv	Harvard Dataverse Network	10.7910/DVN/25833	http://dx.doi.org/10.7910/DVN/25833
Sub0955	Online cognitive and self-report batteries	Sub0955_retest	GSP_retest_140630.csv	Harvard Dataverse Network	10.7910/DVN/25833	http://dx.doi.org/10.7910/DVN/25833
Sub0957	Online cognitive and self-report batteries	Sub0957_retest	GSP_retest_140630.csv	Harvard Dataverse Network	10.7910/DVN/25833	http://dx.doi.org/10.7910/DVN/25833
Sub0966	Online cognitive and self-report batteries	Sub0966_retest	GSP_retest_140630.csv	Harvard Dataverse Network	10.7910/DVN/25833	http://dx.doi.org/10.7910/DVN/25833
Sub0982	Online cognitive and self-report batteries	Sub0982_retest	GSP_retest_140630.csv	Harvard Dataverse Network	10.7910/DVN/25833	http://dx.doi.org/10.7910/DVN/25833
Sub1054	Online cognitive and self-report batteries	Sub1054_retest	GSP_retest_140630.csv	Harvard Dataverse Network	10.7910/DVN/25833	http://dx.doi.org/10.7910/DVN/25833
Sub1057	Online cognitive and self-report batteries	Sub1057_retest	GSP_retest_140630.csv	Harvard Dataverse Network	10.7910/DVN/25833	http://dx.doi.org/10.7910/DVN/25833
Sub1086	Online cognitive and self-report batteries	Sub1086_retest	GSP_retest_140630.csv	Harvard Dataverse Network	10.7910/DVN/25833	http://dx.doi.org/10.7910/DVN/25833
Sub1132	Online cognitive and self-report batteries	Sub1132_retest	GSP_retest_140630.csv	Harvard Dataverse Network	10.7910/DVN/25833	http://dx.doi.org/10.7910/DVN/25833
Sub1179	Online cognitive and self-report batteries	Sub1179_retest	GSP_retest_140630.csv	Harvard Dataverse Network	10.7910/DVN/25833	http://dx.doi.org/10.7910/DVN/25833
Sub1265	Online cognitive and self-report batteries	Sub1265_retest	GSP_retest_140630.csv	Harvard Dataverse Network	10.7910/DVN/25833	http://dx.doi.org/10.7910/DVN/25833
Sub1270	Online cognitive and self-report batteries	Sub1270_retest	GSP_retest_140630.csv	Harvard Dataverse Network	10.7910/DVN/25833	http://dx.doi.org/10.7910/DVN/25833
Sub1286	Online cognitive and self-report batteries	Sub1286_retest	GSP_retest_140630.csv	Harvard Dataverse Network	10.7910/DVN/25833	http://dx.doi.org/10.7910/DVN/25833
Sub1315	Online cognitive and self-report batteries	Sub1315_retest	GSP_retest_140630.csv	Harvard Dataverse Network	10.7910/DVN/25833	http://dx.doi.org/10.7910/DVN/25833
Sub1324	Online cognitive and self-report batteries	Sub1324_retest	GSP_retest_140630.csv	Harvard Dataverse Network	10.7910/DVN/25833	http://dx.doi.org/10.7910/DVN/25833
Sub1326	Online cognitive and self-report batteries	Sub1326_retest	GSP_retest_140630.csv	Harvard Dataverse Network	10.7910/DVN/25833	http://dx.doi.org/10.7910/DVN/25833
Sub1327	Online cognitive and self-report batteries	Sub1327_retest	GSP_retest_140630.csv	Harvard Dataverse Network	10.7910/DVN/25833	http://dx.doi.org/10.7910/DVN/25833
Sub1328	Online cognitive and self-report batteries	Sub1328_retest	GSP_retest_140630.csv	Harvard Dataverse Network	10.7910/DVN/25833	http://dx.doi.org/10.7910/DVN/25833
Sub1353	Online cognitive and self-report batteries	Sub1353_retest	GSP_retest_140630.csv	Harvard Dataverse Network	10.7910/DVN/25833	http://dx.doi.org/10.7910/DVN/25833
Sub1399	Online cognitive and self-report batteries	Sub1399_retest	GSP_retest_140630.csv	Harvard Dataverse Network	10.7910/DVN/25833	http://dx.doi.org/10.7910/DVN/25833
Sub1414	Online cognitive and self-report batteries	Sub1414_retest	GSP_retest_140630.csv	Harvard Dataverse Network	10.7910/DVN/25833	http://dx.doi.org/10.7910/DVN/25833
Sub1420	Online cognitive and self-report batteries	Sub1420_retest	GSP_retest_140630.csv	Harvard Dataverse Network	10.7910/DVN/25833	http://dx.doi.org/10.7910/DVN/25833
Sub1430	Online cognitive and self-report batteries	Sub1430_retest	GSP_retest_140630.csv	Harvard Dataverse Network	10.7910/DVN/25833	http://dx.doi.org/10.7910/DVN/25833
Sub1436	Online cognitive and self-report batteries	Sub1436_retest	GSP_retest_140630.csv	Harvard Dataverse Network	10.7910/DVN/25833	http://dx.doi.org/10.7910/DVN/25833
Sub1460	Online cognitive and self-report batteries	Sub1460_retest	GSP_retest_140630.csv	Harvard Dataverse Network	10.7910/DVN/25833	http://dx.doi.org/10.7910/DVN/25833
Sub1477	Online cognitive and self-report batteries	Sub1477_retest	GSP_retest_140630.csv	Harvard Dataverse Network	10.7910/DVN/25833	http://dx.doi.org/10.7910/DVN/25833
Sub1480	Online cognitive and self-report batteries	Sub1480_retest	GSP_retest_140630.csv	Harvard Dataverse Network	10.7910/DVN/25833	http://dx.doi.org/10.7910/DVN/25833
Sub1549	Online cognitive and self-report batteries	Sub1549_retest	GSP_retest_140630.csv	Harvard Dataverse Network	10.7910/DVN/25833	http://dx.doi.org/10.7910/DVN/25833
Sub1562	Online cognitive and self-report batteries	Sub1562_retest	GSP_retest_140630.csv	Harvard Dataverse Network	10.7910/DVN/25833	http://dx.doi.org/10.7910/DVN/25833
